# Supplementary material for: Age-related histone H3.3 accumulation associates with a repressive chromatin in mouse tibialis anterior muscle
Source: J Physiol Sci. 2024 Sep 14;74:41. doi: 10.1186/s12576-024-00935-2 (PMC11401410; doi:10.1186/s12576-024-00935-2)
Supplement: Supplementary file 1 — Additional file 1. Full data obtained in RNA sequencing analysis. Candidates of target genes for analysis are also shown in the separated pages. [file 12576_2024_935_MOESM1_ESM.xlsx]

## Sheet: All data
gene_id	Aged	Young	log2FoldChange	pvalue	padj	gene_name	gene_chr	gene_start	gene_end	gene_strand	gene_length	gene_biotype	gene_description	tf_family	Aged_count	Young_count	Aged_fpkm	Young_fpkm
ENSMUSG00000064351	879503	847589	0.0533235	0.896554	1	mt-Co1	MT	5328	6872	+	1545	protein_coding	mitochondrially encoded cytochrome c oxidase I [Source:MGI Symbol;Acc:MGI:102504]	-	880481	846648	40050.1	38511.1
ENSMUSG00000064370	390014	395996	-0.0219576	0.957309	1	mt-Cytb	MT	14145	15288	+	1144	protein_coding	mitochondrially encoded cytochrome b [Source:MGI Symbol;Acc:MGI:102501]	-	390448	395556	23985.5	24299.3
ENSMUSG00000031972	414175	443210	-0.0977521	0.81163	1	Acta1	8	123891769	123894751	-	1536	protein_coding	actin, alpha 1, skeletal muscle [Source:MGI Symbol;Acc:MGI:87902]	-	414635	442718	18970.8	20255.7
ENSMUSG00000064341	344179	265434	0.374809	0.361443	1	mt-Nd1	MT	2751	3707	+	957	protein_coding	mitochondrially encoded NADH dehydrogenase 1 [Source:MGI Symbol;Acc:MGI:101787]	-	344562	265139	25302.7	19470.3
ENSMUSG00000064345	259117	222383	0.220557	0.590916	1	mt-Nd2	MT	3914	4951	+	1038	protein_coding	mitochondrially encoded NADH dehydrogenase 2 [Source:MGI Symbol;Acc:MGI:102500]	-	259405	222136	17562.8	15039.5
ENSMUSG00000064363	199979	190279	0.0717274	0.861187	1	mt-Nd4	MT	10167	11544	+	1378	protein_coding	mitochondrially encoded NADH dehydrogenase 4 [Source:MGI Symbol;Acc:MGI:102498]	-	200201	190068	10210.1	9693.3
ENSMUSG00000064367	217507	229582	-0.0779461	0.849287	1	mt-Nd5	MT	11742	13565	+	1824	protein_coding	mitochondrially encoded NADH dehydrogenase 5 [Source:MGI Symbol;Acc:MGI:102496]	-	217749	229327	8389.64	8835.72
ENSMUSG00000076258	8922.08	7051.83	0.339377	0.409449	1	Gm23935	16	11144125	11144181	+	57	miRNA	predicted gene, 23935 [Source:MGI Symbol;Acc:MGI:5453712]	-	8932	7044	11012.5	8684.73
ENSMUSG00000064368	55503.3	59606.2	-0.102889	0.802012	1	mt-Nd6	MT	13552	14070	-	519	protein_coding	mitochondrially encoded NADH dehydrogenase 6 [Source:MGI Symbol;Acc:MGI:102495]	-	55565	59540	7523.95	8062.19
ENSMUSG00000061723	166357	159418	0.0614681	0.880886	1	Tnnt3	7	142498836	142516009	+	1583	protein_coding	troponin T3, skeletal, fast [Source:MGI Symbol;Acc:MGI:109550]	-	166542	159241	7393.58	7069.45
ENSMUSG00000030730	361462	332412	0.120871	0.768244	1	Atp2a1	7	126445858	126463108	-	3477	protein_coding	ATPase, Ca++ transporting, cardiac muscle, fast twitch 1 [Source:MGI Symbol;Acc:MGI:105058]	-	361864	332043	7313.96	6711.22
ENSMUSG00000005716	84237.3	97088.8	-0.204845	0.617651	1	Pvalb	15	78191114	78206400	-	1041	protein_coding	parvalbumin [Source:MGI Symbol;Acc:MGI:97821]	-	84331	96981	5693.09	6547.08
ENSMUSG00000057003	530171	503027	0.0758219	0.853336	1	Myh4	11	67238029	67260446	+	6016	protein_coding	myosin, heavy polypeptide 4, skeletal muscle [Source:MGI Symbol;Acc:MGI:1339713]	-	530760	502468	6200.15	5869.65
ENSMUSG00000030672	68919.4	81272.3	-0.237853	0.562241	1	Mylpf	7	127208890	127214298	+	1062	protein_coding	myosin light chain, phosphorylatable, fast skeletal muscle [Source:MGI Symbol;Acc:MGI:97273]	-	68996	81182	4565.74	5372.14
ENSMUSG00000030695	213904	187087	0.193257	0.637626	1	Aldoa	7	126795234	126800751	-	2911	protein_coding	aldolase A, fructose-bisphosphate [Source:MGI Symbol;Acc:MGI:87994]	-	214142	186879	5169.77	4511.59
ENSMUSG00000031097	90330.6	84349.7	0.0988318	0.809636	1	Tnni2	7	142441808	142444410	+	1497	protein_coding	troponin I, skeletal, fast 2 [Source:MGI Symbol;Acc:MGI:105070]	-	90431	84256	4245.29	3955.4
ENSMUSG00000030399	161545	159809	0.0155868	0.969702	1	Ckm	7	19404776	19422841	+	2913	protein_coding	creatine kinase, muscle [Source:MGI Symbol;Acc:MGI:88413]	-	161725	159632	3901.65	3851.16
ENSMUSG00000061816	84685.9	97243	-0.199473	0.626895	1	Myl1	1	66924295	66945404	-	2074	protein_coding	myosin, light polypeptide 1 [Source:MGI Symbol;Acc:MGI:97269]	-	84780	97135	2872.74	3291.39
ENSMUSG00000060600	78316.9	75814.2	0.0468562	0.909088	1	Eno3	11	70657202	70662513	+	1739	protein_coding	enolase 3, beta muscle [Source:MGI Symbol;Acc:MGI:95395]	-	78404	75730	3168.48	3060.41
ENSMUSG00000064372	2312.43	2683.98	-0.214954	0.603133	1	mt-Tp	MT	15356	15422	-	67	Mt_tRNA	mitochondrially encoded tRNA proline [Source:MGI Symbol;Acc:MGI:102478]	-	2315	2681	2428.22	2812.12
ENSMUSG00000056328	227749	204909	0.152463	0.710156	1	Myh1	11	67200052	67224575	+	6353	protein_coding	myosin, heavy polypeptide 1, skeletal muscle, adult [Source:MGI Symbol;Acc:MGI:1339711]	-	228002	204681	2522.15	2264.18
ENSMUSG00000028464	89822.1	92053.2	-0.0353971	0.931258	1	Tpm2	4	43514711	43523765	-	2909	protein_coding	tropomyosin 2, beta [Source:MGI Symbol;Acc:MGI:98810]	-	89922	91951	2172.37	2221.39
ENSMUSG00000032648	105131	95363.9	0.140674	0.73169	1	Pygm	19	6384399	6398459	+	3218	protein_coding	muscle glycogen phosphorylase [Source:MGI Symbol;Acc:MGI:97830]	-	105248	95258	2298.47	2080.31
ENSMUSG00000064354	17590.4	19574.7	-0.1542	0.707308	1	mt-Co2	MT	7013	7696	+	684	protein_coding	mitochondrially encoded cytochrome c oxidase II [Source:MGI Symbol;Acc:MGI:102503]	-	17610	19553	1809.32	2008.95
ENSMUSG00000020475	22096.4	23917.6	-0.114256	0.78081	1	Pgam2	11	5801640	5803733	-	840	protein_coding	phosphoglycerate mutase 2 [Source:MGI Symbol;Acc:MGI:1933118]	-	22121	23891	1850.71	1998.79
ENSMUSG00000018893	39884.7	42283	-0.084242	0.837373	1	Mb	15	77015487	77050670	-	1492	protein_coding	myoglobin [Source:MGI Symbol;Acc:MGI:96922]	-	39929	42236	1880.75	1989.42
ENSMUSG00000006457	101253	81763.8	0.308436	0.452505	1	Actn3	19	4861223	4877909	-	2894	protein_coding	actinin alpha 3 [Source:MGI Symbol;Acc:MGI:99678]	-	101366	81673	2461.53	1983.32
ENSMUSG00000007877	31209.3	24374.1	0.356627	0.385398	1	Tcap	11	98383811	98384953	+	948	protein_coding	titin-cap [Source:MGI Symbol;Acc:MGI:1330233]	-	31244	24347	2316.17	1804.88
ENSMUSG00000064357	11681	15870.6	-0.442189	0.28241	1	mt-Atp6	MT	7927	8607	+	681	protein_coding	mitochondrially encoded ATP synthase 6 [Source:MGI Symbol;Acc:MGI:99927]	-	11694	15853	1206.78	1635.97
ENSMUSG00000032366	175116	149944	0.223894	0.585332	1	Tpm1	9	67022590	67049406	-	6485	protein_coding	tropomyosin 1, alpha [Source:MGI Symbol;Acc:MGI:98809]	-	175311	149777	1899.81	1623.11
ENSMUSG00000031633	53286.8	49839.3	0.0964917	0.8141	1	Slc25a4	8	46206797	46211284	-	2353	protein_coding	solute carrier family 25 (mitochondrial carrier, adenine nucleotide translocator), member 4 [Source:MGI Symbol;Acc:MGI:1353495]	-	53346	49784	1593.28	1486.89
ENSMUSG00000064358	18501.4	16546.4	0.161121	0.694838	1	mt-Co3	MT	8607	9390	+	784	protein_coding	mitochondrially encoded cytochrome c oxidase III [Source:MGI Symbol;Acc:MGI:102502]	-	18522	16528	1660.29	1481.55
ENSMUSG00000064349	2275.47	1390.54	0.710465	0.0872303	1	mt-Tc	MT	5192	5257	-	66	Mt_tRNA	mitochondrially encoded tRNA cysteine [Source:MGI Symbol;Acc:MGI:102490]	-	2278	1389	2425.61	1479.01
ENSMUSG00000021622	24732.5	29856.2	-0.271619	0.508353	1	Ckmt2	13	91853387	91876885	-	1486	protein_coding	creatine kinase, mitochondrial 2 [Source:MGI Symbol;Acc:MGI:1923972]	-	24760	29823	1170.96	1410.41
ENSMUSG00000024661	17019.1	16124.9	0.0778616	0.849707	1	Fth1	19	9982703	9985092	+	866	protein_coding	ferritin heavy polypeptide 1 [Source:MGI Symbol;Acc:MGI:95588]	-	17038	16107	1382.65	1307.1
ENSMUSG00000064369	1809.99	1273.41	0.507236	0.221893	1	mt-Te	MT	14071	14139	-	69	Mt_tRNA	mitochondrially encoded tRNA glutamic acid [Source:MGI Symbol;Acc:MGI:102488]	-	1812	1272	1845.53	1295.54
ENSMUSG00000064337	18747.2	16779.6	0.15996	0.696923	1	mt-Rnr1	MT	70	1024	+	955	Mt_rRNA	mitochondrially encoded 12S rRNA [Source:MGI Symbol;Acc:MGI:102493]	-	18768	16761	1381.1	1233.41
ENSMUSG00000064339	32617.7	27668.7	0.237399	0.56313	1	mt-Rnr2	MT	1094	2675	+	1582	Mt_rRNA	mitochondrially encoded 16S rRNA [Source:MGI Symbol;Acc:MGI:102492]	-	32654	27638	1450.58	1227.76
ENSMUSG00000033065	61803.3	55851	0.1461	0.721809	1	Pfkm	15	98092589	98132451	+	3340	protein_coding	phosphofructokinase, muscle [Source:MGI Symbol;Acc:MGI:97548]	-	61872	55789	1301.85	1173.85
ENSMUSG00000030785	10752	11112.3	-0.0475509	0.908055	1	Cox6a2	7	128205435	128206387	-	680	protein_coding	cytochrome c oxidase subunit 6A2 [Source:MGI Symbol;Acc:MGI:104649]	-	10764	11100	1112.44	1147.16
ENSMUSG00000007122	25015.2	31113.6	-0.314737	0.443533	1	Casq1	1	172209894	172219868	-	1951	protein_coding	calsequestrin 1 [Source:MGI Symbol;Acc:MGI:1309468]	-	25043	31079	902.071	1119.49
ENSMUSG00000025428	43614.5	42535.2	0.0361497	0.929845	1	Atp5a1	18	77773729	77782869	+	3135	protein_coding	ATP synthase, H+ transporting, mitochondrial F1 complex, alpha subunit 1 [Source:MGI Symbol;Acc:MGI:88115]	-	43663	42488	978.786	952.446
ENSMUSG00000065947	3312.32	3798.22	-0.197475	0.632175	1	mt-Nd4l	MT	9877	10173	+	297	protein_coding	mitochondrially encoded NADH dehydrogenase 4L [Source:MGI Symbol;Acc:MGI:102497]	-	3316	3794	784.639	897.744
ENSMUSG00000038670	56872.8	44385.3	0.357656	0.383905	1	Mybpc2	7	44501699	44524656	-	3611	protein_coding	myosin binding protein C, fast-type [Source:MGI Symbol;Acc:MGI:1336170]	-	56936	44336	1108.08	862.861
ENSMUSG00000113178	4173.36	5081.64	-0.284078	0.490495	1	Mylf-ps	12	101221997	101222417	-	421	processed_pseudogene	myosin light chain, alkali, fast skeletal muscle, pseudogene [Source:MGI Symbol;Acc:MGI:97270]	-	4178	5076	697.426	847.327
ENSMUSG00000102070	8426.63	8206.11	0.0382565	0.926125	1	Gm28661	1	24614885	24615565	-	681	unprocessed_pseudogene	predicted gene 28661 [Source:MGI Symbol;Acc:MGI:5579367]	-	8436	8197	870.565	845.901
ENSMUSG00000025393	48871.7	50505.1	-0.0474303	0.908007	1	Atp5b	10	128083273	128090391	+	4237	protein_coding	ATP synthase, H+ transporting mitochondrial F1 complex, beta subunit [Source:MGI Symbol;Acc:MGI:107801]	-	48926	50449	811.508	836.77
ENSMUSG00000063229	36943.9	37783	-0.0323983	0.937129	1	Ldha	7	46841475	46855627	+	3310	protein_coding	lactate dehydrogenase A [Source:MGI Symbol;Acc:MGI:96759]	-	36985	37741	785.253	801.304
ENSMUSG00000068697	22669.8	21494.9	0.0767786	0.851706	1	Myoz1	14	20649107	20656540	-	1892	protein_coding	myozenin 1 [Source:MGI Symbol;Acc:MGI:1929471]	-	22695	21471	842.987	797.522
ENSMUSG00000016349	26161.9	23444	0.158246	0.699912	1	Eef1a2	2	181147653	181157014	-	2084	protein_coding	eukaryotic translation elongation factor 1 alpha 2 [Source:MGI Symbol;Acc:MGI:1096317]	-	26191	23418	883.214	789.703
ENSMUSG00000041571	8771.25	7997.88	0.133162	0.74613	1	Selenow	7	15917208	15922402	-	736	protein_coding	selenoprotein W [Source:MGI Symbol;Acc:MGI:1100878]	-	8781	7989	838.451	762.828
ENSMUSG00000026208	51019.3	40428.9	0.335655	0.413785	1	Des	1	75360329	75368579	+	3754	protein_coding	desmin [Source:MGI Symbol;Acc:MGI:94885]	-	51076	40384	956.168	756.009
ENSMUSG00000023456	27625.3	27107.1	0.0273184	0.947016	1	Tpi1	6	124810586	124814296	-	2753	protein_coding	triosephosphate isomerase 1 [Source:MGI Symbol;Acc:MGI:98797]	-	27656	27077	705.984	691.204
ENSMUSG00000032294	49788.6	47454.7	0.0692657	0.865973	1	Pkm	9	59656368	59679375	+	5001	protein_coding	pyruvate kinase, muscle [Source:MGI Symbol;Acc:MGI:97591]	-	49844	47402	700.435	666.119
ENSMUSG00000106106	25552.6	22738.3	0.168347	0.681785	1	CT010467.1	17	39846353	39848827	-	2466	rRNA	18s RNA, related sequence 5	-	25581	22713	729.015	647.281
ENSMUSG00000025488	3516.09	3273.64	0.103075	0.803082	1	Cox8b	7	140898945	140900446	-	360	protein_coding	cytochrome c oxidase subunit 8B [Source:MGI Symbol;Acc:MGI:105958]	-	3520	3270	687.151	638.347
ENSMUSG00000031791	19266.6	19330.5	-0.0047759	0.99086	1	Tmem38a	8	72572055	72587282	+	2142	protein_coding	transmembrane protein 38A [Source:MGI Symbol;Acc:MGI:1921416]	-	19288	19309	632.819	633.508
ENSMUSG00000004558	30907.6	28856	0.0990894	0.809261	1	Ndrg2	14	51905271	51914158	-	3397	protein_coding	N-myc downstream regulated gene 2 [Source:MGI Symbol;Acc:MGI:1352498]	-	30942	28824	640.125	596.308
ENSMUSG00000007892	4415.09	4182.64	0.0780256	0.850186	1	Rplp1	9	61913284	61914542	-	499	protein_coding	ribosomal protein, large, P1 [Source:MGI Symbol;Acc:MGI:1927099]	-	4420	4178	622.492	588.409
ENSMUSG00000020061	32918.4	35377.3	-0.103929	0.800114	1	Mybpc1	10	88518279	88605152	-	4527	protein_coding	myosin binding protein C, slow-type [Source:MGI Symbol;Acc:MGI:1336213]	-	32955	35338	511.591	548.584
ENSMUSG00000020402	22180.3	20330.6	0.12563	0.759647	1	Vdac1	11	52360860	52389397	+	2620	protein_coding	voltage-dependent anion channel 1 [Source:MGI Symbol;Acc:MGI:106919]	-	22205	20308	595.609	544.725
ENSMUSG00000100862	5597.78	5188.76	0.109461	0.790538	1	Gm10925	1	24613974	24614651	-	678	unprocessed_pseudogene	predicted gene 10925 [Source:MGI Symbol;Acc:MGI:3809095]	-	5604	5183	580.872	537.234
ENSMUSG00000011148	14624.7	15735.5	-0.105609	0.797143	1	Adssl1	12	112620045	112641360	+	2090	protein_coding	adenylosuccinate synthetase like 1 [Source:MGI Symbol;Acc:MGI:87947]	-	14641	15718	492.307	528.522
ENSMUSG00000026817	17691.3	18664.7	-0.0772713	0.850809	1	Ak1	2	32621758	32635058	+	2593	protein_coding	adenylate kinase 1 [Source:MGI Symbol;Acc:MGI:87977]	-	17711	18644	480.012	505.299
ENSMUSG00000101249	3388.23	3503.89	-0.048423	0.907153	1	Gm29216	1	24615706	24616197	-	492	unprocessed_pseudogene	predicted gene 29216 [Source:MGI Symbol;Acc:MGI:5579922]	-	3392	3500	484.51	499.936
ENSMUSG00000024471	14365	15034.7	-0.0657342	0.872955	1	Myot	18	44334074	44355724	+	2209	protein_coding	myotilin [Source:MGI Symbol;Acc:MGI:1889800]	-	14381	15018	457.515	477.78
ENSMUSG00000071528	2441.29	2318.57	0.0743991	0.857946	1	Usmg5	19	47083471	47090625	-	341	protein_coding	upregulated during skeletal muscle growth 5 [Source:MGI Symbol;Acc:MGI:1891435]	-	2444	2316	503.684	477.305
ENSMUSG00000060126	18179.8	16004.8	0.183832	0.65446	1	Tpt1	14	75845093	75848525	+	2380	protein_coding	tumor protein, translationally-controlled 1 [Source:MGI Symbol;Acc:MGI:104890]	-	18200	15987	537.411	472.065
ENSMUSG00000064348	900.998	461.513	0.964964	0.0226543	0.829555	mt-Tn	MT	5089	5159	-	71	Mt_tRNA	mitochondrially encoded tRNA asparagine [Source:MGI Symbol;Acc:MGI:102479]	-	902	461	892.812	456.304
ENSMUSG00000038462	8628.41	8645.6	-0.00287192	0.994745	1	Uqcrfs1	13	30540308	30545362	-	1363	protein_coding	ubiquinol-cytochrome c reductase, Rieske iron-sulfur polypeptide 1 [Source:MGI Symbol;Acc:MGI:1913944]	-	8638	8636	445.378	445.275
ENSMUSG00000030189	21773.8	18710.8	0.218722	0.594325	1	Ybx3	6	131364855	131388476	-	3075	protein_coding	Y box protein 3 [Source:MGI Symbol;Acc:MGI:2137670]	CSD	21798	18690	498.177	427.146
ENSMUSG00000027559	35043	17246.2	1.02285	0.0136048	0.663164	Car3	3	14863512	14872523	+	2865	protein_coding	carbonic anhydrase 3 [Source:MGI Symbol;Acc:MGI:88270]	-	35082	17227	860.541	422.568
ENSMUSG00000022477	24564.7	25730.6	-0.0668973	0.870601	1	Aco2	15	81872309	81915133	+	4302	protein_coding	aconitase 2, mitochondrial [Source:MGI Symbol;Acc:MGI:87880]	-	24592	25702	401.731	419.864
ENSMUSG00000031818	10091.8	9215.23	0.131086	0.749869	1	Cox4i1	8	120668222	120674207	+	1550	protein_coding	cytochrome c oxidase subunit 4I1 [Source:MGI Symbol;Acc:MGI:88473]	-	10103	9205	458.068	417.353
ENSMUSG00000064350	665.26	393.437	0.7576	0.0735075	1	mt-Ty	MT	5260	5326	-	67	Mt_tRNA	mitochondrially encoded tRNA tyrosine [Source:MGI Symbol;Acc:MGI:102470]	-	666	393	698.572	412.22
ENSMUSG00000027470	16624.5	17193.1	-0.0485163	0.906064	1	Mylk2	2	152911352	152923068	+	2951	protein_coding	myosin, light polypeptide kinase 2, skeletal muscle [Source:MGI Symbol;Acc:MGI:2139434]	-	16643	17174	396.346	408.991
ENSMUSG00000091498	2047.72	1879.09	0.123981	0.765258	1	Mpc1-ps	12	110858565	110858894	-	330	processed_pseudogene	mitochondrial pyruvate carrier 1, pseudogene [Source:MGI Symbol;Acc:MGI:3781628]	-	2050	1877	436.568	399.726
ENSMUSG00000034994	20551.2	18092.1	0.183859	0.654368	1	Eef2	10	81176631	81182498	+	3324	protein_coding	eukaryotic translation elongation factor 2 [Source:MGI Symbol;Acc:MGI:95288]	-	20574	18072	434.98	382.082
ENSMUSG00000028773	5325.08	4423.91	0.267473	0.516106	1	Fabp3	4	130308595	130315463	+	823	protein_coding	fatty acid binding protein 3, muscle and heart [Source:MGI Symbol;Acc:MGI:95476]	-	5331	4419	455.219	377.343
ENSMUSG00000059534	3352.27	3120.47	0.103375	0.802593	1	Uqcr10	11	4701973	4704342	-	584	protein_coding	ubiquinol-cytochrome c reductase, complex III subunit X [Source:MGI Symbol;Acc:MGI:1913402]	-	3356	3117	403.851	375.09
ENSMUSG00000025781	10100.8	10082.2	0.00265536	0.995118	1	Atp5c1	2	10056016	10080510	-	1908	protein_coding	ATP synthase, H+ transporting, mitochondrial F1 complex, gamma polypeptide 1 [Source:MGI Symbol;Acc:MGI:1261437]	-	10112	10071	372.452	370.942
ENSMUSG00000067274	9214.76	8709.67	0.0813263	0.843337	1	Rplp0	5	115559467	115563727	+	1659	protein_coding	ribosomal protein, large, P0 [Source:MGI Symbol;Acc:MGI:1927636]	-	9225	8700	390.779	368.54
ENSMUSG00000013593	10967.8	12027.4	-0.133043	0.746165	1	Ndufs2	1	171234853	171251388	-	2313	protein_coding	NADH:ubiquinone oxidoreductase core subunit S2 [Source:MGI Symbol;Acc:MGI:2385112]	-	10980	12014	333.61	365.026
ENSMUSG00000036751	3590.01	3666.07	-0.0302464	0.942177	1	Cox6b1	7	30616861	30626151	-	708	protein_coding	cytochrome c oxidase, subunit 6B1 [Source:MGI Symbol;Acc:MGI:107460]	-	3594	3662	356.744	363.494
ENSMUSG00000036854	13108.4	11818.1	0.149492	0.71601	1	Hspb6	7	30552178	30555443	+	2299	protein_coding	heat shock protein, alpha-crystallin-related, B6 [Source:MGI Symbol;Acc:MGI:2685325]	-	13123	11805	401.149	360.86
ENSMUSG00000074218	2404.33	2720.02	-0.177976	0.666925	1	Cox7a1	7	30184144	30186078	+	535	protein_coding	cytochrome c oxidase subunit 7A1 [Source:MGI Symbol;Acc:MGI:1316714]	-	2407	2717	316.18	356.901
ENSMUSG00000068614	626.304	8184.09	-3.70762	6.81085e-16	4.4266e-12	Actc1	2	114047282	114053548	-	1618	protein_coding	actin, alpha, cardiac muscle 1 [Source:MGI Symbol;Acc:MGI:87905]	-	627	8175	27.2333	355.076
ENSMUSG00000062070	10600.2	11143.4	-0.0720918	0.860878	1	Pgk1	X	106187100	106203699	+	2244	protein_coding	phosphoglycerate kinase 1 [Source:MGI Symbol;Acc:MGI:97555]	-	10612	11131	332.343	348.597
ENSMUSG00000023092	15445.8	17601.5	-0.188484	0.646321	1	Fhl1	X	56731787	56793346	+	3714	protein_coding	four and a half LIM domains 1 [Source:MGI Symbol;Acc:MGI:1298387]	-	15463	17582	292.593	332.689
ENSMUSG00000101111	3480.13	3688.1	-0.0837316	0.839548	1	Gm28437	1	24613189	24613971	-	783	unprocessed_pseudogene	predicted gene 28437 [Source:MGI Symbol;Acc:MGI:5579143]	-	3484	3684	312.7	330.651
ENSMUSG00000028756	14595.8	12446.8	0.229771	0.576021	1	Pink1	4	138313409	138326307	-	2673	protein_coding	PTEN induced putative kinase 1 [Source:MGI Symbol;Acc:MGI:1916193]	-	14612	12433	384.169	326.88
ENSMUSG00000052374	14403	17392.3	-0.27208	0.507834	1	Actn2	13	12269426	12340760	-	3795	protein_coding	actinin alpha 2 [Source:MGI Symbol;Acc:MGI:109192]	-	14419	17373	267.015	321.718
ENSMUSG00000025791	14820.5	13146.6	0.172905	0.673856	1	Pgm2	4	99929414	99987294	+	2921	protein_coding	phosphoglucomutase 2 [Source:MGI Symbol;Acc:MGI:97565]	-	14837	13132	356.966	315.945
ENSMUSG00000019194	7636.51	8359.28	-0.130464	0.75114	1	Scn1b	7	31116524	31127003	-	1859	protein_coding	sodium channel, voltage-gated, type I, beta [Source:MGI Symbol;Acc:MGI:98247]	-	7645	8350	289.008	315.659
ENSMUSG00000020386	5376.02	5536.15	-0.0423422	0.918465	1	Sar1b	11	51763687	51791925	+	1255	protein_coding	secretion associated Ras related GTPase 1B [Source:MGI Symbol;Acc:MGI:1913647]	-	5382	5530	301.378	309.666
ENSMUSG00000038403	11355.4	8938.93	0.345198	0.401268	1	Hfe2	3	96525172	96529210	+	2028	protein_coding	hemochromatosis type 2 (juvenile) [Source:MGI Symbol;Acc:MGI:1916835]	-	11368	8929	393.938	309.419
ENSMUSG00000022519	23342	23442	-0.00616639	0.98813	1	Srl	16	4480216	4541816	-	5325	protein_coding	sarcalumenin [Source:MGI Symbol;Acc:MGI:2146620]	-	23368	23416	308.4	309.033
ENSMUSG00000038239	11121.6	11139.4	-0.0022987	0.995785	1	Hrc	7	45335290	45338974	+	2566	protein_coding	histidine rich calcium binding protein [Source:MGI Symbol;Acc:MGI:96226]	-	11134	11127	304.934	304.743
ENSMUSG00000002500	6846.39	7053.83	-0.0430635	0.916922	1	Rpl3l	17	24727820	24736143	+	1643	protein_coding	ribosomal protein L3-like [Source:MGI Symbol;Acc:MGI:1913461]	-	6854	7046	293.169	301.382
ENSMUSG00000029632	5791.56	5926.58	-0.0332472	0.936	1	Ndufa4	6	11900292	11907497	-	1381	protein_coding	Ndufa4, mitochondrial complex associated [Source:MGI Symbol;Acc:MGI:107686]	-	5798	5920	295.05	301.259
ENSMUSG00000032060	6551.72	6335.04	0.0485193	0.906437	1	Cryab	9	50751325	50756636	+	1479	protein_coding	crystallin, alpha B [Source:MGI Symbol;Acc:MGI:88516]	-	6559	6328	311.66	300.684
ENSMUSG00000021798	25105.1	26024.9	-0.0519125	0.89943	1	Ldb3	14	34526603	34588682	-	6105	protein_coding	LIM domain binding 3 [Source:MGI Symbol;Acc:MGI:1344412]	-	25133	25996	289.315	299.249
ENSMUSG00000057863	1882.91	1596.77	0.237785	0.566403	1	Rpl36	17	56613416	56614243	+	383	protein_coding	ribosomal protein L36 [Source:MGI Symbol;Acc:MGI:1860603]	-	1885	1595	345.879	292.667
ENSMUSG00000067719	1333.52	1278.42	0.0608694	0.885224	1	Gm10221	5	24581554	24581862	-	309	processed_pseudogene	predicted gene 10221 [Source:MGI Symbol;Acc:MGI:3708709]	-	1335	1277	303.623	290.432
ENSMUSG00000017778	4559.93	4613.12	-0.0167314	0.968155	1	Cox7c	13	86044816	86046904	-	1131	protein_coding	cytochrome c oxidase subunit 7C [Source:MGI Symbol;Acc:MGI:103226]	-	4565	4608	283.655	286.327
ENSMUSG00000004207	12233.4	11053.3	0.14635	0.721764	1	Psap	10	60277627	60302597	+	2744	protein_coding	prosaposin [Source:MGI Symbol;Acc:MGI:97783]	-	12247	11041	313.659	282.772
ENSMUSG00000091478	1619.2	1648.83	-0.0261605	0.951223	1	Gm10039	11	100361716	100362126	-	411	processed_pseudogene	predicted pseudogene 10039 [Source:MGI Symbol;Acc:MGI:3704382]	-	1621	1647	277.174	281.62
ENSMUSG00000022551	8269.81	8520.46	-0.0430775	0.9168	1	Cyc1	15	76343523	76346260	+	2154	protein_coding	cytochrome c-1 [Source:MGI Symbol;Acc:MGI:1913695]	-	8279	8511	270.112	277.681
ENSMUSG00000021577	16081.1	16293.1	-0.0188924	0.963458	1	Sdha	13	74322254	74350280	-	4126	protein_coding	succinate dehydrogenase complex, subunit A, flavoprotein (Fp) [Source:MGI Symbol;Acc:MGI:1914195]	-	16099	16275	274.209	277.207
ENSMUSG00000020321	9711.2	10031.1	-0.0467629	0.909614	1	Mdh1	11	21556787	21572367	-	2567	protein_coding	malate dehydrogenase 1, NAD (soluble) [Source:MGI Symbol;Acc:MGI:97051]	-	9722	10020	266.159	274.318
ENSMUSG00000040666	5919.42	6103.78	-0.044246	0.914725	1	Sh3bgr	16	96200450	96228935	+	1570	protein_coding	SH3-binding domain glutamic acid-rich protein [Source:MGI Symbol;Acc:MGI:1354740]	-	5926	6097	265.261	272.916
ENSMUSG00000007097	23589.8	27084.1	-0.199282	0.627418	1	Atp1a2	1	172271709	172298064	-	7038	protein_coding	ATPase, Na+/K+ transporting, alpha 2 polypeptide [Source:MGI Symbol;Acc:MGI:88106]	-	23616	27054	235.814	270.143
ENSMUSG00000023944	12871.7	11476.7	0.165486	0.68716	1	Hsp90ab1	17	45567775	45573271	-	2999	protein_coding	heat shock protein 90 alpha (cytosolic), class B member 1 [Source:MGI Symbol;Acc:MGI:96247]	-	12886	11464	301.963	268.64
ENSMUSG00000038170	61835.3	64225.3	-0.0547125	0.893936	1	Pde4dip	3	97689824	97888707	-	16857	protein_coding	phosphodiesterase 4D interacting protein (myomegalin) [Source:MGI Symbol;Acc:MGI:1891434]	-	61904	64154	258.078	267.458
ENSMUSG00000019179	13614.9	13394.9	0.0235012	0.954551	1	Mdh2	5	135778480	135790398	+	3562	protein_coding	malate dehydrogenase 2, NAD (mitochondrial) [Source:MGI Symbol;Acc:MGI:97050]	-	13630	13380	268.914	263.982
ENSMUSG00000018770	7502.66	8076.97	-0.10641	0.795961	1	Atp5g3	2	73908447	73911326	-	2181	protein_coding	ATP synthase, H+ transporting, mitochondrial F0 complex, subunit C3 (subunit 9) [Source:MGI Symbol;Acc:MGI:2442035]	-	7511	8068	242.021	259.969
ENSMUSG00000023175	6843.39	6698.44	0.0308861	0.940489	1	Bsg	10	79704491	79711969	+	1814	protein_coding	basigin [Source:MGI Symbol;Acc:MGI:88208]	-	6851	6691	265.417	259.218
ENSMUSG00000025190	9500.44	9276.3	0.0344439	0.933453	1	Got1	19	43499752	43524605	-	2539	protein_coding	glutamic-oxaloacetic transaminase 1, soluble [Source:MGI Symbol;Acc:MGI:95791]	-	9511	9266	263.254	256.473
ENSMUSG00000027447	4213.32	4575.08	-0.118838	0.773258	1	Cst3	2	148871722	148875692	-	1266	protein_coding	cystatin C [Source:MGI Symbol;Acc:MGI:102519]	-	4218	4570	234.145	253.685
ENSMUSG00000026879	9305.65	11311.6	-0.281615	0.493355	1	Gsn	2	35256380	35307892	+	3157	protein_coding	gelsolin [Source:MGI Symbol;Acc:MGI:95851]	-	9316	11299	207.38	251.523
ENSMUSG00000025651	15567.7	14788.4	0.0740863	0.856946	1	Uqcrc1	9	108936633	108949623	+	4135	protein_coding	ubiquinol-cytochrome c reductase core protein 1 [Source:MGI Symbol;Acc:MGI:107876]	-	15585	14772	264.876	251.059
ENSMUSG00000049134	24445.8	19688.9	0.312206	0.447277	1	Nrap	19	56320035	56390037	-	5507	protein_coding	nebulin-related anchoring protein [Source:MGI Symbol;Acc:MGI:1098765]	-	24473	19667	312.309	250.978
ENSMUSG00000044533	6161.15	6489.21	-0.0748408	0.855921	1	Rps2	17	24718116	24721929	+	1830	protein_coding	ribosomal protein S2 [Source:MGI Symbol;Acc:MGI:105110]	-	6168	6482	236.867	248.926
ENSMUSG00000031231	3679.91	4270.74	-0.21481	0.602343	1	Cox7b	X	106015700	106022450	+	1214	protein_coding	cytochrome c oxidase subunit 7B [Source:MGI Symbol;Acc:MGI:1913392]	-	3684	4266	213.262	246.953
ENSMUSG00000033196	10145.7	25008.8	-1.30155	0.0018081	0.265071	Myh2	11	67171027	67197517	+	7137	protein_coding	myosin, heavy polypeptide 2, skeletal muscle, adult [Source:MGI Symbol;Acc:MGI:1339710]	-	10157	24981	100.014	245.983
ENSMUSG00000017817	14407	14666.3	-0.0257352	0.950199	1	Jph2	2	163336242	163397993	-	4255	protein_coding	junctophilin 2 [Source:MGI Symbol;Acc:MGI:1891496]	-	14423	14650	238.214	241.963
ENSMUSG00000014294	1796	1961.18	-0.126922	0.759956	1	Ndufa2	18	36742332	36744557	-	572	protein_coding	NADH:ubiquinone oxidoreductase subunit A2 [Source:MGI Symbol;Acc:MGI:1343103]	-	1798	1959	220.905	240.686
ENSMUSG00000000031	2494.23	8420.35	-1.75524	3.34939e-05	0.0128659	H19	7	142575529	142578143	-	2460	lincRNA	H19, imprinted maternally expressed transcript [Source:MGI Symbol;Acc:MGI:95891]	-	2497	8411	71.3338	240.284
ENSMUSG00000031059	2740.95	3092.43	-0.174058	0.673545	1	Ndufb11	X	20615326	20617619	-	908	protein_coding	NADH:ubiquinone oxidoreductase subunit B11 [Source:MGI Symbol;Acc:MGI:1349919]	-	2744	3089	212.378	239.08
ENSMUSG00000009863	6972.25	7550.38	-0.114924	0.780067	1	Sdhb	4	140961203	140979193	+	2239	protein_coding	succinate dehydrogenase complex, subunit B, iron sulfur (Ip) [Source:MGI Symbol;Acc:MGI:1914930]	-	6980	7542	219.085	236.725
ENSMUSG00000028081	3320.31	3257.62	0.027499	0.947589	1	Rps3a1	3	86137940	86142702	-	977	protein_coding	ribosomal protein S3A1 [Source:MGI Symbol;Acc:MGI:1202063]	-	3324	3254	239.099	234.064
ENSMUSG00000028639	9330.63	8418.35	0.148435	0.718128	1	Ybx1	4	119277981	119294604	-	2531	protein_coding	Y box protein 1 [Source:MGI Symbol;Acc:MGI:99146]	CSD	9341	8409	259.366	233.488
ENSMUSG00000020163	1845.95	2115.35	-0.196522	0.635319	1	Uqcr11	10	80402997	80406830	-	641	protein_coding	ubiquinol-cytochrome c reductase, complex III subunit XI [Source:MGI Symbol;Acc:MGI:1913844]	-	1848	2113	202.608	231.661
ENSMUSG00000029432	9595.33	9063.06	0.0823327	0.8414	1	Nipsnap2	5	129725063	129758327	+	2750	protein_coding	nipsnap homolog 2 [Source:MGI Symbol;Acc:MGI:1278343]	-	9606	9053	245.483	231.351
ENSMUSG00000024381	9589.34	8008.89	0.259825	0.527493	1	Bin1	18	32377217	32435736	+	2451	protein_coding	bridging integrator 1 [Source:MGI Symbol;Acc:MGI:108092]	-	9600	8000	275.258	229.382
ENSMUSG00000026950	88781.3	85979.5	0.0462633	0.910228	1	Neb	2	52136647	52378474	-	26582	protein_coding	nebulin [Source:MGI Symbol;Acc:MGI:97292]	-	88880	85884	234.979	227.058
ENSMUSG00000021200	13956.5	11451.7	0.285369	0.487478	1	Asb2	12	103321142	103356001	-	3542	protein_coding	ankyrin repeat and SOCS box-containing 2 [Source:MGI Symbol;Acc:MGI:1929743]	-	13972	11439	277.218	226.961
ENSMUSG00000054452	11873.8	10758.9	0.142243	0.729279	1	Aes	10	81559488	81566362	+	3334	protein_coding	amino-terminal enhancer of split [Source:MGI Symbol;Acc:MGI:95806]	-	11887	10747	250.564	226.534
ENSMUSG00000021520	2501.22	2819.13	-0.172611	0.67632	1	Uqcrb	13	66900617	66905378	-	876	protein_coding	ubiquinol-cytochrome c reductase binding protein [Source:MGI Symbol;Acc:MGI:1914780]	-	2504	2816	200.882	225.913
ENSMUSG00000064360	1801	1118.24	0.687503	0.0985282	1	mt-Nd3	MT	9459	9806	+	348	protein_coding	mitochondrially encoded NADH dehydrogenase 3 [Source:MGI Symbol;Acc:MGI:102499]	-	1803	1117	364.106	225.572
ENSMUSG00000020326	12165.5	11281.5	0.108829	0.791196	1	Ccng1	11	40748552	40755311	-	3512	protein_coding	cyclin G1 [Source:MGI Symbol;Acc:MGI:102890]	-	12179	11269	243.707	225.498
ENSMUSG00000063457	2315.43	2023.25	0.194594	0.638358	1	Rps15	10	80292453	80294114	+	630	protein_coding	ribosomal protein S15 [Source:MGI Symbol;Acc:MGI:98117]	-	2318	2021	258.574	225.443
ENSMUSG00000000171	4018.53	3904.34	0.0415903	0.920178	1	Sdhd	9	50596357	50603812	-	1231	protein_coding	succinate dehydrogenase complex, subunit D, integral membrane protein [Source:MGI Symbol;Acc:MGI:1914175]	-	4023	3900	229.67	222.648
ENSMUSG00000003072	5905.43	6069.74	-0.0395908	0.923719	1	Atp5d	10	80138632	80145818	+	1928	protein_coding	ATP synthase, H+ transporting, mitochondrial F1 complex, delta subunit [Source:MGI Symbol;Acc:MGI:1913293]	-	5912	6063	215.496	221
ENSMUSG00000049422	5450.94	4922.47	0.14712	0.720999	1	Chchd10	10	75933130	75937747	+	1575	protein_coding	coiled-coil-helix-coiled-coil-helix domain containing 10 [Source:MGI Symbol;Acc:MGI:2143558]	-	5457	4917	243.492	219.397
ENSMUSG00000026489	17641.4	16409.2	0.104456	0.799273	1	Coq8a	1	180165238	180199602	-	5293	protein_coding	coenzyme Q8A [Source:MGI Symbol;Acc:MGI:1914676]	-	17661	16391	234.49	217.628
ENSMUSG00000032399	7514.65	6084.76	0.3045	0.45934	1	Rpl4	9	64173375	64178666	+	2007	protein_coding	ribosomal protein L4 [Source:MGI Symbol;Acc:MGI:1915141]	-	7523	6078	263.424	212.826
ENSMUSG00000044894	5199.22	5541.15	-0.091889	0.823635	1	Uqcrq	11	53427922	53430831	-	1831	protein_coding	ubiquinol-cytochrome c reductase, complex III subunit VII [Source:MGI Symbol;Acc:MGI:107807]	-	5205	5535	199.776	212.442
ENSMUSG00000020456	18389.6	16486.3	0.157617	0.701153	1	Ogdh	11	6291633	6356642	+	5456	protein_coding	oxoglutarate (alpha-ketoglutarate) dehydrogenase (lipoamide) [Source:MGI Symbol;Acc:MGI:1098267]	-	18410	16468	237.133	212.118
ENSMUSG00000067736	935.959	887.986	0.0758985	0.858025	1	Gm10222	1	24612407	24612700	-	294	unprocessed_pseudogene	predicted gene 10222 [Source:MGI Symbol;Acc:MGI:3642643]	-	937	887	223.977	212.025
ENSMUSG00000001891	8839.17	9155.17	-0.0506741	0.902107	1	Ugp2	11	21321138	21371201	-	3069	protein_coding	UDP-glucose pyrophosphorylase 2 [Source:MGI Symbol;Acc:MGI:2183447]	-	8849	9145	202.632	209.411
ENSMUSG00000100131	2125.64	2612.9	-0.297742	0.471466	1	Gm28439	1	24611535	24612410	-	876	unprocessed_pseudogene	predicted gene 28439 [Source:MGI Symbol;Acc:MGI:5579145]	-	2128	2610	170.718	209.386
ENSMUSG00000064340	292.675	222.247	0.39694	0.35919	1	mt-Tl1	MT	2676	2750	+	75	Mt_tRNA	mitochondrially encoded tRNA leucine 1 [Source:MGI Symbol;Acc:MGI:102482]	-	293	222	274.548	208.019
ENSMUSG00000040048	3365.26	3601	-0.0976763	0.813203	1	Ndufb10	17	24722060	24724478	-	1217	protein_coding	NADH:ubiquinone oxidoreductase subunit B10 [Source:MGI Symbol;Acc:MGI:1915592]	-	3369	3597	194.546	207.712
ENSMUSG00000075307	8498.55	7382.2	0.203163	0.621325	1	Klhl41	2	69670120	69684230	+	2529	protein_coding	kelch-like 41 [Source:MGI Symbol;Acc:MGI:2683854]	-	8508	7374	236.423	204.911
ENSMUSG00000061904	16352.8	15950.7	0.0359182	0.930435	1	Slc25a3	10	91116574	91124059	-	5550	protein_coding	solute carrier family 25 (mitochondrial carrier, phosphate carrier), member 3 [Source:MGI Symbol;Acc:MGI:1353498]	-	16371	15933	207.297	201.751
ENSMUSG00000035530	6589.67	5983.64	0.13918	0.735302	1	Eif1	11	100319885	100322096	+	2098	protein_coding	eukaryotic translation initiation factor 1 [Source:MGI Symbol;Acc:MGI:105125]	-	6597	5977	220.98	200.212
ENSMUSG00000026895	2490.23	2435.7	0.0319389	0.939367	1	Ndufa8	2	36036326	36049406	-	861	protein_coding	NADH:ubiquinone oxidoreductase subunit A8 [Source:MGI Symbol;Acc:MGI:1915625]	-	2493	2433	203.484	198.587
ENSMUSG00000019505	5469.92	4732.26	0.208986	0.611845	1	Ubb	11	62551171	62553213	+	1675	protein_coding	ubiquitin B [Source:MGI Symbol;Acc:MGI:98888]	-	5476	4727	229.753	198.327
ENSMUSG00000063882	3138.51	3491.88	-0.153917	0.709327	1	Uqcrh	4	116066965	116075071	-	1237	protein_coding	ubiquinol-cytochrome c reductase hinge protein [Source:MGI Symbol;Acc:MGI:1913826]	-	3142	3488	178.504	198.161
ENSMUSG00000052305	5162.26	2165.4	1.25332	0.00270929	0.32811	Hbb-bs	7	103826534	103828096	-	768	protein_coding	hemoglobin, beta adult s chain [Source:MGI Symbol;Acc:MGI:5474852]	-	5168	2163	472.904	197.928
ENSMUSG00000020216	4335.18	3680.09	0.236345	0.566427	1	Jsrp1	10	80808496	80813498	-	1333	protein_coding	junctional sarcoplasmic reticulum protein 1 [Source:MGI Symbol;Acc:MGI:1916700]	-	4340	3676	228.808	193.801
ENSMUSG00000031299	8826.19	10228.4	-0.21271	0.604881	1	Pdha1	X	160122209	160138413	-	3734	protein_coding	pyruvate dehydrogenase E1 alpha 1 [Source:MGI Symbol;Acc:MGI:97532]	-	8836	10217	166.3	192.292
ENSMUSG00000070385	13381.1	9671.74	0.468347	0.255119	1	Ampd1	3	103074014	103099720	+	3548	protein_coding	adenosine monophosphate deaminase 1 [Source:MGI Symbol;Acc:MGI:88015]	-	13396	9661	265.34	191.36
ENSMUSG00000040694	3799.78	4342.82	-0.192713	0.640183	1	Apobec2	17	48419231	48432930	-	1597	protein_coding	apolipoprotein B mRNA editing enzyme, catalytic polypeptide 2 [Source:MGI Symbol;Acc:MGI:1343178]	-	3804	4338	167.397	190.896
ENSMUSG00000030592	73570.2	59046.6	0.317268	0.439723	1	Ryr1	7	29003344	29125179	-	21838	protein_coding	ryanodine receptor 1, skeletal muscle [Source:MGI Symbol;Acc:MGI:99659]	-	73652	58981	237.019	189.806
ENSMUSG00000023019	8372.69	7985.87	0.0682412	0.868385	1	Gpd1	15	99717515	99725005	+	2961	protein_coding	glycerol-3-phosphate dehydrogenase 1 (soluble) [Source:MGI Symbol;Acc:MGI:95679]	-	8382	7977	198.939	189.327
ENSMUSG00000027499	9933.96	9938.04	-0.00059245	0.999131	1	Pkia	3	7366669	7445366	+	3721	protein_coding	protein kinase inhibitor, alpha [Source:MGI Symbol;Acc:MGI:104747]	-	9945	9927	187.827	187.487
ENSMUSG00000020153	5084.35	4582.09	0.150053	0.715752	1	Ndufs7	10	80249121	80256794	+	1718	protein_coding	NADH:ubiquinone oxidoreductase core subunit S7 [Source:MGI Symbol;Acc:MGI:1922656]	-	5090	4577	208.212	187.227
ENSMUSG00000030884	6771.47	6797.55	-0.00554504	0.989645	1	Uqcrc2	7	120635176	120659524	+	2552	protein_coding	ubiquinol cytochrome c reductase core protein 2 [Source:MGI Symbol;Acc:MGI:1914253]	-	6779	6790	186.68	186.982
ENSMUSG00000020390	5428.96	5567.18	-0.0362695	0.930194	1	Ube2b	11	51985497	52000762	-	2126	protein_coding	ubiquitin-conjugating enzyme E2B [Source:MGI Symbol;Acc:MGI:102944]	-	5435	5561	179.659	183.824
ENSMUSG00000020821	21969.6	19051.2	0.205627	0.61657	1	Kif1c	11	70700548	70731964	+	7276	protein_coding	kinesin family member 1C [Source:MGI Symbol;Acc:MGI:1098260]	-	21994	19030	212.434	183.805
ENSMUSG00000018566	9305.65	9016.01	0.0456175	0.911856	1	Slc2a4	11	69942539	69948188	-	3478	protein_coding	solute carrier family 2 (facilitated glucose transporter), member 4 [Source:MGI Symbol;Acc:MGI:95758]	-	9316	9006	188.24	181.976
ENSMUSG00000028788	12377.2	11289.5	0.132702	0.74678	1	Ptp4a2	4	129811219	129850003	+	4377	protein_coding	protein tyrosine phosphatase 4a2 [Source:MGI Symbol;Acc:MGI:1277117]	-	12391	11277	198.949	181.063
ENSMUSG00000038967	9058.93	8033.92	0.173234	0.673564	1	Pdk2	11	95026258	95041354	-	3163	protein_coding	pyruvate dehydrogenase kinase, isoenzyme 2 [Source:MGI Symbol;Acc:MGI:1343087]	-	9069	8025	201.499	178.303
ENSMUSG00000001604	3926.63	3554.95	0.14346	0.728108	1	Tcea3	4	136247729	136274898	+	1400	protein_coding	transcription elongation factor A (SII), 3 [Source:MGI Symbol;Acc:MGI:1196908]	-	3931	3551	197.327	178.252
ENSMUSG00000016252	4660.82	4393.88	0.0850857	0.836702	1	Atp5e	2	174461072	174464105	-	1756	protein_coding	ATP synthase, H+ transporting, mitochondrial F1 complex, epsilon subunit [Source:MGI Symbol;Acc:MGI:1855697]	-	4666	4389	186.738	175.652
ENSMUSG00000014606	5260.15	5238.82	0.00586309	0.989154	1	Slc25a11	11	70644196	70647479	-	2120	protein_coding	solute carrier family 25 (mitochondrial carrier oxoglutarate carrier), member 11 [Source:MGI Symbol;Acc:MGI:1915113]	-	5266	5233	174.565	173.471
ENSMUSG00000047419	38721	29249.5	0.404702	0.32474	1	Cmya5	13	93040713	93144724	-	11850	protein_coding	cardiomyopathy associated 5 [Source:MGI Symbol;Acc:MGI:1923719]	-	38764	29217	229.891	173.272
ENSMUSG00000037916	6067.25	6167.85	-0.0237232	0.954422	1	Ndufv1	19	4007497	4012806	-	2521	protein_coding	NADH:ubiquinone oxidoreductase core subunit V1 [Source:MGI Symbol;Acc:MGI:107851]	-	6074	6161	169.322	171.747
ENSMUSG00000000088	5198.22	5120.69	0.0216802	0.958483	1	Cox5a	9	57521274	57532426	+	2101	protein_coding	cytochrome c oxidase subunit 5A [Source:MGI Symbol;Acc:MGI:88474]	-	5204	5115	174.07	171.093
ENSMUSG00000026003	5336.07	4866.4	0.132918	0.747019	1	Acadl	1	66830839	66863277	-	2005	protein_coding	acyl-Coenzyme A dehydrogenase, long-chain [Source:MGI Symbol;Acc:MGI:87866]	-	5342	4861	187.241	170.382
ENSMUSG00000020029	6753.49	7699.55	-0.189137	0.645696	1	Nudt4	10	95547007	95564146	-	3210	protein_coding	nudix (nucleoside diphosphate linked moiety X)-type motif 4 [Source:MGI Symbol;Acc:MGI:1918457]	-	6761	7691	148.019	168.38
ENSMUSG00000038393	10161.7	7474.3	0.443125	0.281706	1	Txnip	3	96557957	96561883	+	3123	protein_coding	thioredoxin interacting protein [Source:MGI Symbol;Acc:MGI:1889549]	-	10173	7466	228.923	168.007
ENSMUSG00000005683	14745.6	13795.3	0.0961054	0.815084	1	Cs	10	128337734	128362479	+	5779	protein_coding	citrate synthase [Source:MGI Symbol;Acc:MGI:88529]	-	14762	13780	179.516	167.575
ENSMUSG00000032279	11415.3	12035.4	-0.0763092	0.852785	1	Idh3a	9	54586334	54604661	+	5072	protein_coding	isocitrate dehydrogenase 3 (NAD+) alpha [Source:MGI Symbol;Acc:MGI:1915084]	-	11428	12022	158.344	166.575
ENSMUSG00000034566	3381.24	3475.86	-0.0398157	0.92375	1	Atp5h	11	115415689	115419962	-	1465	protein_coding	ATP synthase, H+ transporting, mitochondrial F0 complex, subunit D [Source:MGI Symbol;Acc:MGI:1918929]	-	3385	3472	162.38	166.554
ENSMUSG00000015656	10342.5	10164.3	0.0250758	0.951576	1	Hspa8	9	40800984	40810087	+	4301	protein_coding	heat shock protein 8 [Source:MGI Symbol;Acc:MGI:105384]	-	10354	10153	169.181	165.896
ENSMUSG00000039914	5596.78	6039.71	-0.10988	0.789682	1	Coq10a	10	128363100	128368997	-	2573	protein_coding	coenzyme Q10A [Source:MGI Symbol;Acc:MGI:2684847]	-	5603	6033	153.036	164.78
ENSMUSG00000005628	4571.92	4014.46	0.187589	0.649027	1	Tmod4	3	95124476	95129209	+	1717	protein_coding	tropomodulin 4 [Source:MGI Symbol;Acc:MGI:1355285]	-	4577	4010	187.336	164.129
ENSMUSG00000004655	6223.08	6103.78	0.027926	0.946273	1	Aqp1	6	55336432	55348555	+	2627	protein_coding	aquaporin 1 [Source:MGI Symbol;Acc:MGI:103201]	-	6230	6097	166.663	163.105
ENSMUSG00000027406	7296.89	7939.82	-0.121823	0.767182	1	Idh3b	2	130279309	130284547	-	3422	protein_coding	isocitrate dehydrogenase 3 (NAD+) beta [Source:MGI Symbol;Acc:MGI:2158650]	-	7305	7931	150.021	162.877
ENSMUSG00000069919	4348.17	1872.08	1.21571	0.00362013	0.381542	Hba-a1	11	32283511	32284465	+	812	protein_coding	hemoglobin alpha, adult chain 1 [Source:MGI Symbol;Acc:MGI:96015]	-	4353	1870	376.742	161.844
ENSMUSG00000027602	2563.15	2687.99	-0.0686037	0.868824	1	Map1lc3a	2	155276297	155278073	+	1181	protein_coding	microtubule-associated protein 1 light chain 3 alpha [Source:MGI Symbol;Acc:MGI:1915661]	-	2566	2685	152.693	159.774
ENSMUSG00000030057	7123.08	6883.64	0.0493279	0.904829	1	Cnbp	6	87842615	87851106	-	3036	protein_coding	cellular nucleic acid binding protein [Source:MGI Symbol;Acc:MGI:88431]	-	7131	6876	165.067	159.164
ENSMUSG00000031461	22914.5	19969.2	0.198486	0.628842	1	Myom2	8	15057653	15133541	+	8853	protein_coding	myomesin 2 [Source:MGI Symbol;Acc:MGI:1328358]	-	22940	19947	182.102	158.343
ENSMUSG00000046480	12967.6	11217.5	0.209162	0.610763	1	Scn4b	9	45138395	45154152	+	4982	protein_coding	sodium channel, type IV, beta [Source:MGI Symbol;Acc:MGI:2687406]	-	12982	11205	183.126	158.059
ENSMUSG00000000563	9246.72	9172.19	0.011676	0.977622	1	Atp5f1	3	105942698	105960099	-	4105	protein_coding	ATP synthase, H+ transporting, mitochondrial F0 complex, subunit B1 [Source:MGI Symbol;Acc:MGI:1100495]	-	9257	9162	158.478	156.852
ENSMUSG00000023089	2247.5	2301.56	-0.0342856	0.934958	1	Ndufa5	6	24518666	24528013	-	1032	protein_coding	NADH:ubiquinone oxidoreductase subunit A5 [Source:MGI Symbol;Acc:MGI:1915452]	-	2250	2299	153.22	156.556
ENSMUSG00000016427	762.153	934.037	-0.293357	0.483369	1	Ndufa1	X	37187588	37191163	-	419	protein_coding	NADH:ubiquinone oxidoreductase subunit A1 [Source:MGI Symbol;Acc:MGI:1929511]	-	763	933	127.974	156.487
ENSMUSG00000038375	10066.8	11494.8	-0.191368	0.641502	1	Trp53inp2	2	155381059	155389850	+	5257	protein_coding	transformation related protein 53 inducible nuclear protein 2 [Source:MGI Symbol;Acc:MGI:1915978]	-	10078	11482	134.725	153.494
ENSMUSG00000085438	17367.7	18059.1	-0.056316	0.891013	1	1700020I14Rik	2	119594297	119607502	+	8306	lincRNA	RIKEN cDNA 1700020I14 gene [Source:MGI Symbol;Acc:MGI:1913852]	-	17387	18039	147.111	152.627
ENSMUSG00000070493	5755.6	4921.47	0.225873	0.583314	1	Chchd2	5	129881156	129887470	-	2269	protein_coding	coiled-coil-helix-coiled-coil-helix domain containing 2 [Source:MGI Symbol;Acc:MGI:1261428]	-	5762	4916	178.464	152.261
ENSMUSG00000024099	4727.74	4649.16	0.0241803	0.953704	1	Ndufv2	17	66078638	66101559	-	2147	protein_coding	NADH:ubiquinone oxidoreductase core subunit V2 [Source:MGI Symbol;Acc:MGI:1920150]	-	4733	4644	154.923	152.01
ENSMUSG00000059734	2210.54	2080.31	0.0875967	0.833109	1	Ndufs8	19	3908870	3912717	-	963	protein_coding	NADH:ubiquinone oxidoreductase core subunit S8 [Source:MGI Symbol;Acc:MGI:2385079]	-	2213	2078	161.498	151.646
ENSMUSG00000027022	24543.7	25800.7	-0.0720536	0.860717	1	Xirp2	2	67446002	67526614	+	11979	protein_coding	xin actin-binding repeat containing 2 [Source:MGI Symbol;Acc:MGI:2685198]	-	24571	25772	144.15	151.196
ENSMUSG00000036278	2904.77	2726.03	0.0916202	0.824968	1	Macrod1	19	7056768	7198061	+	1274	protein_coding	MACRO domain containing 1 [Source:MGI Symbol;Acc:MGI:2147583]	-	2908	2723	160.412	150.207
ENSMUSG00000024049	25219	22222.7	0.182475	0.656738	1	Myom1	17	71002633	71126856	+	10459	protein_coding	myomesin 1 [Source:MGI Symbol;Acc:MGI:1341430]	-	25247	22198	169.641	149.154
ENSMUSG00000041028	7845.28	7942.82	-0.0178266	0.965737	1	Ghitm	14	37120092	37135272	-	3756	protein_coding	growth hormone inducible transmembrane protein [Source:MGI Symbol;Acc:MGI:1913342]	-	7854	7934	146.953	148.449
ENSMUSG00000061518	3156.49	3338.71	-0.0809651	0.844939	1	Cox5b	1	36691449	36693681	+	1587	protein_coding	cytochrome c oxidase subunit 5B [Source:MGI Symbol;Acc:MGI:88475]	-	3160	3335	139.934	147.683
ENSMUSG00000022354	2014.76	2152.39	-0.0953259	0.818587	1	Ndufb9	15	58933756	58939488	+	1031	protein_coding	NADH:ubiquinone oxidoreductase subunit B9 [Source:MGI Symbol;Acc:MGI:1913468]	-	2017	2150	137.486	146.552
ENSMUSG00000020585	3961.6	3683.09	0.105162	0.798996	1	Laptm4a	12	8921664	8938742	+	1773	protein_coding	lysosomal-associated protein transmembrane 4A [Source:MGI Symbol;Acc:MGI:108017]	-	3966	3679	157.201	145.825
ENSMUSG00000031447	6471.8	5552.17	0.221113	0.591129	1	Lamp1	8	13159161	13175338	+	2675	protein_coding	lysosomal-associated membrane protein 1 [Source:MGI Symbol;Acc:MGI:96745]	-	6479	5546	170.214	145.703
ENSMUSG00000003970	3144.5	2789.1	0.173027	0.675335	1	Rpl8	15	76904078	76906314	+	1359	protein_coding	ribosomal protein L8 [Source:MGI Symbol;Acc:MGI:1350927]	-	3148	2786	162.79	144.07
ENSMUSG00000022215	1921.86	1992.21	-0.0518624	0.901416	1	Fitm1	14	55575617	55576954	+	971	protein_coding	fat storage-inducing transmembrane protein 1 [Source:MGI Symbol;Acc:MGI:1915930]	-	1924	1990	139.251	144.028
ENSMUSG00000044951	30798.8	15761.5	0.966462	0.0196041	0.825572	Mylk4	13	32700834	32783954	-	7689	protein_coding	myosin light chain kinase family, member 4 [Source:MGI Symbol;Acc:MGI:3643758]	-	30833	15744	281.811	143.899
ENSMUSG00000035242	5630.74	5220.8	0.109052	0.791299	1	Oaz1	10	80826656	80829290	+	2558	protein_coding	ornithine decarboxylase antizyme 1 [Source:MGI Symbol;Acc:MGI:109433]	-	5637	5215	154.867	143.273
ENSMUSG00000041548	5157.27	3977.42	0.374764	0.363194	1	Hspb8	5	116408491	116422864	-	1950	protein_coding	heat shock protein 8 [Source:MGI Symbol;Acc:MGI:2135756]	-	5163	3973	186.071	143.184
ENSMUSG00000038615	12571	11061.3	0.184581	0.653315	1	Nfe2l1	11	96817414	96829968	-	5441	protein_coding	nuclear factor, erythroid derived 2,-like 1 [Source:MGI Symbol;Acc:MGI:99421]	TF_bZIP	12585	11049	162.55	142.711
ENSMUSG00000064346	175.804	136.151	0.368464	0.412647	1	mt-Tw	MT	4950	5016	+	67	Mt_tRNA	mitochondrially encoded tRNA tryptophan [Source:MGI Symbol;Acc:MGI:102471]	-	176	136	184.608	142.651
ENSMUSG00000071644	5679.69	5236.82	0.117119	0.776219	1	Eef1g	19	8967041	8978479	+	2600	protein_coding	eukaryotic translation elongation factor 1 gamma [Source:MGI Symbol;Acc:MGI:1914410]	-	5686	5231	153.69	141.391
ENSMUSG00000036199	2456.27	2517.8	-0.0356909	0.932113	1	Ndufa13	8	69894180	69902558	-	1251	protein_coding	NADH:ubiquinone oxidoreductase subunit A13 [Source:MGI Symbol;Acc:MGI:1914434]	-	2459	2515	138.138	141.284
ENSMUSG00000029020	11327.4	10439.6	0.117751	0.774546	1	Mfn2	4	147873599	147904704	-	5194	protein_coding	mitofusin 2 [Source:MGI Symbol;Acc:MGI:2442230]	-	11340	10428	153.434	141.095
ENSMUSG00000031782	6087.23	6128.81	-0.00981938	0.981395	1	Coq9	8	94838321	94854895	+	3055	protein_coding	coenzyme Q9 [Source:MGI Symbol;Acc:MGI:1915164]	-	6094	6122	140.185	140.83
ENSMUSG00000006221	3624.97	5510.12	-0.604097	0.143481	1	Hspb7	4	141420779	141425311	+	2769	protein_coding	heat shock protein family, member 7 (cardiovascular) [Source:MGI Symbol;Acc:MGI:1352494]	-	3629	5504	92.1034	139.691
ENSMUSG00000022186	7452.71	7308.12	0.028266	0.945522	1	Oxct1	15	4026383	4155344	+	3701	protein_coding	3-oxoacid CoA transferase 1 [Source:MGI Symbol;Acc:MGI:1914291]	-	7461	7300	141.674	138.617
ENSMUSG00000022110	6899.33	7874.75	-0.190774	0.642822	1	Sucla2	14	73525319	73596142	+	3988	protein_coding	succinate-Coenzyme A ligase, ADP-forming, beta subunit [Source:MGI Symbol;Acc:MGI:1306775]	-	6907	7866	121.716	138.615
ENSMUSG00000075232	10995.8	6968.74	0.65797	0.110724	1	Amd1	10	40287458	40302186	-	3542	protein_coding	S-adenosylmethionine decarboxylase 1 [Source:MGI Symbol;Acc:MGI:88004]	-	11008	6961	218.41	138.113
ENSMUSG00000031672	8751.27	9462.51	-0.112729	0.784021	1	Got2	8	95864134	95888547	-	4824	protein_coding	glutamatic-oxaloacetic transaminase 2, mitochondrial [Source:MGI Symbol;Acc:MGI:95792]	-	8761	9452	127.632	137.698
ENSMUSG00000032330	2011.76	1848.05	0.122447	0.768143	1	Cox7a2	9	79755361	79759878	-	944	protein_coding	cytochrome c oxidase subunit 7A2 [Source:MGI Symbol;Acc:MGI:1316715]	-	2014	1846	149.934	137.427
ENSMUSG00000030401	10070.8	8967.96	0.167325	0.684015	1	Rtn2	7	19282624	19296160	+	4585	protein_coding	reticulon 2 (Z-band associated protein) [Source:MGI Symbol;Acc:MGI:107612]	-	10082	8958	154.532	137.304
ENSMUSG00000024359	7653.49	7628.47	0.00472391	0.991191	1	Hspa9	18	34937414	34954357	-	3932	protein_coding	heat shock protein 9 [Source:MGI Symbol;Acc:MGI:96245]	-	7662	7620	136.943	136.193
ENSMUSG00000019528	4501.99	4545.05	-0.0137305	0.973983	1	Gyg	3	20122084	20155317	-	2344	protein_coding	glycogenin [Source:MGI Symbol;Acc:MGI:1351614]	-	4507	4540	135.127	136.116
ENSMUSG00000024997	2815.87	2860.18	-0.0225226	0.957377	1	Prdx3	19	60864051	60874556	-	1478	protein_coding	peroxiredoxin 3 [Source:MGI Symbol;Acc:MGI:88034]	-	2819	2857	134.039	135.846
ENSMUSG00000041801	4319.2	2977.31	0.536737	0.193727	1	Phlda3	1	135766119	135769136	+	1559	protein_coding	pleckstrin homology like domain, family A, member 3 [Source:MGI Symbol;Acc:MGI:1351485]	-	4324	2974	194.918	134.062
ENSMUSG00000062077	2917.76	2730.03	0.0959374	0.816814	1	Trim54	5	31116712	31137630	+	1436	protein_coding	tripartite motif-containing 54 [Source:MGI Symbol;Acc:MGI:1889623]	-	2921	2727	142.952	133.457
ENSMUSG00000003865	9578.35	9040.04	0.0834472	0.839279	1	Gys1	7	45434844	45456619	+	4789	protein_coding	glycogen synthase 1, muscle [Source:MGI Symbol;Acc:MGI:101805]	-	9589	9030	140.715	132.512
ENSMUSG00000037710	1985.79	2007.23	-0.0154895	0.971454	1	Cisd1	10	71330480	71344954	-	1084	protein_coding	CDGSH iron sulfur domain 1 [Source:MGI Symbol;Acc:MGI:1261855]	-	1988	2005	128.884	129.986
ENSMUSG00000022956	3468.14	3633.03	-0.0670088	0.871441	1	Atp5o	16	91925214	91931687	-	1972	protein_coding	ATP synthase, H+ transporting, mitochondrial F1 complex, O subunit [Source:MGI Symbol;Acc:MGI:106341]	-	3472	3629	123.733	129.328
ENSMUSG00000002010	4957.49	4940.49	0.00495621	0.990948	1	Idh3g	X	73778963	73786897	-	2701	protein_coding	isocitrate dehydrogenase 3 (NAD+), gamma [Source:MGI Symbol;Acc:MGI:1099463]	-	4963	4935	129.131	128.403
ENSMUSG00000015837	6989.23	6128.81	0.189524	0.645115	1	Sqstm1	11	50199366	50210827	-	3356	protein_coding	sequestosome 1 [Source:MGI Symbol;Acc:MGI:107931]	-	6997	6122	146.522	128.199
ENSMUSG00000039891	9940.95	10004.1	-0.00913729	0.982527	1	Txlnb	10	17796226	17845665	+	5504	protein_coding	taxilin beta [Source:MGI Symbol;Acc:MGI:2671945]	-	9952	9993	127.07	127.594
ENSMUSG00000028964	4609.87	4496.99	0.0357657	0.931306	1	Park7	4	150897133	150914437	-	2479	protein_coding	Parkinson disease (autosomal recessive, early onset) 7 [Source:MGI Symbol;Acc:MGI:2135637]	-	4615	4492	130.83	127.343
ENSMUSG00000034055	11735	11327.6	0.050972	0.901435	1	Phka1	X	102513975	102644246	-	6259	protein_coding	phosphorylase kinase alpha 1 [Source:MGI Symbol;Acc:MGI:97576]	-	11748	11315	131.908	127.046
ENSMUSG00000020307	3230.41	2833.15	0.189304	0.646674	1	Cdc34	10	79682195	79688398	+	1572	protein_coding	cell division cycle 34 [Source:MGI Symbol;Acc:MGI:102657]	-	3234	2830	144.577	126.516
ENSMUSG00000028648	1447.39	1541.71	-0.0910712	0.827521	1	Ndufs5	4	123712710	123718202	-	860	protein_coding	NADH:ubiquinone oxidoreductase core subunit S5 [Source:MGI Symbol;Acc:MGI:1890889]	-	1449	1540	118.408	125.844
ENSMUSG00000004939	2973.69	3316.68	-0.157479	0.703001	1	Nmrk2	10	81198170	81202051	-	1854	protein_coding	nicotinamide riboside kinase 2 [Source:MGI Symbol;Acc:MGI:1916814]	-	2977	3313	112.845	125.581
ENSMUSG00000026664	3245.39	3380.75	-0.0589502	0.886967	1	Phyh	2	4919019	4938730	+	1893	protein_coding	phytanoyl-CoA hydroxylase [Source:MGI Symbol;Acc:MGI:891978]	-	3249	3377	120.618	125.37
ENSMUSG00000037266	6368.92	5975.64	0.0919545	0.823393	1	Rsrp1	4	134923592	134927671	+	3349	protein_coding	arginine/serine rich protein 1 [Source:MGI Symbol;Acc:MGI:106498]	-	6376	5969	133.797	125.256
ENSMUSG00000026688	2463.26	1952.17	0.335473	0.417409	1	Mgst3	1	167371966	167393841	-	1097	protein_coding	microsomal glutathione S-transferase 3 [Source:MGI Symbol;Acc:MGI:1913697]	-	2466	1950	157.979	124.922
ENSMUSG00000026407	14780.6	11490.8	0.363224	0.377008	1	Cacna1s	1	136052750	136119822	+	6550	protein_coding	calcium channel, voltage-dependent, L type, alpha 1S subunit [Source:MGI Symbol;Acc:MGI:88294]	-	14797	11478	158.761	123.151
ENSMUSG00000031987	6652.6	6303	0.0778791	0.850106	1	Egln1	8	124908587	124949324	-	3594	protein_coding	egl-9 family hypoxia-inducible factor 1 [Source:MGI Symbol;Acc:MGI:1932286]	-	6660	6296	130.229	123.111
ENSMUSG00000039103	5025.41	6699.44	-0.414789	0.313957	1	Nexn	3	152236982	152266350	-	3826	protein_coding	nexilin [Source:MGI Symbol;Acc:MGI:1916060]	-	5031	6692	92.4105	122.92
ENSMUSG00000007891	4488.01	4113.57	0.125682	0.760584	1	Ctsd	7	142375911	142388038	-	2351	protein_coding	cathepsin D [Source:MGI Symbol;Acc:MGI:88562]	-	4493	4109	134.306	122.827
ENSMUSG00000019370	5081.35	4222.69	0.267043	0.516855	1	Calm3	7	16915379	16924114	-	2423	protein_coding	calmodulin 3 [Source:MGI Symbol;Acc:MGI:103249]	-	5087	4218	147.544	122.339
ENSMUSG00000050621	859.045	650.723	0.400624	0.340441	1	Rps27rt	9	114982366	114982739	-	374	protein_coding	ribosomal protein S27, retrogene [Source:MGI Symbol;Acc:MGI:3704345]	-	860	650	161.599	122.139
ENSMUSG00000012848	3328.3	3012.35	0.143893	0.727603	1	Rps5	7	12922290	12926686	+	1734	protein_coding	ribosomal protein S5 [Source:MGI Symbol;Acc:MGI:1097682]	-	3332	3009	135.042	121.951
ENSMUSG00000061462	58686.8	49967.5	0.232045	0.571853	1	Obscn	11	58994256	59136402	-	28898	protein_coding	obscurin, cytoskeletal calmodulin and titin-interacting RhoGEF [Source:MGI Symbol;Acc:MGI:2681862]	-	58752	49912	142.878	121.381
ENSMUSG00000036880	2764.93	2609.9	0.0832435	0.840912	1	Acaa2	18	74779197	74806207	+	1515	protein_coding	acetyl-Coenzyme A acyltransferase 2 (mitochondrial 3-oxoacyl-Coenzyme A thiolase) [Source:MGI Symbol;Acc:MGI:1098623]	-	2768	2607	128.4	120.932
ENSMUSG00000024914	3434.18	2973.3	0.207892	0.614509	1	Drap1	19	5422805	5424979	-	1741	protein_coding	Dr1 associated protein 1 (negative cofactor 2 alpha) [Source:MGI Symbol;Acc:MGI:1913806]	-	3438	2970	138.777	119.886
ENSMUSG00000027288	19987.8	17762.7	0.170264	0.678439	1	Zfp106	2	120506820	120563843	-	10429	protein_coding	zinc finger protein 106 [Source:MGI Symbol;Acc:MGI:1270153]	-	20010	17743	134.839	119.563
ENSMUSG00000000399	3517.09	3573.97	-0.0231441	0.955941	1	Ndufa9	6	126821721	126849136	-	2101	protein_coding	NADH:ubiquinone oxidoreductase subunit A9 [Source:MGI Symbol;Acc:MGI:1913358]	-	3521	3570	117.775	119.414
ENSMUSG00000050856	1094.78	1047.16	0.0641514	0.879677	1	Atp5k	5	108433244	108434448	-	616	protein_coding	ATP synthase, H+ transporting, mitochondrial F1F0 complex, subunit E [Source:MGI Symbol;Acc:MGI:106636]	-	1096	1046	125.038	119.334
ENSMUSG00000055027	7432.74	7727.58	-0.0561225	0.891697	1	Smyd1	6	71213940	71322233	-	4546	protein_coding	SET and MYND domain containing 1 [Source:MGI Symbol;Acc:MGI:104790]	-	7441	7719	115.031	119.328
ENSMUSG00000024608	2685.01	2339.6	0.198659	0.630918	1	Rps14	18	60774510	60778546	+	1384	protein_coding	ribosomal protein S14 [Source:MGI Symbol;Acc:MGI:98107]	-	2688	2337	136.491	118.668
ENSMUSG00000075706	3525.08	2907.23	0.278001	0.500535	1	Gpx4	10	80047166	80056439	+	1724	protein_coding	glutathione peroxidase 4 [Source:MGI Symbol;Acc:MGI:104767]	-	3529	2904	143.855	118.378
ENSMUSG00000037742	4038.51	4190.65	-0.0533505	0.897483	1	Eef1a1	9	78478449	78489151	-	2493	protein_coding	eukaryotic translation elongation factor 1 alpha 1 [Source:MGI Symbol;Acc:MGI:1096881]	-	4043	4186	113.971	118.002
ENSMUSG00000030996	5596.78	4697.22	0.252784	0.53933	1	Art1	7	102101743	102113933	+	2809	protein_coding	ADP-ribosyltransferase 1 [Source:MGI Symbol;Acc:MGI:107511]	-	5603	4692	140.178	117.386
ENSMUSG00000020849	4668.81	4267.74	0.129579	0.753332	1	Ywhae	11	75732869	75765845	+	2568	protein_coding	tyrosine 3-monooxygenase/tryptophan 5-monooxygenase activation protein, epsilon polypeptide [Source:MGI Symbol;Acc:MGI:894689]	-	4674	4263	127.91	116.663
ENSMUSG00000020722	2725.97	2075.3	0.393426	0.341382	1	Cacng1	11	107703218	107716522	-	1249	protein_coding	calcium channel, voltage-dependent, gamma subunit 1 [Source:MGI Symbol;Acc:MGI:1206582]	-	2729	2073	153.551	116.64
ENSMUSG00000026853	9565.37	8950.94	0.0957796	0.815889	1	Crat	2	30400471	30415813	-	5388	protein_coding	carnitine acetyltransferase [Source:MGI Symbol;Acc:MGI:109501]	-	9576	8941	124.902	116.619
ENSMUSG00000079588	4202.33	4436.93	-0.0783698	0.849525	1	Tmem182	1	40805601	40856887	+	2716	protein_coding	transmembrane protein 182 [Source:MGI Symbol;Acc:MGI:1923725]	-	4207	4432	108.857	114.678
ENSMUSG00000044080	1258.6	1127.25	0.158994	0.703446	1	S100a1	3	90511034	90514392	-	694	protein_coding	S100 calcium binding protein A1 [Source:MGI Symbol;Acc:MGI:1338917]	-	1260	1126	127.592	114.023
ENSMUSG00000028416	2343.39	2176.42	0.106639	0.797159	1	Bag1	4	40936398	40948294	-	1349	protein_coding	BCL2-associated athanogene 1 [Source:MGI Symbol;Acc:MGI:108047]	-	2346	2174	122.216	113.256
ENSMUSG00000014313	5510.87	5740.37	-0.0588627	0.886618	1	Cox6c	15	35925886	35938246	-	3567	protein_coding	cytochrome c oxidase subunit 6C [Source:MGI Symbol;Acc:MGI:104614]	-	5517	5734	108.696	112.971
ENSMUSG00000051747	182769	186125	-0.0262496	0.948983	1	Ttn	2	76703980	76982547	-	116825	protein_coding	titin [Source:MGI Symbol;Acc:MGI:98864]	-	182972	185918	110.068	111.84
ENSMUSG00000049775	2006.77	2180.42	-0.119725	0.772964	1	Tmsb4x	X	167207093	167209315	-	1371	protein_coding	thymosin, beta 4, X chromosome [Source:MGI Symbol;Acc:MGI:99510]	-	2009	2178	102.98	111.643
ENSMUSG00000084319	1047.83	824.916	0.345046	0.408885	1	Tpt1-ps3	6	99877816	99878334	-	519	processed_pseudogene	tumor protein, translationally-controlled, pseudogene 3 [Source:MGI Symbol;Acc:MGI:2664997]	-	1049	824	142.043	111.576
ENSMUSG00000027887	5429.96	6933.7	-0.352676	0.391663	1	Sypl2	3	108211472	108226648	-	4377	protein_coding	synaptophysin-like 2 [Source:MGI Symbol;Acc:MGI:1328311]	-	5436	6926	87.28	111.203
ENSMUSG00000030246	2567.15	2467.74	0.0569718	0.891156	1	Ldhb	6	142490249	142507957	-	1570	protein_coding	lactate dehydrogenase B [Source:MGI Symbol;Acc:MGI:96763]	-	2570	2465	115.039	110.339
ENSMUSG00000017404	1613.21	1602.78	0.00935409	0.983674	1	Rpl19	11	98026710	98030492	+	1022	protein_coding	ribosomal protein L19 [Source:MGI Symbol;Acc:MGI:98020]	-	1615	1601	111.054	110.091
ENSMUSG00000036427	10504.3	10096.2	0.0571682	0.88954	1	Gpi1	7	34201330	34230336	-	6452	protein_coding	glucose phosphate isomerase 1 [Source:MGI Symbol;Acc:MGI:95797]	-	10516	10085	114.543	109.848
ENSMUSG00000068220	2049.72	1406.56	0.543214	0.190467	1	Lgals1	15	78926725	78930465	+	903	protein_coding	lectin, galactose binding, soluble 1 [Source:MGI Symbol;Acc:MGI:96777]	-	2052	1405	159.699	109.345
ENSMUSG00000024962	2981.69	2488.76	0.260687	0.527999	1	Vegfb	19	6982473	6987651	-	1605	protein_coding	vascular endothelial growth factor B [Source:MGI Symbol;Acc:MGI:106199]	-	2985	2486	130.702	108.852
ENSMUSG00000026202	9610.32	5703.33	0.752766	0.0684696	1	Tuba4a	1	75214228	75219865	-	3701	protein_coding	tubulin, alpha 4A [Source:MGI Symbol;Acc:MGI:1095410]	-	9621	5697	182.689	108.178
ENSMUSG00000032314	2622.08	2819.13	-0.104531	0.800722	1	Etfa	9	55454508	55512243	-	1835	protein_coding	electron transferring flavoprotein, alpha polypeptide [Source:MGI Symbol;Acc:MGI:106092]	-	2625	2816	100.532	107.847
ENSMUSG00000057604	2150.61	2653.95	-0.303378	0.463068	1	Lmcd1	6	112273758	112330425	+	1730	protein_coding	LIM and cysteine-rich domains 1 [Source:MGI Symbol;Acc:MGI:1353635]	-	2153	2651	87.46	107.69
ENSMUSG00000062929	4856.6	4989.54	-0.0389592	0.925074	1	Cfl2	12	54858809	54862877	-	3266	protein_coding	cofilin 2, muscle [Source:MGI Symbol;Acc:MGI:101763]	-	4862	4984	104.619	107.244
ENSMUSG00000016528	4884.57	4643.16	0.0731237	0.859435	1	Mapkapk2	1	131053700	131097826	-	3041	protein_coding	MAP kinase-activated protein kinase 2 [Source:MGI Symbol;Acc:MGI:109298]	-	4890	4638	113.007	107.183
ENSMUSG00000032199	3052.61	3693.1	-0.274781	0.505401	1	Polr2m	9	71478437	71485935	-	2424	protein_coding	polymerase (RNA) II (DNA directed) polypeptide M [Source:MGI Symbol;Acc:MGI:107282]	-	3056	3689	88.5997	106.952
ENSMUSG00000025509	4459.04	4588.1	-0.0411602	0.92089	1	Pnpla2	7	141455198	141460743	+	3020	protein_coding	patatin-like phospholipase domain containing 2 [Source:MGI Symbol;Acc:MGI:1914103]	-	4464	4583	103.879	106.648
ENSMUSG00000036181	2648.06	2365.63	0.162703	0.694119	1	Hist1h1c	13	23738808	23740367	+	1560	protein_coding	histone cluster 1, H1c [Source:MGI Symbol;Acc:MGI:1931526]	-	2651	2363	119.425	106.451
ENSMUSG00000078812	3982.57	3599	0.146101	0.723275	1	Eif5a	11	69916714	69921958	-	2377	protein_coding	eukaryotic translation initiation factor 5A [Source:MGI Symbol;Acc:MGI:106248]	-	3987	3595	117.877	106.287
ENSMUSG00000004951	1540.29	1554.73	-0.01346	0.975824	1	Hspb1	5	135887919	135889563	+	1031	protein_coding	heat shock protein 1 [Source:MGI Symbol;Acc:MGI:96240]	-	1542	1553	105.108	105.858
ENSMUSG00000037152	2155.6	2246.49	-0.0595805	0.886393	1	Ndufc1	3	51404677	51408988	-	1495	protein_coding	NADH:ubiquinone oxidoreductase subunit C1 [Source:MGI Symbol;Acc:MGI:1913627]	-	2158	2244	101.443	105.486
ENSMUSG00000002944	5586.79	5379.97	0.0544187	0.895182	1	Cd36	5	17781690	17888801	-	3590	protein_coding	CD36 molecule [Source:MGI Symbol;Acc:MGI:107899]	-	5593	5374	109.487	105.2
ENSMUSG00000035674	1464.37	1530.7	-0.063904	0.879026	1	Ndufa3	7	3617373	3620327	+	1022	protein_coding	NADH:ubiquinone oxidoreductase subunit A3 [Source:MGI Symbol;Acc:MGI:1913341]	-	1466	1529	100.808	105.14
ENSMUSG00000106755	444.506	463.515	-0.0603963	0.892095	1	Tpi-rs11	6	127183409	127183718	-	310	processed_pseudogene	triosephosphate isomerase related sequence 11 [Source:MGI Symbol;Acc:MGI:98799]	-	445	463	100.881	104.962
ENSMUSG00000048416	1731.08	2559.84	-0.564353	0.173133	1	Mlf1	3	67374097	67400003	+	1719	protein_coding	myeloid leukemia factor 1 [Source:MGI Symbol;Acc:MGI:1341819]	-	1733	2557	70.8491	104.536
ENSMUSG00000021290	1719.09	1807.01	-0.0719527	0.863257	1	Atp5mpl	12	111961375	111966977	-	1217	protein_coding	ATP synthase membrane subunit 6.8PL [Source:MGI Symbol;Acc:MGI:1917507]	-	1721	1805	99.3807	104.231
ENSMUSG00000023020	1130.74	1073.19	0.0753545	0.858309	1	Cox14	15	99725618	99728136	+	723	protein_coding	cytochrome c oxidase assembly protein 14 [Source:MGI Symbol;Acc:MGI:1913629]	-	1132	1072	110.032	104.2
ENSMUSG00000024132	1565.26	1618.8	-0.0485167	0.908294	1	Eci1	17	24426683	24439316	+	1091	protein_coding	enoyl-Coenzyme A delta isomerase 1 [Source:MGI Symbol;Acc:MGI:94871]	-	1567	1617	100.938	104.159
ENSMUSG00000026185	10654.2	8827.8	0.271286	0.509371	1	Igfbp5	1	72857932	72874884	-	6006	protein_coding	insulin-like growth factor binding protein 5 [Source:MGI Symbol;Acc:MGI:96440]	-	10666	8818	124.804	103.18
ENSMUSG00000030647	1058.82	1105.23	-0.0618748	0.883966	1	Ndufc2	7	97400003	97407802	+	754	protein_coding	NADH:ubiquinone oxidoreductase subunit C2 [Source:MGI Symbol;Acc:MGI:1344370]	-	1060	1104	98.7976	102.899
ENSMUSG00000045128	2858.82	2548.83	0.165578	0.688798	1	Rpl18a	8	70894722	70897412	-	1739	protein_coding	ribosomal protein L18A [Source:MGI Symbol;Acc:MGI:1924058]	-	2862	2546	115.66	102.889
ENSMUSG00000045983	11287.5	10674.9	0.0805024	0.844811	1	Eif4g1	16	20668313	20692884	+	7301	protein_coding	eukaryotic translation initiation factor 4, gamma 1 [Source:MGI Symbol;Acc:MGI:2384784]	-	11300	10663	108.77	102.638
ENSMUSG00000059895	16540.6	13655.2	0.276564	0.5009	1	Ptp4a3	15	73723145	73758766	+	9351	protein_coding	protein tyrosine phosphatase 4a3 [Source:MGI Symbol;Acc:MGI:1277098]	-	16559	13640	124.448	102.51
ENSMUSG00000001508	2542.17	2529.81	0.00703361	0.987485	1	Sgca	11	94962791	94976327	-	1735	protein_coding	sarcoglycan, alpha (dystrophin-associated glycoprotein) [Source:MGI Symbol;Acc:MGI:894698]	-	2545	2527	103.086	102.357
ENSMUSG00000031320	2484.24	2360.62	0.073633	0.859372	1	Rps4x	X	102184941	102189394	-	1631	protein_coding	ribosomal protein S4, X-linked [Source:MGI Symbol;Acc:MGI:98158]	-	2487	2358	107.16	101.602
ENSMUSG00000071014	964.927	947.052	0.0269734	0.951124	1	Ndufb6	4	40270591	40279421	-	659	protein_coding	NADH:ubiquinone oxidoreductase subunit B6 [Source:MGI Symbol;Acc:MGI:2684983]	-	966	946	103.016	100.883
ENSMUSG00000019787	10124.7	13437.9	-0.40842	0.320759	1	Trdn	10	33080554	33476709	+	9352	protein_coding	triadin [Source:MGI Symbol;Acc:MGI:1924007]	-	10136	13423	76.1682	100.869
ENSMUSG00000081485	186.792	275.306	-0.559289	0.204496	1	Gm12338	11	75599763	75599954	-	192	processed_pseudogene	predicted gene 12338 [Source:MGI Symbol;Acc:MGI:3650622]	-	187	275	68.4466	100.657
ENSMUSG00000001175	6968.25	6743.49	0.047301	0.90875	1	Calm1	12	100199435	100209814	+	4706	protein_coding	calmodulin 1 [Source:MGI Symbol;Acc:MGI:88251]	-	6976	6736	104.176	100.592
ENSMUSG00000047675	2401.33	2455.73	-0.0323147	0.938661	1	Rps8	4	117153827	117156243	-	1726	protein_coding	ribosomal protein S8 [Source:MGI Symbol;Acc:MGI:98166]	-	2404	2453	97.8826	99.8777
ENSMUSG00000067279	2767.92	3863.29	-0.481008	0.24412	1	Ppp1r3c	19	36731737	36736653	-	2719	protein_coding	protein phosphatase 1, regulatory subunit 3C [Source:MGI Symbol;Acc:MGI:1858229]	-	2771	3859	71.6208	99.7418
ENSMUSG00000037573	3072.58	3244.6	-0.0785864	0.849504	1	Tob1	11	94211454	94215495	+	2288	protein_coding	transducer of ErbB-2.1 [Source:MGI Symbol;Acc:MGI:1349721]	-	3076	3241	94.4805	99.5485
ENSMUSG00000078486	6576.69	5517.13	0.253439	0.538066	1	Perm1	4	156215868	156221307	+	3901	protein_coding	PPARGC1 and ESRR induced regulator, muscle 1 [Source:MGI Symbol;Acc:MGI:1921433]	-	6584	5511	118.611	99.281
ENSMUSG00000064366	157.824	100.111	0.65606	0.150534	1	mt-Tl2	MT	11671	11741	+	71	Mt_tRNA	mitochondrially encoded tRNA leucine 2 [Source:MGI Symbol;Acc:MGI:102481]	-	158	100	156.391	98.9814
ENSMUSG00000020483	5251.16	3852.28	0.446912	0.278433	1	Dynll2	11	87979525	87987533	-	2736	protein_coding	dynein light chain LC8-type 2 [Source:MGI Symbol;Acc:MGI:1915347]	-	5257	3848	135.031	98.8395
ENSMUSG00000025868	839.067	906.006	-0.110719	0.79296	1	Higd2a	13	54590207	54591158	+	648	protein_coding	HIG1 domain family, member 2A [Source:MGI Symbol;Acc:MGI:1914294]	-	840	905	91.0995	98.1489
ENSMUSG00000005510	3160.49	3043.38	0.05447	0.895653	1	Ndufs3	2	90894634	90904827	-	2178	protein_coding	NADH:ubiquinone oxidoreductase core subunit S3 [Source:MGI Symbol;Acc:MGI:1915599]	-	3164	3040	102.092	98.0906
ENSMUSG00000048277	2743.95	2477.75	0.147215	0.721956	1	Syngr2	11	117809668	117814283	+	1776	protein_coding	synaptogyrin 2 [Source:MGI Symbol;Acc:MGI:1328324]	-	2747	2475	108.699	97.9364
ENSMUSG00000002379	1653.16	1514.68	0.126203	0.761828	1	Ndufa11	17	56717767	56722141	+	1092	protein_coding	NADH:ubiquinone oxidoreductase subunit A11 [Source:MGI Symbol;Acc:MGI:1917125]	-	1655	1513	106.509	97.3706
ENSMUSG00000068699	11449.3	13016.5	-0.185079	0.652423	1	Flnc	6	29433256	29461883	+	9402	protein_coding	filamin C, gamma [Source:MGI Symbol;Acc:MGI:95557]	-	11462	13002	85.6746	97.1855
ENSMUSG00000006717	1079.8	1028.14	0.0707159	0.867278	1	Acot13	13	24817948	24831540	-	744	protein_coding	acyl-CoA thioesterase 13 [Source:MGI Symbol;Acc:MGI:1914084]	-	1081	1027	102.109	97.0084
ENSMUSG00000031708	3054.6	3020.35	0.016267	0.969409	1	Tecr	8	83571698	83607971	-	2191	protein_coding	trans-2,3-enoyl-CoA reductase [Source:MGI Symbol;Acc:MGI:1915408]	-	3058	3017	98.086	96.7709
ENSMUSG00000021606	1056.82	1236.37	-0.226353	0.587338	1	Ndufs6	13	73319838	73328542	-	898	protein_coding	NADH:ubiquinone oxidoreductase core subunit S6 [Source:MGI Symbol;Acc:MGI:107932]	-	1058	1235	82.7982	96.6501
ENSMUSG00000038274	1245.62	1120.24	0.153029	0.714191	1	Fau	19	6057888	6059524	+	815	protein_coding	Finkel-Biskis-Reilly murine sarcoma virus (FBR-MuSV) ubiquitously expressed (fox derived) [Source:MGI Symbol;Acc:MGI:102547]	-	1247	1119	107.528	96.4904
ENSMUSG00000030409	6738.51	5947.6	0.180117	0.661646	1	Dmpk	7	19083849	19093821	+	4330	protein_coding	dystrophia myotonica-protein kinase [Source:MGI Symbol;Acc:MGI:94906]	-	6746	5941	109.489	96.4236
ENSMUSG00000038205	8074.02	6976.75	0.21073	0.60844	1	Prkab2	3	97658193	97673812	+	5096	protein_coding	protein kinase, AMP-activated, beta 2 non-catalytic subunit [Source:MGI Symbol;Acc:MGI:1336185]	-	8083	6969	111.469	96.1065
ENSMUSG00000114515	1277.58	1089.21	0.230107	0.580938	1	Aldoa	7	126800790	126809108	-	799	protein_coding	aldolase A, fructose-bisphosphate [Source:MGI Symbol;Acc:MGI:87994]	-	1279	1088	112.496	95.696
ENSMUSG00000062683	2578.13	2282.53	0.175681	0.671111	1	Atp5g2	15	102662864	102672352	-	1675	protein_coding	ATP synthase, H+ transporting, mitochondrial F0 complex, subunit C2 (subunit 9) [Source:MGI Symbol;Acc:MGI:1915192]	-	2581	2280	108.289	95.6603
ENSMUSG00000000740	4182.35	3524.91	0.246718	0.549585	1	Rpl13	8	123102350	123105244	+	2595	protein_coding	ribosomal protein L13 [Source:MGI Symbol;Acc:MGI:105922]	-	4187	3521	113.391	95.3543
ENSMUSG00000020458	9501.44	9483.53	0.00272126	0.995008	1	Rtn4	11	29692947	29744331	+	6991	protein_coding	reticulon 4 [Source:MGI Symbol;Acc:MGI:1915835]	-	9512	9473	95.619	95.227
ENSMUSG00000026526	4500	4599.11	-0.0314289	0.939693	1	Fh1	1	175600374	175625635	-	3392	protein_coding	fumarate hydratase 1 [Source:MGI Symbol;Acc:MGI:95530]	-	4505	4594	93.3363	95.1803
ENSMUSG00000071655	1573.25	1446.61	0.121066	0.77148	1	Ubxn1	19	8871559	8875663	+	1068	protein_coding	UBX domain protein 1 [Source:MGI Symbol;Acc:MGI:1289301]	-	1575	1445	103.638	95.0842
ENSMUSG00000029580	3204.44	3628.03	-0.179108	0.664299	1	Actb	5	142903115	142906754	-	2679	protein_coding	actin, beta [Source:MGI Symbol;Acc:MGI:87904]	-	3208	3624	84.1537	95.0664
ENSMUSG00000093674	1599.22	1581.76	0.0158415	0.971176	1	Rpl41	10	128548114	128549305	-	1168	protein_coding	ribosomal protein L41 [Source:MGI Symbol;Acc:MGI:1915195]	-	1601	1580	96.3297	95.0662
ENSMUSG00000030541	3089.57	3499.89	-0.179898	0.662979	1	Idh2	7	80094846	80115392	-	2588	protein_coding	isocitrate dehydrogenase 2 (NADP+), mitochondrial [Source:MGI Symbol;Acc:MGI:96414]	-	3093	3496	83.99	94.9334
ENSMUSG00000033044	2175.58	2527.81	-0.216474	0.600742	1	Dhrs7c	11	67798187	67816002	+	1877	protein_coding	dehydrogenase/reductase (SDR family) member 7C [Source:MGI Symbol;Acc:MGI:1915710]	-	2178	2525	81.5465	94.5385
ENSMUSG00000047139	4021.53	3448.83	0.22163	0.590977	1	Cd24a	10	43578284	43584265	+	2580	protein_coding	CD24a antigen [Source:MGI Symbol;Acc:MGI:88323]	-	4026	3445	109.664	93.8385
ENSMUSG00000032518	4758.71	4225.69	0.171378	0.677535	1	Rpsa	9	120127689	120132369	+	3170	protein_coding	ribosomal protein SA [Source:MGI Symbol;Acc:MGI:105381]	-	4764	4221	105.615	93.5767
ENSMUSG00000061787	1977.8	1694.88	0.222697	0.591134	1	Rps17	7	81342732	81345254	-	1274	protein_coding	ribosomal protein S17 [Source:MGI Symbol;Acc:MGI:1309526]	-	1980	1693	109.221	93.3898
ENSMUSG00000032643	2265.48	2234.48	0.0198765	0.962796	1	Fhl3	4	124700701	124708611	+	1683	protein_coding	four and a half LIM domains 3 [Source:MGI Symbol;Acc:MGI:1341092]	-	2268	2232	94.7045	93.2013
ENSMUSG00000020664	4388.12	4870.41	-0.150435	0.715114	1	Dld	12	31331277	31351453	-	3683	protein_coding	dihydrolipoamide dehydrogenase [Source:MGI Symbol;Acc:MGI:107450]	-	4393	4865	83.8246	92.831
ENSMUSG00000026678	5230.19	5989.65	-0.195606	0.634715	1	Rgs5	1	169655501	169695813	+	4546	protein_coding	regulator of G-protein signaling 5 [Source:MGI Symbol;Acc:MGI:1098434]	-	5236	5983	80.9435	92.4914
ENSMUSG00000022890	4096.45	4117.57	-0.00742114	0.986287	1	Atp5j	16	84827866	84835625	-	3130	protein_coding	ATP synthase, H+ transporting, mitochondrial F0 complex, subunit F [Source:MGI Symbol;Acc:MGI:107777]	-	4101	4113	92.0783	92.3477
ENSMUSG00000006057	6838.4	6461.18	0.0818601	0.842502	1	Atp5g1	11	96068852	96075670	-	4912	protein_coding	ATP synthase, H+ transporting, mitochondrial F0 complex, subunit C1 (subunit 9) [Source:MGI Symbol;Acc:MGI:107653]	-	6846	6454	97.9468	92.3384
ENSMUSG00000026260	4127.41	4363.85	-0.0803606	0.845753	1	Ndufa10	1	92439010	92473860	-	3331	protein_coding	NADH:ubiquinone oxidoreductase subunit A10 [Source:MGI Symbol;Acc:MGI:1914523]	-	4132	4359	87.1761	91.9653
ENSMUSG00000021748	4399.11	5057.62	-0.201241	0.625212	1	Pdhb	14	8165996	8173025	-	3861	protein_coding	pyruvate dehydrogenase (lipoamide) beta [Source:MGI Symbol;Acc:MGI:1915513]	-	4404	5052	80.1603	91.955
ENSMUSG00000043795	2881.8	3070.41	-0.091459	0.825179	1	Prr33	7	142491074	142506771	-	2348	lincRNA	proline rich 33 [Source:MGI Symbol;Acc:MGI:3642289]	-	2885	3067	86.3494	91.7968
ENSMUSG00000045667	5206.21	4982.53	0.0633531	0.878076	1	Smtnl2	11	72389164	72411713	-	3815	protein_coding	smoothelin-like 2 [Source:MGI Symbol;Acc:MGI:2442764]	-	5212	4977	96.0111	91.6822
ENSMUSG00000026032	888.013	993.103	-0.161341	0.700812	1	Ndufb3	1	58586384	58595964	+	763	protein_coding	NADH:ubiquinone oxidoreductase subunit B3 [Source:MGI Symbol;Acc:MGI:1913745]	-	889	992	81.8821	91.369
ENSMUSG00000018593	2083.68	4923.47	-1.24049	0.00299151	0.357843	Sparc	11	55394500	55423183	-	3788	protein_coding	secreted acidic cysteine rich glycoprotein [Source:MGI Symbol;Acc:MGI:98373]	-	2086	4918	38.7005	91.2411
ENSMUSG00000057841	1421.42	1250.39	0.184939	0.657022	1	Rpl32	6	115805505	115808747	-	963	protein_coding	ribosomal protein L32 [Source:MGI Symbol;Acc:MGI:98038]	-	1423	1249	103.846	91.1482
ENSMUSG00000025129	643.285	1000.11	-0.63653	0.128664	1	Ppp1r27	11	120549979	120551132	-	771	protein_coding	protein phosphatase 1, regulatory subunit 27 [Source:MGI Symbol;Acc:MGI:1915951]	-	644	999	58.7007	91.059
ENSMUSG00000030554	14934.4	10280.4	0.538735	0.190767	1	Synm	7	67730160	67759742	-	7933	protein_coding	synemin, intermediate filament protein [Source:MGI Symbol;Acc:MGI:2661187]	-	14951	10269	132.448	90.9709
ENSMUSG00000038201	2462.26	2827.14	-0.199349	0.629595	1	Kcna7	7	45405653	45409763	+	2182	protein_coding	potassium voltage-gated channel, shaker-related subfamily, member 7 [Source:MGI Symbol;Acc:MGI:96664]	-	2465	2824	79.3915	90.954
ENSMUSG00000024248	1372.47	1484.65	-0.113333	0.786016	1	Cox7a2l	17	83501919	83514333	-	1147	protein_coding	cytochrome c oxidase subunit 7A2 like [Source:MGI Symbol;Acc:MGI:106015]	-	1374	1483	84.1851	90.8635
ENSMUSG00000020671	5054.38	4532.03	0.157372	0.702525	1	Rab10	12	3247428	3309969	-	3513	protein_coding	RAB10, member RAS oncogene family [Source:MGI Symbol;Acc:MGI:105066]	-	5060	4527	101.224	90.5616
ENSMUSG00000046818	3656.93	3756.17	-0.0386268	0.925963	1	Ddit4l	3	137621612	137628333	+	2916	protein_coding	DNA-damage-inducible transcript 4-like [Source:MGI Symbol;Acc:MGI:1920534]	-	3661	3752	88.2316	90.4247
ENSMUSG00000020836	3794.78	3872.3	-0.0291732	0.944201	1	Coro6	11	77462411	77470484	+	3011	protein_coding	coronin 6 [Source:MGI Symbol;Acc:MGI:2183448]	-	3799	3868	88.6687	90.2792
ENSMUSG00000058546	1420.42	1087.21	0.385652	0.353949	1	Rpl23a	11	78180932	78183584	-	847	protein_coding	ribosomal protein L23A [Source:MGI Symbol;Acc:MGI:3040672]	-	1422	1086	117.985	90.1069
ENSMUSG00000048076	2785.9	2679.98	0.0559222	0.893042	1	Arf1	11	59211412	59228270	-	2089	protein_coding	ADP-ribosylation factor 1 [Source:MGI Symbol;Acc:MGI:99431]	-	2789	2677	93.8257	90.0579
ENSMUSG00000004897	3936.62	3679.09	0.0976083	0.813209	1	Hdgf	3	87906321	87916132	+	2873	protein_coding	hepatoma-derived growth factor [Source:MGI Symbol;Acc:MGI:1194494]	-	3941	3675	96.4012	89.8946
ENSMUSG00000047187	3026.64	2726.03	0.150908	0.715047	1	Rab2a	4	8535644	8607778	+	2133	protein_coding	RAB2A, member RAS oncogene family [Source:MGI Symbol;Acc:MGI:1928750]	-	3030	2723	99.8306	89.7157
ENSMUSG00000038663	5624.75	5065.63	0.151044	0.713835	1	Fsd2	7	81533308	81566944	-	3985	protein_coding	fibronectin type III and SPRY domain containing 2 [Source:MGI Symbol;Acc:MGI:2444310]	-	5631	5060	99.3045	89.2347
ENSMUSG00000081895	878.024	701.779	0.323191	0.441575	1	Rpl17-ps10	7	72648757	72649311	-	555	processed_pseudogene	ribosomal protein L17, pseudogene 10 [Source:MGI Symbol;Acc:MGI:3642871]	-	879	701	111.303	88.764
ENSMUSG00000027010	10126.7	9266.29	0.128105	0.755377	1	Slc25a12	2	71271063	71367749	-	7342	protein_coding	solute carrier family 25 (mitochondrial carrier, Aralar), member 12 [Source:MGI Symbol;Acc:MGI:1926080]	-	10138	9256	97.0397	88.5973
ENSMUSG00000060803	1307.55	954.06	0.45466	0.275177	1	Gstp1	19	4035407	4037921	-	757	protein_coding	glutathione S-transferase, pi 1 [Source:MGI Symbol;Acc:MGI:95865]	-	1309	953	121.522	88.4726
ENSMUSG00000058076	4040.51	4087.54	-0.0166954	0.968314	1	Sdhc	1	171127165	171150603	-	3250	protein_coding	succinate dehydrogenase complex, subunit C, integral membrane protein [Source:MGI Symbol;Acc:MGI:1913302]	-	4045	4083	87.4675	88.2892
ENSMUSG00000026576	3833.74	3858.28	-0.0092076	0.982872	1	Atp1b1	1	164437109	164458355	-	3081	protein_coding	ATPase, Na+/K+ transporting, beta 1 polypeptide [Source:MGI Symbol;Acc:MGI:88108]	-	3838	3854	87.5437	87.9087
ENSMUSG00000022193	1087.79	1124.25	-0.0475546	0.911202	1	Psmb5	14	54614119	54618022	-	899	protein_coding	proteasome (prosome, macropain) subunit, beta type 5 [Source:MGI Symbol;Acc:MGI:1194513]	-	1089	1123	85.1295	87.7873
ENSMUSG00000060938	1920.86	1803	0.0913484	0.826363	1	Rpl26	11	68901583	68906989	+	1444	protein_coding	ribosomal protein L26 [Source:MGI Symbol;Acc:MGI:106022]	-	1923	1801	93.5888	87.6513
ENSMUSG00000057522	3383.24	3938.37	-0.219187	0.595114	1	Spop	11	95414080	95493406	+	3159	protein_coding	speckle-type POZ protein [Source:MGI Symbol;Acc:MGI:1343085]	-	3387	3934	75.349	87.5178
ENSMUSG00000022450	2493.23	2243.49	0.152261	0.713047	1	Ndufa6	15	82350140	82354322	-	1801	protein_coding	NADH:ubiquinone oxidoreductase subunit A6 [Source:MGI Symbol;Acc:MGI:1914380]	-	2496	2241	97.3963	87.446
ENSMUSG00000020719	7560.59	7191.99	0.0721081	0.861042	1	Ddx5	11	106780355	106789185	-	5775	protein_coding	DEAD (Asp-Glu-Ala-Asp) box polypeptide 5 [Source:MGI Symbol;Acc:MGI:105037]	-	7569	7184	92.1082	87.4231
ENSMUSG00000030934	2822.86	2937.26	-0.057311	0.8903	1	Oat	7	132557478	132576398	-	2360	protein_coding	ornithine aminotransferase [Source:MGI Symbol;Acc:MGI:97394]	-	2826	2934	84.1534	87.3695
ENSMUSG00000053768	3815.76	3611.01	0.0795645	0.847425	1	Chchd3	6	32790976	33060260	-	2905	protein_coding	coiled-coil-helix-coiled-coil-helix domain containing 3 [Source:MGI Symbol;Acc:MGI:1913325]	-	3820	3607	92.4121	87.2593
ENSMUSG00000025871	4135.4	3947.38	0.0671289	0.871062	1	4833439L19Rik	13	54551218	54565435	-	3187	protein_coding	RIKEN cDNA 4833439L19 gene [Source:MGI Symbol;Acc:MGI:1921162]	-	4140	3943	91.2914	86.9474
ENSMUSG00000032959	2714.98	2183.42	0.314333	0.447012	1	Pebp1	5	117282654	117287625	-	1768	protein_coding	phosphatidylethanolamine binding protein 1 [Source:MGI Symbol;Acc:MGI:1344408]	-	2718	2181	108.039	86.6932
ENSMUSG00000023951	5224.19	5284.87	-0.0166594	0.968206	1	Vegfa	17	46016993	46032369	-	4285	protein_coding	vascular endothelial growth factor A [Source:MGI Symbol;Acc:MGI:103178]	-	5230	5279	85.7754	86.579
ENSMUSG00000037852	3901.66	3215.57	0.279004	0.498764	1	Cpe	8	64592542	64693054	-	2609	protein_coding	carboxypeptidase E [Source:MGI Symbol;Acc:MGI:101932]	-	3906	3212	105.213	86.5193
ENSMUSG00000040385	1730.08	1691.88	0.0322073	0.939479	1	Ppp1ca	19	4192158	4195419	+	1379	protein_coding	protein phosphatase 1 catalytic subunit alpha [Source:MGI Symbol;Acc:MGI:103016]	-	1732	1690	88.2664	86.126
ENSMUSG00000071540	7826.3	6828.58	0.196741	0.632469	1	3425401B19Rik	14	32659119	32685293	-	5572	protein_coding	RIKEN cDNA 3425401B19 gene [Source:MGI Symbol;Acc:MGI:3588196]	-	7835	6821	98.8188	86.0298
ENSMUSG00000011257	4516.98	4897.44	-0.116666	0.777219	1	Pabpc4	4	123262351	123298925	+	4027	protein_coding	poly(A) binding protein, cytoplasmic 4 [Source:MGI Symbol;Acc:MGI:2385206]	-	4522	4892	78.9152	85.3722
ENSMUSG00000020190	4710.76	4716.24	-0.00167561	0.997342	1	Mknk2	10	80665327	80678112	-	3892	protein_coding	MAP kinase-interacting serine/threonine kinase 2 [Source:MGI Symbol;Acc:MGI:894279]	-	4716	4711	85.1555	85.0652
ENSMUSG00000042686	6037.29	6034.7	0.000618195	0.999264	1	Jph1	1	16964560	17097889	-	4998	protein_coding	junctophilin 1 [Source:MGI Symbol;Acc:MGI:1891495]	-	6044	6028	84.9845	84.7596
ENSMUSG00000022265	4796.67	4353.84	0.139742	0.734619	1	Ank	15	27466677	27594909	+	3610	protein_coding	progressive ankylosis [Source:MGI Symbol;Acc:MGI:3045421]	-	4802	4349	93.4817	84.6631
ENSMUSG00000112329	347.613	430.478	-0.308356	0.476541	1	Gm47908	10	33477115	33477472	-	358	TEC	predicted gene, 47908 [Source:MGI Symbol;Acc:MGI:6097152]	-	348	430	68.3137	84.4106
ENSMUSG00000024208	1041.84	1003.11	0.0546439	0.897958	1	Uqcc2	17	27122663	27133916	-	837	protein_coding	ubiquinol-cytochrome c reductase complex assembly factor 2 [Source:MGI Symbol;Acc:MGI:1914517]	-	1043	1002	87.5731	84.1306
ENSMUSG00000038690	4058.49	3953.39	0.0378508	0.927387	1	Atp5j2	5	145183698	145192062	-	3306	protein_coding	ATP synthase, H+ transporting, mitochondrial F0 complex, subunit F2 [Source:MGI Symbol;Acc:MGI:1927558]	-	4063	3949	86.3686	83.9452
ENSMUSG00000003429	1127.75	1034.15	0.124985	0.765679	1	Rps11	7	45122379	45124439	-	865	protein_coding	ribosomal protein S11 [Source:MGI Symbol;Acc:MGI:1351329]	-	1129	1033	91.7254	83.9259
ENSMUSG00000018574	3413.21	3183.54	0.100494	0.807979	1	Acadvl	11	70010183	70015411	-	2686	protein_coding	acyl-Coenzyme A dehydrogenase, very long chain [Source:MGI Symbol;Acc:MGI:895149]	-	3417	3180	89.4027	83.2018
ENSMUSG00000028495	1849.94	1876.08	-0.0202415	0.96239	1	Rps6	4	86854660	86857412	-	1586	protein_coding	ribosomal protein S6 [Source:MGI Symbol;Acc:MGI:98159]	-	1852	1874	82.0634	83.0382
ENSMUSG00000055302	2063.71	1949.16	0.0823762	0.843146	1	Mrfap1	5	36794867	36796772	-	1648	protein_coding	Morf4 family associated protein 1 [Source:MGI Symbol;Acc:MGI:1914818]	-	2066	1947	88.1018	83.0272
ENSMUSG00000060923	983.906	1019.13	-0.0507416	0.90548	1	Acyp2	11	30505991	30649587	-	863	protein_coding	acylphosphatase 2, muscle type [Source:MGI Symbol;Acc:MGI:1922822]	-	985	1018	80.2116	82.8989
ENSMUSG00000073375	1940.84	2077.31	-0.0980254	0.813596	1	Lrrc30	17	67630964	67632723	-	1760	protein_coding	leucine rich repeat containing 30 [Source:MGI Symbol;Acc:MGI:2685172]	-	1943	2075	77.584	82.8547
ENSMUSG00000039016	716.204	610.678	0.229914	0.587741	1	Timm8b	9	50603910	50605320	+	518	protein_coding	translocase of inner mitochondrial membrane 8B [Source:MGI Symbol;Acc:MGI:1353424]	-	717	610	97.275	82.7584
ENSMUSG00000043683	8781.24	8007.89	0.133	0.746429	1	Fem1a	17	56256810	56263610	+	6801	protein_coding	feminization 1 homolog a (C. elegans) [Source:MGI Symbol;Acc:MGI:1335089]	-	8791	7999	90.84	82.6561
ENSMUSG00000062908	5611.76	4605.11	0.28521	0.488615	1	Acadm	3	153922357	153944632	-	3913	protein_coding	acyl-Coenzyme A dehydrogenase, medium chain [Source:MGI Symbol;Acc:MGI:87867]	-	5618	4600	100.898	82.6152
ENSMUSG00000001027	10135.7	8275.19	0.292582	0.476786	1	Scn4a	11	106318592	106353288	-	7041	protein_coding	sodium channel, voltage-gated, type IV, alpha [Source:MGI Symbol;Acc:MGI:98250]	-	10147	8266	101.278	82.5036
ENSMUSG00000008682	2773.92	2405.67	0.205475	0.619142	1	Rpl10	X	74270812	74273135	+	2053	protein_coding	ribosomal protein L10 [Source:MGI Symbol;Acc:MGI:105943]	-	2777	2403	95.0602	82.2577
ENSMUSG00000031519	2347.39	2140.38	0.133185	0.747946	1	Asb5	8	54529580	54587842	+	1843	protein_coding	ankyrin repeat and SOCs box-containing 5 [Source:MGI Symbol;Acc:MGI:1923544]	-	2350	2138	89.6095	81.5256
ENSMUSG00000055053	8097	7673.52	0.0774971	0.850708	1	Nfic	10	81396186	81455635	-	6630	protein_coding	nuclear factor I/C [Source:MGI Symbol;Acc:MGI:109591]	CTF/NFI	8106	7665	85.9221	81.2476
ENSMUSG00000101655	946.947	895.995	0.0797825	0.850583	1	2310040G24Rik	6	86483376	86488227	-	775	lincRNA	RIKEN cDNA 2310040G24 gene [Source:MGI Symbol;Acc:MGI:1916897]	-	948	895	85.9644	81.1583
ENSMUSG00000025172	520.421	1271.41	-1.28847	0.00234068	0.300483	Ankrd2	19	42036038	42045110	+	1100	protein_coding	ankyrin repeat domain 2 (stretch responsive muscle) [Source:MGI Symbol;Acc:MGI:1861447]	-	521	1270	33.2856	81.1377
ENSMUSG00000036570	2230.52	2525.81	-0.179354	0.664692	1	Fxyd1	7	31051678	31057199	-	2186	protein_coding	FXYD domain-containing ion transport regulator 1 [Source:MGI Symbol;Acc:MGI:1889273]	-	2233	2523	71.7877	81.1108
ENSMUSG00000079477	2823.86	3011.34	-0.0927347	0.822801	1	Rab7	6	87999106	88045270	-	2610	protein_coding	RAB7, member RAS oncogene family [Source:MGI Symbol;Acc:MGI:105068]	-	2827	3008	76.1197	80.9933
ENSMUSG00000039105	1487.35	1309.45	0.183759	0.658867	1	Atp6v1g1	4	63544772	63550750	+	1135	protein_coding	ATPase, H+ transporting, lysosomal V1 subunit G1 [Source:MGI Symbol;Acc:MGI:1913540]	-	1489	1308	92.1957	80.9886
ENSMUSG00000022108	3052.61	3141.49	-0.0414052	0.920801	1	Itm2b	14	73362226	73385289	-	2732	protein_coding	integral membrane protein 2B [Source:MGI Symbol;Acc:MGI:1309517]	-	3056	3138	78.6112	80.7205
ENSMUSG00000040287	2445.28	2910.23	-0.251122	0.543316	1	Stac3	10	127501686	127508823	+	2543	protein_coding	SH3 and cysteine rich domain 3 [Source:MGI Symbol;Acc:MGI:3606571]	-	2448	2907	67.6514	80.336
ENSMUSG00000044502	2269.48	1880.09	0.271543	0.511821	1	Bod1	11	31665181	31671885	-	1644	protein_coding	biorientation of chromosomes in cell division 1 [Source:MGI Symbol;Acc:MGI:1916806]	-	2272	1878	97.1221	80.2797
ENSMUSG00000063694	4055.49	3887.32	0.0611001	0.882633	1	Cycs	6	50562563	50566538	-	3404	protein_coding	cytochrome c, somatic [Source:MGI Symbol;Acc:MGI:88578]	-	4060	3883	83.8201	80.1659
ENSMUSG00000043716	3186.46	3053.39	0.0615387	0.882082	1	Rpl7	1	16101295	16104662	-	2687	protein_coding	ribosomal protein L7 [Source:MGI Symbol;Acc:MGI:98073]	-	3190	3050	83.4324	79.7708
ENSMUSG00000037151	3715.87	3651.05	0.0253855	0.951567	1	Lrrc20	10	61475801	61582791	+	3216	protein_coding	leucine rich repeat containing 20 [Source:MGI Symbol;Acc:MGI:2387182]	-	3720	3647	81.2903	79.6951
ENSMUSG00000031198	3234.4	3161.51	0.0328845	0.937209	1	Fundc2	X	75382399	75396459	+	2785	protein_coding	FUN14 domain containing 2 [Source:MGI Symbol;Acc:MGI:1914641]	-	3238	3158	81.7078	79.6891
ENSMUSG00000029392	2984.68	2793.1	0.0957048	0.817213	1	Rilpl1	5	124493080	124531391	-	2463	protein_coding	Rab interacting lysosomal protein-like 1 [Source:MGI Symbol;Acc:MGI:1922945]	-	2988	2790	85.2566	79.6071
ENSMUSG00000027488	3560.04	3502.89	0.0233478	0.95555	1	Snta1	2	154376313	154408099	-	3094	protein_coding	syntrophin, acidic 1 [Source:MGI Symbol;Acc:MGI:101772]	-	3564	3499	80.9523	79.4759
ENSMUSG00000028849	4259.26	4098.55	0.0554886	0.893357	1	Map7d1	4	126232167	126256343	-	3652	protein_coding	MAP7 domain containing 1 [Source:MGI Symbol;Acc:MGI:2384297]	-	4264	4094	82.0537	78.7823
ENSMUSG00000020022	1794.01	1754.95	0.0317531	0.94028	1	Ndufa12	10	94198720	94221443	+	1569	protein_coding	NADH:ubiquinone oxidoreductase subunit A12 [Source:MGI Symbol;Acc:MGI:1913664]	-	1796	1753	80.4443	78.5183
ENSMUSG00000024726	2266.48	2337.6	-0.0445696	0.915128	1	Carnmt1	19	18670780	18704788	+	2090	protein_coding	carnosine N-methyltransferase 1 [Source:MGI Symbol;Acc:MGI:1914633]	-	2269	2335	76.2957	78.515
ENSMUSG00000049517	1578.25	1404.56	0.168189	0.68602	1	Rps23	13	90922958	90924950	+	1268	protein_coding	ribosomal protein S23 [Source:MGI Symbol;Acc:MGI:1913725]	-	1580	1403	87.5688	77.7589
ENSMUSG00000056692	6666.59	5847.49	0.189126	0.645857	1	D17Wsu92e	17	27751235	27820648	-	5287	protein_coding	DNA segment, Chr 17, Wayne State University 92, expressed [Source:MGI Symbol;Acc:MGI:106281]	-	6674	5841	88.7133	77.6407
ENSMUSG00000064365	77.9133	65.0724	0.259372	0.610879	1	mt-Ts2	MT	11613	11671	+	59	Mt_tRNA	mitochondrially encoded tRNA serine 2 [Source:MGI Symbol;Acc:MGI:102474]	-	78	65	92.9083	77.4236
ENSMUSG00000092981	78.9122	87.0968	-0.142154	0.794746	1	Mir5125	17	23823291	23823369	+	79	miRNA	microRNA 5125 [Source:MGI Symbol;Acc:MGI:4950450]	-	79	87	70.2768	77.3934
ENSMUSG00000028745	3468.14	3627.03	-0.0646216	0.876011	1	Capzb	4	139192899	139291818	+	3299	protein_coding	capping protein (actin filament) muscle Z-line, beta [Source:MGI Symbol;Acc:MGI:104652]	-	3472	3623	73.9621	77.1788
ENSMUSG00000031312	1562.26	1973.19	-0.336869	0.416351	1	Itgb1bp2	X	101449088	101453541	+	1799	protein_coding	integrin beta 1 binding protein 2 [Source:MGI Symbol;Acc:MGI:1353420]	-	1564	1971	61.0966	76.9958
ENSMUSG00000033400	16493.7	15301	0.108286	0.792098	1	Agl	3	116739999	116808166	-	14023	protein_coding	amylo-1,6-glucosidase, 4-alpha-glucanotransferase [Source:MGI Symbol;Acc:MGI:1924809]	-	16512	15284	82.7505	76.5963
ENSMUSG00000000253	2665.04	2533.81	0.0728416	0.860755	1	Gmpr	13	45507444	45553800	+	2323	protein_coding	guanosine monophosphate reductase [Source:MGI Symbol;Acc:MGI:1913605]	-	2668	2531	80.7139	76.5693
ENSMUSG00000020267	1058.82	950.055	0.156359	0.70911	1	Hint1	11	54866383	54870501	+	872	protein_coding	histidine triad nucleotide binding protein 1 [Source:MGI Symbol;Acc:MGI:1321133]	-	1060	949	85.4282	76.4824
ENSMUSG00000053898	2865.81	2486.76	0.204667	0.620438	1	Ech1	7	28825217	28832247	+	2284	protein_coding	enoyl coenzyme A hydratase 1, peroxisomal [Source:MGI Symbol;Acc:MGI:1858208]	-	2869	2484	88.2767	76.4306
ENSMUSG00000036352	3194.45	2862.18	0.158447	0.701335	1	Ubac1	2	25998543	26021747	-	2632	protein_coding	ubiquitin associated domain containing 1 [Source:MGI Symbol;Acc:MGI:1920995]	-	3198	2859	85.3895	76.3379
ENSMUSG00000075053	937.957	927.03	0.0169047	0.97052	1	Vdac3-ps1	13	18030741	18031593	-	853	unprocessed_pseudogene	voltage-dependent anion channel 3, pseudogene 1 [Source:MGI Symbol;Acc:MGI:1270159]	-	939	926	77.3621	76.2911
ENSMUSG00000036438	1330.52	1590.77	-0.257709	0.535073	1	Calm2	17	87433412	87446935	-	1467	protein_coding	calmodulin 2 [Source:MGI Symbol;Acc:MGI:103250]	-	1332	1589	63.8096	76.1212
ENSMUSG00000060802	1113.76	930.033	0.260055	0.533505	1	B2m	2	122147686	122153083	+	860	protein_coding	beta-2 microglobulin [Source:MGI Symbol;Acc:MGI:88127]	-	1115	929	91.1146	75.9152
ENSMUSG00000029472	8077.02	6596.33	0.292156	0.47764	1	Anapc5	5	122787459	122821339	-	6111	protein_coding	anaphase-promoting complex subunit 5 [Source:MGI Symbol;Acc:MGI:1929722]	-	8086	6589	92.9894	75.7738
ENSMUSG00000034892	1073.81	746.829	0.52381	0.210388	1	Rps29	12	69157722	69159186	-	693	protein_coding	ribosomal protein S29 [Source:MGI Symbol;Acc:MGI:107681]	-	1075	746	109.015	75.6515
ENSMUSG00000025362	1934.85	1662.85	0.218551	0.598158	1	Rps26	10	128624534	128626747	-	1544	protein_coding	ribosomal protein S26 [Source:MGI Symbol;Acc:MGI:1351628]	-	1937	1661	88.1646	75.6021
ENSMUSG00000025537	6607.65	6985.76	-0.080277	0.845502	1	Phkg1	5	129863421	129898549	-	6509	protein_coding	phosphorylase kinase gamma 1 [Source:MGI Symbol;Acc:MGI:97579]	-	6615	6978	71.4212	75.3405
ENSMUSG00000072940	257.713	225.25	0.194139	0.656916	1	Gm10443	6	86334031	86334240	+	210	processed_pseudogene	predicted pseudogene 10443 [Source:MGI Symbol;Acc:MGI:3704272]	-	258	225	86.34	75.2965
ENSMUSG00000025103	4028.52	3709.12	0.11917	0.772808	1	Btbd1	7	81792074	81829431	-	3471	protein_coding	BTB (POZ) domain containing 1 [Source:MGI Symbol;Acc:MGI:1933765]	-	4033	3705	81.6555	75.0145
ENSMUSG00000010277	10432.4	9283.31	0.168358	0.682147	1	2610507B11Rik	11	78261752	78290623	+	8798	protein_coding	RIKEN cDNA 2610507B11 gene [Source:MGI Symbol;Acc:MGI:1919753]	-	10444	9273	83.4247	74.071
ENSMUSG00000024937	7499.66	6794.55	0.142446	0.729211	1	Ehbp1l1	19	5707376	5726317	-	6440	protein_coding	EH domain binding protein 1-like 1 [Source:MGI Symbol;Acc:MGI:3612340]	-	7508	6787	81.9314	74.0634
ENSMUSG00000053329	3081.57	2657.95	0.213343	0.605498	1	D10Jhu81e	10	78162066	78169782	-	2527	protein_coding	DNA segment, Chr 10, Johns Hopkins University 81 expressed [Source:MGI Symbol;Acc:MGI:1351861]	-	3085	2655	85.7949	73.8365
ENSMUSG00000006315	1159.71	1168.3	-0.0106415	0.981902	1	Tmem147	7	30727701	30729540	-	1112	protein_coding	transmembrane protein 147 [Source:MGI Symbol;Acc:MGI:1915011]	-	1161	1167	73.3735	73.7527
ENSMUSG00000020864	5619.75	4456.95	0.334442	0.416856	1	Ankrd40	11	94328001	94341841	+	4255	protein_coding	ankyrin repeat domain 40 [Source:MGI Symbol;Acc:MGI:1918702]	-	5626	4452	92.9206	73.5305
ENSMUSG00000068706	671.254	503.559	0.414607	0.327969	1	Gm10250	15	5120654	5121135	-	482	processed_pseudogene	predicted pseudogene 10250 [Source:MGI Symbol;Acc:MGI:3642408]	-	672	503	97.9792	73.3386
ENSMUSG00000058135	1649.17	1537.71	0.100948	0.808759	1	Gstm1	3	108012255	108017973	-	1473	protein_coding	glutathione S-transferase, mu 1 [Source:MGI Symbol;Acc:MGI:95860]	-	1651	1536	78.7691	73.2825
ENSMUSG00000027333	3438.18	4039.49	-0.23252	0.572856	1	Smox	2	131491496	131525922	+	3894	protein_coding	spermine oxidase [Source:MGI Symbol;Acc:MGI:2445356]	-	3442	4035	62.1193	72.8215
ENSMUSG00000025980	2837.84	2727.03	0.0574635	0.890058	1	Hspd1	1	55077835	55088243	-	2642	protein_coding	heat shock protein 1 (chaperonin) [Source:MGI Symbol;Acc:MGI:96242]	-	2841	2724	75.5701	72.458
ENSMUSG00000049173	1442.4	895.995	0.686829	0.0999512	1	Myoz3	18	60576316	60591788	-	870	protein_coding	myozenin 3 [Source:MGI Symbol;Acc:MGI:2179296]	-	1444	895	116.643	72.2962
ENSMUSG00000075705	1195.67	1295.44	-0.115609	0.782333	1	Msrb1	17	24736642	24742778	+	1258	protein_coding	methionine sulfoxide reductase B1 [Source:MGI Symbol;Acc:MGI:1351642]	-	1197	1294	66.8691	72.2879
ENSMUSG00000054312	864.039	760.845	0.183466	0.663267	1	Mrps21	3	95862634	95871519	-	739	protein_coding	mitochondrial ribosomal protein S21 [Source:MGI Symbol;Acc:MGI:1913542]	-	865	760	82.259	72.2738
ENSMUSG00000019362	519.422	633.704	-0.286837	0.494833	1	D8Ertd738e	8	84246238	84249719	-	616	protein_coding	DNA segment, Chr 8, ERATO Doi 738, expressed [Source:MGI Symbol;Acc:MGI:1289231]	-	520	633	59.3245	72.2162
ENSMUSG00000037493	1309.54	1473.64	-0.170301	0.682573	1	Cib2	9	54544794	54560218	-	1433	protein_coding	calcium and integrin binding family member 2 [Source:MGI Symbol;Acc:MGI:1929293]	-	1311	1472	64.2937	72.1894
ENSMUSG00000047746	6383.9	5662.29	0.17305	0.674204	1	Fbxo40	16	36963460	36990467	-	5517	protein_coding	F-box protein 40 [Source:MGI Symbol;Acc:MGI:2443753]	-	6391	5656	81.41	72.0474
ENSMUSG00000087523	356.603	362.403	-0.0232636	0.969809	1	Gm12319	11	70654741	70656493	-	357	lincRNA	predicted gene 12319 [Source:MGI Symbol;Acc:MGI:3649749]	-	357	362	70.2768	71.261
ENSMUSG00000003380	1885.9	1545.72	0.286959	0.488896	1	Rabac1	7	24969752	24972754	-	1523	protein_coding	Rab acceptor 1 (prenylated) [Source:MGI Symbol;Acc:MGI:1201692]	-	1888	1544	87.1192	71.2458
ENSMUSG00000079508	1146.73	1272.41	-0.150032	0.71948	1	Apoo	X	94367117	94417093	+	1255	protein_coding	apolipoprotein O [Source:MGI Symbol;Acc:MGI:1915566]	-	1148	1271	64.285	71.1727
ENSMUSG00000005610	9568.36	10305.4	-0.107061	0.794594	1	Eif4g2	7	111067750	111083030	-	10166	protein_coding	eukaryotic translation initiation factor 4, gamma 2 [Source:MGI Symbol;Acc:MGI:109207]	-	9579	10294	66.2189	71.1616
ENSMUSG00000029059	1132.74	1038.15	0.125784	0.764188	1	Fam213b	4	154895504	154899135	-	1027	protein_coding	family with sequence similarity 213, member B [Source:MGI Symbol;Acc:MGI:1913719]	-	1134	1037	77.5987	70.9611
ENSMUSG00000023460	3458.16	3061.4	0.175805	0.670223	1	Rab12	17	66494512	66519729	-	3033	protein_coding	RAB12, member RAS oncogene family [Source:MGI Symbol;Acc:MGI:894284]	-	3462	3058	80.217	70.856
ENSMUSG00000068823	11154.6	10978.2	0.022998	0.955583	1	Csde1	3	103020426	103058186	+	10902	protein_coding	cold shock domain containing E1, RNA binding [Source:MGI Symbol;Acc:MGI:92356]	CSD	11167	10966	71.985	70.6893
ENSMUSG00000028396	1862.93	2171.41	-0.221047	0.593552	1	2310002L09Rik	4	73939371	73950846	-	2158	protein_coding	RIKEN cDNA 2310002L09 gene [Source:MGI Symbol;Acc:MGI:1916780]	-	1865	2169	60.735	70.635
ENSMUSG00000028348	2065.7	2065.29	0.000286311	1	1	Cavin4	4	48663514	48673502	+	2054	protein_coding	caveolae associated 4 [Source:MGI Symbol;Acc:MGI:1915266]	-	2068	2063	70.7558	70.5847
ENSMUSG00000031701	2991.67	2982.31	0.00452165	0.992175	1	Dnaja2	8	85537633	85555344	-	2975	protein_coding	DnaJ heat shock protein family (Hsp40) member A2 [Source:MGI Symbol;Acc:MGI:1931882]	-	2995	2979	70.7492	70.3713
ENSMUSG00000043445	1243.62	1028.14	0.274473	0.510246	1	Pgp	17	24470473	24471591	+	1027	protein_coding	phosphoglycolate phosphatase [Source:MGI Symbol;Acc:MGI:1914328]	-	1245	1027	85.1943	70.2768
ENSMUSG00000073702	1666.15	1662.85	0.00286096	0.996149	1	Rpl31	1	39367842	39371911	+	1662	protein_coding	ribosomal protein L31 [Source:MGI Symbol;Acc:MGI:2149632]	-	1668	1661	70.5305	70.2345
ENSMUSG00000044086	1593.23	2209.45	-0.471705	0.254979	1	Lmod3	6	97238534	97252759	-	2215	protein_coding	leiomodin 3 (fetal) [Source:MGI Symbol;Acc:MGI:2444169]	-	1595	2207	50.6056	70.0229
ENSMUSG00000006333	2724.97	2503.78	0.122127	0.767996	1	Rps9	7	3703993	3706897	+	2522	protein_coding	ribosomal protein S9 [Source:MGI Symbol;Acc:MGI:1924096]	-	2728	2501	76.0171	69.6916
ENSMUSG00000057666	525.416	4096.55	-2.96258	2.9106e-11	6.30566e-08	Gapdh	6	125161715	125166467	-	4133	protein_coding	glyceraldehyde-3-phosphate dehydrogenase [Source:MGI Symbol;Acc:MGI:95640]	-	526	4092	8.94401	69.5796
ENSMUSG00000078815	1983.79	1955.17	0.0209663	0.960897	1	Cacng6	7	3424195	3435667	+	1977	protein_coding	calcium channel, voltage-dependent, gamma subunit 6 [Source:MGI Symbol;Acc:MGI:1859168]	-	1986	1953	70.5967	69.4236
ENSMUSG00000042613	5354.05	4619.13	0.213004	0.605048	1	Pbxip1	3	89436706	89450952	+	4674	protein_coding	pre B cell leukemia transcription factor interacting protein 1 [Source:MGI Symbol;Acc:MGI:2441670]	-	5360	4614	80.5912	69.3746
ENSMUSG00000048758	1225.64	1111.23	0.141354	0.735363	1	Rpl29	9	106429454	106431568	+	1126	protein_coding	ribosomal protein L29 [Source:MGI Symbol;Acc:MGI:99687]	-	1227	1110	76.5805	69.2782
ENSMUSG00000019577	7473.69	3449.83	1.11527	0.00736108	0.527671	Pdk4	6	5483351	5496309	-	3511	protein_coding	pyruvate dehydrogenase kinase, isoenzyme 4 [Source:MGI Symbol;Acc:MGI:1351481]	-	7482	3446	149.761	68.9757
ENSMUSG00000022820	1994.78	1882.09	0.0838902	0.840359	1	Ndufb4	16	37647170	37654453	-	1916	protein_coding	NADH:ubiquinone oxidoreductase subunit B4 [Source:MGI Symbol;Acc:MGI:1915444]	-	1997	1880	73.2478	68.9563
ENSMUSG00000030137	2640.06	2221.47	0.249048	0.546932	1	Tuba8	6	121210696	121226854	+	2263	protein_coding	tubulin, alpha 8 [Source:MGI Symbol;Acc:MGI:1858225]	-	2643	2219	82.0775	68.9104
ENSMUSG00000021024	1187.68	1208.34	-0.0248804	0.954434	1	Psma6	12	55384222	55418454	+	1234	protein_coding	proteasome (prosome, macropain) subunit, alpha type 6 [Source:MGI Symbol;Acc:MGI:1347006]	-	1189	1207	67.714	68.7391
ENSMUSG00000035203	3245.39	2742.05	0.24313	0.555948	1	Epn1	7	5080235	5098178	+	2810	protein_coding	epsin 1 [Source:MGI Symbol;Acc:MGI:1333763]	-	3249	2739	81.2559	68.5011
ENSMUSG00000067653	2712.98	2629.92	0.0448591	0.914342	1	Ankrd23	1	36530188	36536883	-	2697	protein_coding	ankyrin repeat domain 23 [Source:MGI Symbol;Acc:MGI:1925571]	-	2716	2627	70.7719	68.4527
ENSMUSG00000027868	4823.64	3651.05	0.401796	0.329824	1	Tbx15	3	99240381	99354259	+	3747	protein_coding	T-box 15 [Source:MGI Symbol;Acc:MGI:1277234]	T-box	4829	3647	90.5702	68.4012
ENSMUSG00000000168	4429.08	4755.28	-0.102522	0.803729	1	Dlat	9	50634633	50659780	-	4886	protein_coding	dihydrolipoamide S-acetyltransferase (E2 component of pyruvate dehydrogenase complex) [Source:MGI Symbol;Acc:MGI:2385311]	-	4434	4750	63.7755	68.3206
ENSMUSG00000063316	1472.36	1488.65	-0.0158728	0.971262	1	Rpl27	11	101442298	101445529	+	1535	protein_coding	ribosomal protein L27 [Source:MGI Symbol;Acc:MGI:98036]	-	1474	1487	67.484	68.0792
ENSMUSG00000020708	1392.45	1349.5	0.0451999	0.915043	1	Psmc5	11	106256154	106263120	+	1394	protein_coding	protease (prosome, macropain) 26S subunit, ATPase 5 [Source:MGI Symbol;Acc:MGI:105047]	-	1394	1348	70.2768	67.9577
ENSMUSG00000025794	1966.81	1597.77	0.299775	0.469507	1	Rpl14	9	120571444	120574654	+	1651	protein_coding	ribosomal protein L14 [Source:MGI Symbol;Acc:MGI:1914365]	-	1969	1596	83.8128	67.9356
ENSMUSG00000023277	1864.93	2240.49	-0.264678	0.5226	1	Twf2	9	106203108	106215389	+	2319	protein_coding	twinfilin actin binding protein 2 [Source:MGI Symbol;Acc:MGI:1346078]	-	1867	2238	56.579	67.8221
ENSMUSG00000031636	4918.53	4968.52	-0.0145874	0.972263	1	Pdlim3	8	45885461	45919548	+	5147	protein_coding	PDZ and LIM domain 3 [Source:MGI Symbol;Acc:MGI:1859274]	-	4924	4963	67.2319	67.7644
ENSMUSG00000018340	2746.95	2825.14	-0.0404906	0.922699	1	Anxa6	11	54979108	55033445	-	2930	protein_coding	annexin A6 [Source:MGI Symbol;Acc:MGI:88255]	-	2750	2822	65.9594	67.6864
ENSMUSG00000079278	2753.94	2382.65	0.208921	0.613286	1	Tmem233	5	116038755	116083244	-	2477	protein_coding	transmembrane protein 233 [Source:MGI Symbol;Acc:MGI:3651514]	-	2757	2380	78.2208	67.5247
ENSMUSG00000046330	1376.47	1351.5	0.026408	0.951156	1	Rpl37a	1	72711290	72713813	+	1410	protein_coding	ribosomal protein L37a [Source:MGI Symbol;Acc:MGI:98068]	-	1378	1350	68.6818	67.2863
ENSMUSG00000073838	1865.93	2035.26	-0.125314	0.762814	1	Tufm	7	126487361	126490731	+	2125	protein_coding	Tu translation elongation factor, mitochondrial [Source:MGI Symbol;Acc:MGI:1923686]	-	1868	2033	61.7774	67.2342
ENSMUSG00000025161	4931.52	5082.64	-0.0435466	0.916203	1	Slc16a3	11	120948480	120960868	+	5318	protein_coding	solute carrier family 16 (monocarboxylic acid transporters), member 3 [Source:MGI Symbol;Acc:MGI:1933438]	-	4937	5077	65.2419	67.092
ENSMUSG00000034659	3943.62	3626.03	0.121125	0.769206	1	Tmem109	19	10870660	10882001	-	3798	protein_coding	transmembrane protein 109 [Source:MGI Symbol;Acc:MGI:1915789]	-	3948	3622	73.0523	67.0201
ENSMUSG00000032042	3633.96	3209.56	0.179159	0.664208	1	Srpr	9	35200175	35247973	+	3364	protein_coding	signal recognition particle receptor ('docking protein') [Source:MGI Symbol;Acc:MGI:1914648]	-	3638	3206	76.0009	66.976
ENSMUSG00000035606	6750.5	5528.14	0.288194	0.48383	1	Ky	9	102505750	102546239	+	5879	protein_coding	kyphoscoliosis peptidase [Source:MGI Symbol;Acc:MGI:96709]	-	6758	5522	80.7842	66.0092
ENSMUSG00000028452	4868.59	4557.06	0.0953971	0.81713	1	Vcp	4	42979963	43000507	-	4851	protein_coding	valosin containing protein [Source:MGI Symbol;Acc:MGI:99919]	-	4874	4552	70.61	65.9451
ENSMUSG00000031239	1005.88	1625.81	-0.692626	0.0964227	1	Itm2a	X	107397099	107403376	-	1744	protein_coding	integral membrane protein 2A [Source:MGI Symbol;Acc:MGI:107706]	-	1007	1624	40.5784	65.4412
ENSMUSG00000062825	1963.82	2475.75	-0.334186	0.419178	1	Actg1	11	120345690	120348542	-	2658	protein_coding	actin, gamma, cytoplasmic 1 [Source:MGI Symbol;Acc:MGI:87906]	-	1966	2473	51.9805	65.3854
ENSMUSG00000041476	2099.67	2111.34	-0.00800199	0.985849	1	Smpx	X	157698910	157752591	+	2275	protein_coding	small muscle protein, X-linked [Source:MGI Symbol;Acc:MGI:1913356]	-	2102	2109	64.9326	65.1489
ENSMUSG00000033365	4332.18	3894.32	0.153717	0.709335	1	Ipo13	4	117894486	117914999	-	4207	protein_coding	importin 13 [Source:MGI Symbol;Acc:MGI:2385205]	-	4337	3890	72.4484	64.9814
ENSMUSG00000036309	2295.45	2041.27	0.169301	0.682735	1	Skp1a	11	52231995	52246858	+	2211	protein_coding	S-phase kinase-associated protein 1A [Source:MGI Symbol;Acc:MGI:103575]	-	2298	2039	73.0421	64.8097
ENSMUSG00000024143	3421.2	3831.25	-0.16331	0.692267	1	Rhoq	17	86963082	87000069	+	4151	protein_coding	ras homolog family member Q [Source:MGI Symbol;Acc:MGI:1931553]	-	3425	3827	57.9855	64.7914
ENSMUSG00000052738	4023.53	4258.73	-0.0819599	0.842738	1	Suclg1	6	73248382	73276911	+	4617	protein_coding	succinate-CoA ligase, GDP-forming, alpha subunit [Source:MGI Symbol;Acc:MGI:1927234]	-	4028	4254	61.3114	64.7514
ENSMUSG00000027510	2465.26	2644.94	-0.101489	0.806553	1	Rbm38	2	173020498	173034734	+	2869	protein_coding	RNA binding motif protein 38 [Source:MGI Symbol;Acc:MGI:1889294]	-	2468	2642	60.4542	64.7164
ENSMUSG00000059119	2783.9	2844.16	-0.0308905	0.941212	1	Nap1l4	7	143513579	143549106	-	3094	protein_coding	nucleosome assembly protein 1-like 4 [Source:MGI Symbol;Acc:MGI:1316687]	-	2787	2841	63.3036	64.5302
ENSMUSG00000057322	620.31	495.55	0.323886	0.446738	1	Rpl38	11	114668524	114672331	+	542	protein_coding	ribosomal protein L38 [Source:MGI Symbol;Acc:MGI:1914921]	-	621	495	80.5201	64.1827
ENSMUSG00000008348	2737.96	2638.93	0.0531435	0.898401	1	Ubc	5	125385965	125390202	-	2893	protein_coding	ubiquitin C [Source:MGI Symbol;Acc:MGI:98889]	-	2741	2636	66.5844	64.0337
ENSMUSG00000035199	1192.67	1314.46	-0.140256	0.737026	1	Arl6ip5	6	97210689	97233315	+	1442	protein_coding	ADP-ribosylation factor-like 6 interacting protein 5 [Source:MGI Symbol;Acc:MGI:1929501]	-	1194	1313	58.1903	63.9899
ENSMUSG00000018339	3270.36	1650.83	0.986203	0.0178592	0.787445	Gpx3	11	54902453	54910377	+	1813	protein_coding	glutathione peroxidase 3 [Source:MGI Symbol;Acc:MGI:105102]	-	3274	1649	126.909	63.9197
ENSMUSG00000042828	1830.96	2032.26	-0.150469	0.716858	1	Trim72	7	128003949	128011033	+	2233	protein_coding	tripartite motif-containing 72 [Source:MGI Symbol;Acc:MGI:3612190]	-	1833	2030	57.688	63.888
ENSMUSG00000049641	1343.51	1490.66	-0.14993	0.718948	1	Vgll2	10	52022502	52028471	+	1650	protein_coding	vestigial like family member 2 [Source:MGI Symbol;Acc:MGI:2447460]	-	1345	1489	57.2862	63.4195
ENSMUSG00000022698	5025.41	4193.66	0.261026	0.526357	1	Naa50	16	44139830	44163366	+	4648	protein_coding	N(alpha)-acetyltransferase 50, NatE catalytic subunit [Source:MGI Symbol;Acc:MGI:1919367]	-	5031	4189	76.0676	63.3368
ENSMUSG00000032047	3735.85	3389.76	0.140245	0.734059	1	Acat1	9	53580522	53610382	-	3758	protein_coding	acetyl-Coenzyme A acetyltransferase 1 [Source:MGI Symbol;Acc:MGI:87870]	-	3740	3386	69.9402	63.3202
ENSMUSG00000000628	6503.77	5378.97	0.273939	0.505739	1	Hk2	6	82725025	82774454	-	5969	protein_coding	hexokinase 2 [Source:MGI Symbol;Acc:MGI:1315197]	-	6511	5373	76.6581	63.2597
ENSMUSG00000029309	2306.44	2634.93	-0.192088	0.642327	1	Sparcl1	5	104079111	104113733	-	2937	protein_coding	SPARC-like 1 [Source:MGI Symbol;Acc:MGI:108110]	-	2309	2632	55.2499	62.9787
ENSMUSG00000023153	866.037	1037.15	-0.260092	0.534177	1	Tmem52	4	155469114	155470858	+	1157	protein_coding	transmembrane protein 52 [Source:MGI Symbol;Acc:MGI:1916921]	-	867	1036	52.662	62.9272
ENSMUSG00000022565	20087.7	16170	0.312992	0.446213	1	Plec	15	76170974	76232574	-	18113	protein_coding	plectin [Source:MGI Symbol;Acc:MGI:1277961]	-	20110	16152	78.0249	62.6683
ENSMUSG00000034220	4917.53	4571.08	0.105398	0.798289	1	Gpc1	1	92831645	92860779	+	5159	protein_coding	glypican 1 [Source:MGI Symbol;Acc:MGI:1194891]	-	4923	4566	67.0619	62.1988
ENSMUSG00000024870	1832.96	1623.8	0.174788	0.673754	1	Rab1b	19	5099207	5106996	-	1835	protein_coding	RAB1B, member RAS oncogene family [Source:MGI Symbol;Acc:MGI:1923558]	-	1835	1622	70.2768	62.1193
ENSMUSG00000061315	7012.2	6007.67	0.223058	0.587779	1	Naca	10	128035575	128048637	+	6805	protein_coding	nascent polypeptide-associated complex alpha polypeptide [Source:MGI Symbol;Acc:MGI:106095]	-	7020	6001	72.4971	61.9737
ENSMUSG00000037563	1381.46	1117.24	0.306227	0.461822	1	Rps16	7	28350652	28353155	+	1266	protein_coding	ribosomal protein S16 [Source:MGI Symbol;Acc:MGI:98118]	-	1383	1116	76.7715	61.9501
ENSMUSG00000031985	3350.28	3164.51	0.0822925	0.842413	1	Gnpat	8	124863033	124890057	+	3587	protein_coding	glyceronephosphate O-acyltransferase [Source:MGI Symbol;Acc:MGI:1343460]	-	3354	3161	65.7118	61.9305
ENSMUSG00000042406	1851.94	2074.3	-0.163578	0.693236	1	Atf4	15	80255184	80257541	+	2358	protein_coding	activating transcription factor 4 [Source:MGI Symbol;Acc:MGI:88096]	TF_bZIP	1854	2072	55.2558	61.753
ENSMUSG00000018932	1800	2911.23	-0.693596	0.094352	1	Map2k3	11	60932033	60952811	+	3314	protein_coding	mitogen-activated protein kinase kinase 3 [Source:MGI Symbol;Acc:MGI:1346868]	-	1802	2908	38.2133	61.6671
ENSMUSG00000030432	1703.11	1613.79	0.0777081	0.85248	1	Rpl28	7	4792874	4795066	+	1840	protein_coding	ribosomal protein L28 [Source:MGI Symbol;Acc:MGI:101839]	-	1705	1612	65.1206	61.5686
ENSMUSG00000020634	2711.98	2469.74	0.134982	0.744308	1	Ubxn2a	12	4879032	4907705	-	2820	protein_coding	UBX domain protein 2A [Source:MGI Symbol;Acc:MGI:2442310]	-	2715	2467	67.6601	61.4797
ENSMUSG00000021373	3886.68	3640.04	0.0945796	0.818939	1	Cap2	13	46501848	46650281	+	4159	protein_coding	CAP, adenylate cyclase-associated protein, 2 (yeast) [Source:MGI Symbol;Acc:MGI:1914502]	-	3891	3636	65.7482	61.4394
ENSMUSG00000020919	4166.37	4834.37	-0.214531	0.602611	1	Stat5b	11	100780731	100850724	-	5539	protein_coding	signal transducer and activator of transcription 5B [Source:MGI Symbol;Acc:MGI:103035]	STAT	4171	4829	52.9201	61.2685
ENSMUSG00000004364	4148.39	4250.72	-0.0351555	0.932553	1	Cul3	1	80264923	80340480	-	4873	protein_coding	cullin 3 [Source:MGI Symbol;Acc:MGI:1347360]	-	4153	4246	59.8932	61.2344
ENSMUSG00000025968	6612.65	7031.81	-0.088666	0.82955	1	Ndufs1	1	63143596	63176833	-	8086	protein_coding	NADH:ubiquinone oxidoreductase core subunit S1 [Source:MGI Symbol;Acc:MGI:2443241]	-	6620	7024	57.5355	61.0467
ENSMUSG00000063684	1484.35	1234.37	0.266031	0.522317	1	Gm13910	2	108948806	108950233	+	1428	processed_pseudogene	predicted gene 13910 [Source:MGI Symbol;Acc:MGI:3651143]	-	1486	1233	73.1311	60.6801
ENSMUSG00000024844	592.341	706.785	-0.254793	0.543825	1	Banf1	19	5364641	5366645	-	820	protein_coding	barrier to autointegration factor 1 [Source:MGI Symbol;Acc:MGI:1346330]	-	593	706	50.8221	60.5066
ENSMUSG00000004980	5257.16	5660.29	-0.10659	0.795909	1	Hnrnpa2b1	6	51460932	51469894	-	6584	protein_coding	heterogeneous nuclear ribonucleoprotein A2/B1 [Source:MGI Symbol;Acc:MGI:104819]	-	5263	5654	56.1766	60.3501
ENSMUSG00000034880	529.411	519.577	0.0270453	0.958192	1	Mrpl34	8	71464959	71465747	+	607	protein_coding	mitochondrial ribosomal protein L34 [Source:MGI Symbol;Acc:MGI:2137227]	-	530	519	61.3619	60.0884
ENSMUSG00000024588	2812.87	2478.75	0.182421	0.659025	1	Fech	18	64456550	64489066	-	2901	protein_coding	ferrochelatase [Source:MGI Symbol;Acc:MGI:95513]	-	2816	2476	68.2176	59.9811
ENSMUSG00000005873	2600.11	2469.74	0.0742079	0.858195	1	Reep5	18	34344889	34373415	-	2894	protein_coding	receptor accessory protein 5 [Source:MGI Symbol;Acc:MGI:1270152]	-	2603	2467	63.2102	59.9077
ENSMUSG00000061477	1854.94	1716.91	0.111551	0.788597	1	Rps7	12	28630854	28635953	-	2015	protein_coding	ribosomal protein S7 [Source:MGI Symbol;Acc:MGI:1333818]	-	1857	1715	64.7662	59.8137
ENSMUSG00000067038	695.227	420.467	0.725322	0.0860232	1	Rps12-ps3	19	59322290	59322783	+	494	protein_coding	ribosomal protein S12, pseudogene 3 [Source:MGI Symbol;Acc:MGI:3704503]	-	696	420	99.0134	59.7495
ENSMUSG00000092341	6070.25	5941.6	0.0309046	0.94052	1	Malat1	19	5795690	5802672	-	6983	lincRNA	metastasis associated lung adenocarcinoma transcript 1 (non-coding RNA) [Source:MGI Symbol;Acc:MGI:1919539]	-	6077	5935	61.1588	59.7297
ENSMUSG00000027177	6842.39	6788.54	0.0113997	0.978275	1	Hipk3	2	104426481	104494446	-	7987	protein_coding	homeodomain interacting protein kinase 3 [Source:MGI Symbol;Acc:MGI:1314882]	-	6850	6781	60.2724	59.6653
ENSMUSG00000036879	6474.8	6293.99	0.0408604	0.921227	1	Phkb	8	85840959	86061376	+	7417	protein_coding	phosphorylase kinase beta [Source:MGI Symbol;Acc:MGI:97578]	-	6482	6287	61.4176	59.5699
ENSMUSG00000025732	683.24	691.768	-0.0178922	0.967925	1	Mcrip2	17	25863698	25868738	-	816	protein_coding	MAPK regulated corepressor interacting protein 2 [Source:MGI Symbol;Acc:MGI:1915491]	-	684	691	58.9085	59.5113
ENSMUSG00000068523	2759.93	2340.6	0.237743	0.565161	1	Gng5	3	146499807	146505572	+	2765	protein_coding	guanine nucleotide binding protein (G protein), gamma 5 [Source:MGI Symbol;Acc:MGI:109164]	-	2763	2338	70.2259	59.4239
ENSMUSG00000022884	4130.41	4513.01	-0.127803	0.756655	1	Eif4a2	16	23107444	23114136	+	5338	protein_coding	eukaryotic translation initiation factor 4A2 [Source:MGI Symbol;Acc:MGI:106906]	-	4135	4508	54.4388	59.3495
ENSMUSG00000063787	849.056	767.853	0.145008	0.731572	1	Chchd1	14	20703006	20704425	+	909	protein_coding	coiled-coil-helix-coiled-coil-helix domain containing 1 [Source:MGI Symbol;Acc:MGI:1913371]	-	850	767	65.7153	59.2984
ENSMUSG00000042717	5636.73	5864.51	-0.0571506	0.889892	1	Ppp1r3a	6	14713977	14755274	-	6965	protein_coding	protein phosphatase 1, regulatory subunit 3A [Source:MGI Symbol;Acc:MGI:2153588]	-	5643	5858	56.9378	59.1071
ENSMUSG00000086922	456.492	576.64	-0.336998	0.423233	1	Gm13835	6	31141979	31142663	-	685	processed_pseudogene	predicted gene 13835 [Source:MGI Symbol;Acc:MGI:3650921]	-	457	576	46.8854	59.094
ENSMUSG00000064344	53.9399	58.0646	-0.106063	0.875496	1	mt-Tm	MT	3845	3913	+	69	Mt_tRNA	mitochondrially encoded tRNA methionine [Source:MGI Symbol;Acc:MGI:102480]	-	54	58	54.9992	59.0732
ENSMUSG00000050315	13087.5	11045.3	0.244753	0.551478	1	Synpo2	3	123076519	123236149	-	13138	protein_coding	synaptopodin 2 [Source:MGI Symbol;Acc:MGI:2153070]	-	13102	11033	70.0842	59.0169
ENSMUSG00000040652	2828.85	2511.79	0.171495	0.678291	1	Oaz2	9	65668001	65690300	+	2990	protein_coding	ornithine decarboxylase antizyme 2 [Source:MGI Symbol;Acc:MGI:109492]	-	2832	2509	66.5631	58.9714
ENSMUSG00000033307	652.275	625.695	0.060009	0.892589	1	Mif	10	75859353	75860240	-	745	protein_coding	macrophage migration inhibitory factor (glycosylation-inhibiting factor) [Source:MGI Symbol;Acc:MGI:96982]	-	653	625	61.5983	58.957
ENSMUSG00000051373	1719.09	1743.94	-0.0207021	0.961634	1	Plpp7	2	32095528	32110820	+	2078	protein_coding	phospholipid phosphatase 7 (inactive) [Source:MGI Symbol;Acc:MGI:2445183]	-	1721	1742	58.2032	58.9134
ENSMUSG00000041889	1914.87	2029.25	-0.0836965	0.840684	1	Shisa4	1	135371057	135375237	-	2418	protein_coding	shisa family member 4 [Source:MGI Symbol;Acc:MGI:1924802]	-	1917	2027	55.7157	58.9127
ENSMUSG00000064359	59.9333	57.0635	0.0706435	0.919828	1	mt-Tg	MT	9391	9458	+	68	Mt_tRNA	mitochondrially encoded tRNA glycine [Source:MGI Symbol;Acc:MGI:102486]	-	60	57	62.0089	58.9085
ENSMUSG00000019689	552.386	577.642	-0.0644836	0.878916	1	Fmc1	6	38533502	38539449	+	689	protein_coding	formation of mitochondrial complex V assembly factor 1 [Source:MGI Symbol;Acc:MGI:1913367]	-	553	577	56.405	58.853
ENSMUSG00000006998	3487.12	3381.76	0.0442634	0.91517	1	Psmd2	16	20651652	20663414	+	4038	protein_coding	proteasome (prosome, macropain) 26S subunit, non-ATPase, 2 [Source:MGI Symbol;Acc:MGI:1096584]	-	3491	3378	60.7569	58.7902
ENSMUSG00000078636	1192.67	1031.15	0.209929	0.615054	1	Gm7336	7	51746647	51747878	+	1232	processed_pseudogene	predicted gene 7336 [Source:MGI Symbol;Acc:MGI:3644851]	-	1194	1030	68.1091	58.7541
ENSMUSG00000028834	2487.23	2377.64	0.0650089	0.875825	1	Trim63	4	134315120	134329629	+	2842	protein_coding	tripartite motif-containing 63 [Source:MGI Symbol;Acc:MGI:2447992]	-	2490	2375	61.5725	58.7288
ENSMUSG00000018845	4340.17	3744.16	0.213105	0.605201	1	Unc45b	11	82910550	82943403	+	4493	protein_coding	unc-45 myosin chaperone B [Source:MGI Symbol;Acc:MGI:2443377]	-	4345	3740	67.9618	58.4988
ENSMUSG00000024955	2263.48	2112.35	0.0996931	0.810258	1	Esrra	19	6910977	6921813	-	2539	protein_coding	estrogen related receptor, alpha [Source:MGI Symbol;Acc:MGI:1346831]	ESR-like	2266	2110	62.7204	58.4025
ENSMUSG00000018559	1919.87	1814.01	0.0818139	0.844385	1	Ctdnep1	11	69981156	69990601	+	2182	protein_coding	CTD nuclear envelope phosphatase 1 [Source:MGI Symbol;Acc:MGI:1914431]	-	1922	1812	61.9028	58.36
ENSMUSG00000008892	4675.8	4487.98	0.0591446	0.886245	1	Vdac3	8	22577075	22593813	-	5420	protein_coding	voltage-dependent anion channel 3 [Source:MGI Symbol;Acc:MGI:106922]	-	4681	4483	60.6947	58.1274
ENSMUSG00000110841	723.196	657.731	0.136865	0.748604	1	Gpx4-ps2	10	45875291	45876086	+	796	transcribed_processed_pseudogene	glutathione peroxidase 4, pseudogene 2 [Source:MGI Symbol;Acc:MGI:3779731]	-	724	657	63.9201	58.0048
ENSMUSG00000021939	4975.47	4982.53	-0.00204696	0.99659	1	Ctsb	14	63122462	63145923	+	6051	protein_coding	cathepsin B [Source:MGI Symbol;Acc:MGI:88561]	-	4981	4977	57.8497	57.8032
ENSMUSG00000005469	2179.58	2042.27	0.0938704	0.821299	1	Prkaca	8	83972993	83996443	+	2488	protein_coding	protein kinase, cAMP dependent, catalytic, alpha [Source:MGI Symbol;Acc:MGI:97592]	-	2182	2040	61.6334	57.6224
ENSMUSG00000024953	1783.02	1752.95	0.0245372	0.954197	1	Prdx5	19	6906697	6910106	-	2139	protein_coding	peroxiredoxin 5 [Source:MGI Symbol;Acc:MGI:1859821]	-	1785	1751	58.6461	57.529
ENSMUSG00000041329	2589.12	3344.71	-0.369405	0.371009	1	Atp1b2	11	69599736	69605942	-	4085	protein_coding	ATPase, Na+/K+ transporting, beta 2 polypeptide [Source:MGI Symbol;Acc:MGI:88109]	-	2592	3341	44.5918	57.4773
ENSMUSG00000001334	1590.23	2260.51	-0.507378	0.220853	1	Fndc5	4	129136999	129144593	+	2763	protein_coding	fibronectin type III domain containing 5 [Source:MGI Symbol;Acc:MGI:1917614]	-	1592	2258	40.4924	57.4321
ENSMUSG00000032418	3463.15	3145.49	0.138793	0.736843	1	Me1	9	86581371	86695953	-	3848	protein_coding	malic enzyme 1, NADP(+)-dependent, cytosolic [Source:MGI Symbol;Acc:MGI:97043]	-	3467	3142	63.3185	57.383
ENSMUSG00000022594	3195.45	3807.23	-0.252714	0.540115	1	Lynx1	15	74747852	74753046	-	4662	protein_coding	Ly6/neurotoxin 1 [Source:MGI Symbol;Acc:MGI:1345180]	-	3199	3803	48.2229	57.3279
ENSMUSG00000026457	4623.86	4094.55	0.175389	0.670463	1	Adipor1	1	134415378	134433351	+	5025	protein_coding	adiponectin receptor 1 [Source:MGI Symbol;Acc:MGI:1919924]	-	4629	4090	64.7385	57.2004
ENSMUSG00000075700	2258.49	2796.11	-0.308045	0.456056	1	Selenot	3	58576636	58593133	+	3436	protein_coding	selenoprotein T [Source:MGI Symbol;Acc:MGI:1916477]	-	2261	2793	46.2444	57.1254
ENSMUSG00000099764	492.452	403.448	0.287521	0.499811	1	Rps10-ps2	16	20822145	20822640	-	496	processed_pseudogene	ribosomal protein S10, pseudogene 2 [Source:MGI Symbol;Acc:MGI:3645627]	-	493	403	69.8517	57.0999
ENSMUSG00000051319	604.328	648.721	-0.102244	0.808507	1	1500011K16Rik	2	127791388	127792488	-	800	protein_coding	RIKEN cDNA 1500011K16 gene [Source:MGI Symbol;Acc:MGI:1915135]	-	605	648	53.1468	56.9242
ENSMUSG00000021771	4344.17	3851.28	0.173739	0.67348	1	Vdac2	14	21825238	21845879	+	4769	protein_coding	voltage-dependent anion channel 2 [Source:MGI Symbol;Acc:MGI:106915]	-	4349	3847	64.0876	56.69
ENSMUSG00000029158	711.209	984.093	-0.46845	0.262789	1	Yipf7	5	69516671	69542648	-	1219	protein_coding	Yip1 domain family, member 7 [Source:MGI Symbol;Acc:MGI:1922831]	-	712	983	41.0476	56.6711
ENSMUSG00000006699	2160.6	2388.65	-0.144758	0.726755	1	Cdc42	4	137319696	137357720	-	2966	protein_coding	cell division cycle 42 [Source:MGI Symbol;Acc:MGI:106211]	-	2163	2386	51.2504	56.5342
ENSMUSG00000001794	2277.47	1994.21	0.191599	0.643597	1	Capns1	7	30186936	30198811	-	2477	protein_coding	calpain, small subunit 1 [Source:MGI Symbol;Acc:MGI:88266]	-	2280	1992	64.6875	56.5165
ENSMUSG00000002102	2100.66	2091.32	0.00642994	0.988896	1	Psmc3	2	91054009	91066369	+	2607	protein_coding	proteasome (prosome, macropain) 26S subunit, ATPase 3 [Source:MGI Symbol;Acc:MGI:1098754]	-	2103	2089	56.6905	56.3131
ENSMUSG00000020889	2769.92	2454.73	0.174274	0.673417	1	Nr1d1	11	98767932	98775333	-	3077	protein_coding	nuclear receptor subfamily 1, group D, member 1 [Source:MGI Symbol;Acc:MGI:2444210]	THR-like	2773	2452	63.3336	56.0022
ENSMUSG00000062373	5548.83	5019.57	0.144615	0.725541	1	Tmem65	15	58782269	58823638	-	6306	protein_coding	transmembrane protein 65 [Source:MGI Symbol;Acc:MGI:1922118]	-	5555	5014	61.9073	55.8782
ENSMUSG00000022312	1389.46	1278.42	0.120147	0.773651	1	Eif3h	15	51786558	51865523	-	1612	protein_coding	eukaryotic translation initiation factor 3, subunit H [Source:MGI Symbol;Acc:MGI:1915385]	-	1391	1277	60.642	55.6721
ENSMUSG00000042903	2896.78	2761.07	0.0692213	0.867525	1	Foxo4	X	101254528	101260873	+	3485	protein_coding	forkhead box O4 [Source:MGI Symbol;Acc:MGI:1891915]	Fork	2900	2758	58.4799	55.6164
ENSMUSG00000037062	6055.27	5910.56	0.0348944	0.9328	1	Sh3glb1	3	144683678	144720335	-	7467	protein_coding	SH3-domain GRB2-like B1 (endophilin) [Source:MGI Symbol;Acc:MGI:1859730]	-	6062	5904	57.0534	55.5664
ENSMUSG00000080850	267.702	288.32	-0.106994	0.817813	1	Gm12439	4	48675156	48675520	+	365	processed_pseudogene	predicted gene 12439 [Source:MGI Symbol;Acc:MGI:3651708]	-	268	288	51.6005	55.4513
ENSMUSG00000020067	5525.86	4565.07	0.275554	0.503461	1	Mypn	10	63115795	63203952	-	5821	protein_coding	myopalladin [Source:MGI Symbol;Acc:MGI:1916052]	-	5532	4560	66.7877	55.0527
ENSMUSG00000024617	6081.24	5830.47	0.0607507	0.88295	1	Camk2a	18	60925618	60988152	+	7465	protein_coding	calcium/calmodulin-dependent protein kinase II alpha [Source:MGI Symbol;Acc:MGI:88256]	-	6088	5824	57.3135	54.8281
ENSMUSG00000084838	241.731	223.248	0.114696	0.795729	1	Gm10241	16	20176727	20177012	-	286	processed_pseudogene	predicted pseudogene 10241 [Source:MGI Symbol;Acc:MGI:3704461]	-	242	223	59.465	54.7962
ENSMUSG00000015568	7309.87	8169.07	-0.160323	0.69672	1	Lpl	8	68880491	68907448	+	10478	protein_coding	lipoprotein lipase [Source:MGI Symbol;Acc:MGI:96820]	-	7318	8160	49.0824	54.7298
ENSMUSG00000031532	2788.9	2283.54	0.288412	0.485264	1	Saraf	8	34154575	34170821	+	2929	protein_coding	store-operated calcium entry-associated regulatory factor [Source:MGI Symbol;Acc:MGI:1915137]	-	2792	2281	66.9897	54.729
ENSMUSG00000027673	3611.98	3888.32	-0.106351	0.79679	1	Ndufb5	3	32736990	32751566	+	4995	protein_coding	NADH:ubiquinone oxidoreductase subunit B5 [Source:MGI Symbol;Acc:MGI:1913296]	-	3616	3884	50.875	54.6456
ENSMUSG00000001506	1204.66	5097.66	-2.08109	1.18954e-06	0.0009664	Col1a1	11	94936224	94953042	+	6563	protein_coding	collagen, type I, alpha 1 [Source:MGI Symbol;Acc:MGI:88467]	-	1206	5092	12.9139	54.5253
ENSMUSG00000006435	3680.91	3424.8	0.104037	0.801209	1	Neurl1a	19	47178820	47259440	+	4411	protein_coding	neuralized E3 ubiquitin protein ligase 1A [Source:MGI Symbol;Acc:MGI:1334263]	-	3685	3421	58.71	54.5039
ENSMUSG00000055839	1370.48	1082.2	0.340673	0.413045	1	Elob	17	23824738	23829136	-	1398	protein_coding	elongin B [Source:MGI Symbol;Acc:MGI:1914923]	-	1372	1081	68.9698	54.3413
ENSMUSG00000038132	2875.8	2697	0.0926077	0.82312	1	Rbm24	13	46418434	46431095	+	3491	protein_coding	RNA binding motif protein 24 [Source:MGI Symbol;Acc:MGI:3610364]	-	2879	2694	57.9567	54.2325
ENSMUSG00000019929	4398.11	4493.99	-0.0311124	0.940324	1	Dcn	10	97479609	97518143	+	5838	protein_coding	decorin [Source:MGI Symbol;Acc:MGI:94872]	-	4403	4489	53.0025	54.0378
ENSMUSG00000036781	709.211	624.694	0.183033	0.667064	1	Rps27l	9	66946086	66949516	+	816	protein_coding	ribosomal protein S27-like [Source:MGI Symbol;Acc:MGI:1915191]	-	710	624	61.1477	53.7411
ENSMUSG00000042834	1240.62	1923.14	-0.632347	0.128114	1	Nrep	18	33437019	33464029	-	2513	protein_coding	neuronal regeneration related protein [Source:MGI Symbol;Acc:MGI:99444]	-	1242	1921	34.7329	53.7213
ENSMUSG00000002808	2053.72	2097.33	-0.0303142	0.942767	1	Epdr1	13	19591706	19619927	-	2745	protein_coding	ependymin related protein 1 (zebrafish) [Source:MGI Symbol;Acc:MGI:2145369]	-	2056	2095	52.6372	53.6356
ENSMUSG00000025508	1924.86	1581.76	0.283206	0.494512	1	Rplp2	7	141447370	141451585	+	2072	protein_coding	ribosomal protein, large P2 [Source:MGI Symbol;Acc:MGI:1914436]	-	1927	1580	65.3587	53.5894
ENSMUSG00000029614	2613.09	2395.66	0.12533	0.76216	1	Rpl6	5	121204481	121209241	+	3140	protein_coding	ribosomal protein L6 [Source:MGI Symbol;Acc:MGI:108057]	-	2616	2393	58.5491	53.5581
ENSMUSG00000062997	1104.77	946.051	0.223732	0.592409	1	Rpl35	2	39001580	39005624	-	1241	protein_coding	ribosomal protein L35 [Source:MGI Symbol;Acc:MGI:1913739]	-	1106	945	62.6318	53.5145
ENSMUSG00000024425	757.158	708.787	0.0952262	0.824414	1	Ndfip1	18	38418975	38464399	+	930	protein_coding	Nedd4 family interacting protein 1 [Source:MGI Symbol;Acc:MGI:1929601]	-	758	708	57.2793	53.501
ENSMUSG00000019804	1277.58	1072.19	0.252825	0.54407	1	Snx3	10	42502030	42535381	+	1413	protein_coding	sorting nexin 3 [Source:MGI Symbol;Acc:MGI:1860188]	-	1279	1071	63.6122	53.2671
ENSMUSG00000028278	4008.54	3915.35	0.0339365	0.93496	1	Rragd	4	32983037	33022180	+	5173	protein_coding	Ras-related GTP binding D [Source:MGI Symbol;Acc:MGI:1098604]	-	4013	3911	54.5178	53.1321
ENSMUSG00000018286	1242.62	1414.57	-0.186963	0.653519	1	Psmb6	11	70525367	70527858	+	1872	protein_coding	proteasome (prosome, macropain) subunit, beta type 6 [Source:MGI Symbol;Acc:MGI:104880]	-	1244	1413	46.701	53.0454
ENSMUSG00000044938	5255.16	4903.45	0.0999358	0.808492	1	Klhl31	9	77636500	77660127	+	6494	protein_coding	kelch-like 31 [Source:MGI Symbol;Acc:MGI:3045305]	-	5261	4898	56.9335	53.0052
ENSMUSG00000025809	2820.86	3081.42	-0.127454	0.7579	1	Itgb1	8	128685654	128733200	+	4081	protein_coding	integrin beta 1 (fibronectin receptor beta) [Source:MGI Symbol;Acc:MGI:96610]	-	2824	3078	48.6306	53.0046
ENSMUSG00000030753	3641.95	3110.45	0.227578	0.58125	1	Thap12	7	98703103	98718062	+	4125	protein_coding	THAP domain containing 12 [Source:MGI Symbol;Acc:MGI:1920231]	THAP	3646	3107	62.1161	52.9333
ENSMUSG00000009927	2571.14	2027.25	0.342865	0.407085	1	Rps25	9	44407139	44410427	+	2691	protein_coding	ribosomal protein S25 [Source:MGI Symbol;Acc:MGI:1922867]	-	2574	2025	67.2213	52.8839
ENSMUSG00000013076	7795.33	7547.38	0.0466338	0.909977	1	Amotl1	9	14541966	14645056	-	10064	protein_coding	angiomotin-like 1 [Source:MGI Symbol;Acc:MGI:1922973]	-	7804	7539	54.4952	52.6447
ENSMUSG00000021493	3236.4	3629.03	-0.165187	0.689005	1	Pdlim7	13	55495795	55513676	-	4849	protein_coding	PDZ and LIM domain 7 [Source:MGI Symbol;Acc:MGI:1914649]	-	3240	3625	46.9575	52.5373
ENSMUSG00000013701	1781.02	1336.48	0.414227	0.318241	1	Timm23	14	32180162	32201898	-	1786	protein_coding	translocase of inner mitochondrial membrane 23 [Source:MGI Symbol;Acc:MGI:1858317]	-	1783	1335	70.1587	52.5305
ENSMUSG00000026043	1900.89	7345.16	-1.95005	4.69341e-06	0.0027731	Col3a1	1	45311538	45349706	+	9816	protein_coding	collagen, type III, alpha 1 [Source:MGI Symbol;Acc:MGI:88453]	-	1903	7337	13.6244	52.5286
ENSMUSG00000022564	2147.61	1538.71	0.48098	0.245904	1	Grina	15	76246764	76249904	+	2067	protein_coding	glutamate receptor, ionotropic, N-methyl D-aspartate-associated protein 1 (glutamate binding) [Source:MGI Symbol;Acc:MGI:1913418]	-	2150	1537	73.0987	52.2571
ENSMUSG00000002767	897.003	870.967	0.042488	0.921841	1	Mrpl2	17	46646229	46650139	+	1170	protein_coding	mitochondrial ribosomal protein L2 [Source:MGI Symbol;Acc:MGI:1351622]	-	898	870	53.9389	52.2571
ENSMUSG00000031700	4161.37	4181.64	-0.00701013	0.987073	1	Gpt2	8	85492576	85527560	+	5643	protein_coding	glutamic pyruvate transaminase (alanine aminotransferase) 2 [Source:MGI Symbol;Acc:MGI:1915391]	-	4166	4177	51.8825	52.0195
ENSMUSG00000039001	704.217	597.664	0.236641	0.577057	1	Rps21	2	180257377	180258445	+	810	protein_coding	ribosomal protein S21 [Source:MGI Symbol;Acc:MGI:1913731]	-	705	597	61.1668	51.7966
ENSMUSG00000026308	2082.68	2276.53	-0.128384	0.756853	1	Klhl30	1	91351016	91362416	+	3089	protein_coding	kelch-like 30 [Source:MGI Symbol;Acc:MGI:1918038]	-	2085	2274	47.4351	51.735
ENSMUSG00000021660	1098.78	1278.42	-0.218438	0.600321	1	Btf3	13	98309896	98317006	-	1739	protein_coding	basic transcription factor 3 [Source:MGI Symbol;Acc:MGI:1202875]	-	1100	1277	44.4534	51.6063
ENSMUSG00000078566	1546.28	1664.85	-0.10658	0.798195	1	Bnip3	7	138890836	138909519	-	2265	protein_coding	BCL2/adenovirus E1B interacting protein 3 [Source:MGI Symbol;Acc:MGI:109326]	-	1548	1663	48.0302	51.5983
ENSMUSG00000023034	2314.43	2576.86	-0.154952	0.708108	1	Nr4a1	15	101254269	101274795	+	3509	protein_coding	nuclear receptor subfamily 4, group A, member 1 [Source:MGI Symbol;Acc:MGI:1352454]	NGFIB-like	2317	2574	46.4039	51.551
ENSMUSG00000036752	1813.98	1532.7	0.243066	0.55796	1	Tubb4b	2	25222160	25224702	-	2088	protein_coding	tubulin, beta 4B class IVB [Source:MGI Symbol;Acc:MGI:1915472]	-	1816	1531	61.1219	51.5296
ENSMUSG00000027805	2628.08	2598.89	0.0161141	0.969874	1	Pfn2	3	57841895	57848079	-	3541	protein_coding	profilin 2 [Source:MGI Symbol;Acc:MGI:97550]	-	2631	2596	52.2164	51.5217
ENSMUSG00000113948	448.501	407.453	0.13844	0.743108	1	Rpl17-ps3	12	67510756	67511311	+	556	processed_pseudogene	ribosomal protein L17, pseudogene 3 [Source:MGI Symbol;Acc:MGI:3642206]	-	449	407	56.7523	51.4436
ENSMUSG00000051391	4864.59	4025.47	0.273154	0.507387	1	Ywhag	5	135908409	135934616	-	5500	protein_coding	tyrosine 3-monooxygenase/tryptophan 5-monooxygenase activation protein, gamma polypeptide [Source:MGI Symbol;Acc:MGI:108109]	-	4870	4021	62.2269	51.3787
ENSMUSG00000071415	1269.59	1293.44	-0.0268455	0.950473	1	Rpl23	11	97777527	97782437	-	1770	protein_coding	ribosomal protein L23 [Source:MGI Symbol;Acc:MGI:1929455]	-	1271	1292	50.4643	51.2981
ENSMUSG00000030847	2188.57	1870.08	0.226875	0.58381	1	Bag3	7	128523616	128546981	+	2562	protein_coding	BCL2-associated athanogene 3 [Source:MGI Symbol;Acc:MGI:1352493]	-	2191	1868	60.1001	51.24
ENSMUSG00000036256	854.05	881.98	-0.0464169	0.914082	1	Igfbp7	5	77349240	77408041	-	1209	protein_coding	insulin-like growth factor binding protein 7 [Source:MGI Symbol;Acc:MGI:1352480]	-	855	881	49.6994	51.2108
ENSMUSG00000041058	4546.94	4703.22	-0.0487509	0.906231	1	Wwp1	4	19608303	19708993	-	6453	protein_coding	WW domain containing E3 ubiquitin protein ligase 1 [Source:MGI Symbol;Acc:MGI:1861728]	-	4552	4698	49.5738	51.1638
ENSMUSG00000064373	1965.81	2070.3	-0.0747074	0.857696	1	Selenop	15	3268547	3280508	+	2842	protein_coding	selenoprotein P [Source:MGI Symbol;Acc:MGI:894288]	-	1968	2068	48.6646	51.1374
ENSMUSG00000041881	1329.52	1238.38	0.102449	0.806708	1	Ndufa7	17	33824591	33838316	+	1701	protein_coding	NADH:ubiquinone oxidoreductase subunit A7 [Source:MGI Symbol;Acc:MGI:1913666]	-	1331	1237	54.9902	51.1066
ENSMUSG00000025141	693.229	717.797	-0.0502346	0.906372	1	Myadml2	11	120646031	120648158	-	992	protein_coding	myeloid-associated differentiation marker-like 2 [Source:MGI Symbol;Acc:MGI:1915765]	-	694	717	49.1654	50.7948
ENSMUSG00000029030	1788.01	1620.8	0.14164	0.73329	1	Tprgl	4	154157485	154160666	-	2242	protein_coding	transformation related protein 63 regulated like [Source:MGI Symbol;Acc:MGI:1915058]	-	1790	1619	56.1086	50.7485
ENSMUSG00000029577	4212.32	3822.24	0.14019	0.733976	1	Ube3b	5	114380607	114421169	+	5294	protein_coding	ubiquitin protein ligase E3B [Source:MGI Symbol;Acc:MGI:1891295]	-	4217	3818	55.9798	50.6832
ENSMUSG00000032523	1713.1	1893.1	-0.144137	0.72856	1	Hhatl	9	121784016	121792507	-	2625	protein_coding	hedgehog acyltransferase-like [Source:MGI Symbol;Acc:MGI:1922020]	-	1715	1891	45.9142	50.626
ENSMUSG00000027668	4330.19	4408.9	-0.0259878	0.950256	1	Mfn1	3	32529465	32579239	+	6114	protein_coding	mitofusin 1 [Source:MGI Symbol;Acc:MGI:1914664]	-	4335	4404	49.8282	50.6213
ENSMUSG00000030802	2728.97	2663.96	0.0347813	0.933755	1	Bckdk	7	127904082	127910221	+	3695	protein_coding	branched chain ketoacid dehydrogenase kinase [Source:MGI Symbol;Acc:MGI:1276121]	-	2732	2661	51.9611	50.6107
ENSMUSG00000032050	3155.49	3343.71	-0.083583	0.839965	1	Rdx	9	52047173	52088735	+	4639	protein_coding	radixin [Source:MGI Symbol;Acc:MGI:97887]	-	3159	3340	47.8561	50.5981
ENSMUSG00000024750	4538.95	4459.95	0.0253307	0.951506	1	Zfand5	19	21272278	21282289	+	6193	protein_coding	zinc finger, AN1-type domain 5 [Source:MGI Symbol;Acc:MGI:1278334]	-	4544	4455	51.5643	50.5543
ENSMUSG00000005779	1421.42	1404.56	0.0172131	0.96878	1	Psmb4	3	94884093	94886961	-	1951	protein_coding	proteasome (prosome, macropain) subunit, beta type 4 [Source:MGI Symbol;Acc:MGI:1098257]	-	1423	1403	51.2577	50.5373
ENSMUSG00000029683	993.895	1420.58	-0.515258	0.215941	1	Lmod2	6	24597762	24605414	+	1976	protein_coding	leiomodin 2 (cardiac) [Source:MGI Symbol;Acc:MGI:2135672]	-	995	1419	35.3873	50.467
ENSMUSG00000004044	2976.69	2571.86	0.21089	0.609741	1	Cavin1	11	100956733	100970887	-	3587	protein_coding	caveolae associated 1 [Source:MGI Symbol;Acc:MGI:1277968]	-	2980	2569	58.3844	50.332
ENSMUSG00000051695	1462.37	1310.46	0.15823	0.704106	1	Pcbp1	6	86524492	86526321	-	1830	protein_coding	poly(rC) binding protein 1 [Source:MGI Symbol;Acc:MGI:1345635]	-	1464	1309	56.2214	50.269
ENSMUSG00000040269	615.316	560.623	0.134269	0.756023	1	Mrps28	3	8802146	8923918	-	783	protein_coding	mitochondrial ribosomal protein S28 [Source:MGI Symbol;Acc:MGI:1913480]	-	616	560	55.288	50.2618
ENSMUSG00000007655	2336.4	2465.74	-0.0777268	0.851596	1	Cav1	6	17306335	17341452	+	3444	protein_coding	caveolin 1, caveolae protein [Source:MGI Symbol;Acc:MGI:102709]	-	2339	2463	47.7286	50.2589
ENSMUSG00000037805	1918.87	1739.93	0.141214	0.733835	1	Rpl10a	17	28328471	28331033	+	2431	protein_coding	ribosomal protein L10A [Source:MGI Symbol;Acc:MGI:1343877]	-	1921	1738	55.5334	50.2431
ENSMUSG00000044221	2198.56	2172.41	0.0172571	0.967901	1	Grsf1	5	88659448	88676171	-	3036	protein_coding	G-rich RNA sequence binding factor 1 [Source:MGI Symbol;Acc:MGI:106479]	-	2201	2170	50.9483	50.2308
ENSMUSG00000024346	750.166	769.855	-0.0373706	0.931038	1	Pfdn1	18	36403679	36454495	-	1077	protein_coding	prefoldin 1 [Source:MGI Symbol;Acc:MGI:1914449]	-	751	769	49.0045	50.179
ENSMUSG00000003346	1005.88	1102.22	-0.131941	0.753049	1	Abhd17a	10	80583654	80590341	-	1547	protein_coding	abhydrolase domain containing 17A [Source:MGI Symbol;Acc:MGI:106388]	-	1007	1101	45.7458	50.016
ENSMUSG00000020496	1479.36	1387.54	0.0924303	0.8251	1	Rnf187	11	58932288	58938916	-	1949	protein_coding	ring finger protein 187 [Source:MGI Symbol;Acc:MGI:1914224]	-	1481	1386	53.4017	49.9762
ENSMUSG00000038467	1601.22	1442.6	0.150486	0.717658	1	Chmp4b	2	154651705	154694785	+	2027	protein_coding	charged multivesicular body protein 4B [Source:MGI Symbol;Acc:MGI:1922858]	-	1603	1441	55.5765	49.9599
ENSMUSG00000101939	335.627	245.272	0.452276	0.292952	1	Gm28438	1	24612775	24613119	-	345	unprocessed_pseudogene	predicted gene 28438 [Source:MGI Symbol;Acc:MGI:5579144]	-	336	245	68.4435	49.9067
ENSMUSG00000017707	3586.01	2729.03	0.393976	0.339931	1	Serinc3	2	163623272	163645131	-	3840	protein_coding	serine incorporator 3 [Source:MGI Symbol;Acc:MGI:1349457]	-	3590	2726	65.7015	49.8892
ENSMUSG00000038612	2117.65	2403.67	-0.182767	0.658836	1	Mcl1	3	95658788	95663176	+	3418	protein_coding	myeloid cell leukemia sequence 1 [Source:MGI Symbol;Acc:MGI:101769]	-	2120	2401	43.5889	49.3664
ENSMUSG00000072704	2210.54	2152.39	0.0384586	0.926984	1	Smim10l1	6	133104909	133110899	+	3068	protein_coding	small integral membrane protein 10 like 1 [Source:MGI Symbol;Acc:MGI:1914379]	-	2213	2150	50.6918	49.2487
ENSMUSG00000051234	983.906	931.034	0.0796766	0.850754	1	Rnf7	9	96470937	96478675	-	1328	protein_coding	ring finger protein 7 [Source:MGI Symbol;Acc:MGI:1337096]	-	985	930	52.1255	49.2149
ENSMUSG00000033863	2486.24	2282.53	0.12332	0.765988	1	Klf9	19	23141226	23166911	+	3263	protein_coding	Kruppel-like factor 9 [Source:MGI Symbol;Acc:MGI:1333856]	zf-C2H2	2489	2280	53.6068	49.1054
ENSMUSG00000024247	2235.51	1893.1	0.23984	0.562396	1	Pkdcc	17	83215292	83225070	+	2712	protein_coding	protein kinase domain containing, cytoplasmic [Source:MGI Symbol;Acc:MGI:2147077]	-	2238	1891	57.9939	49.002
ENSMUSG00000107002	1037.85	1008.12	0.0419208	0.922255	1	0610012G03Rik	16	31947050	31948494	-	1445	protein_coding	RIKEN cDNA 0610012G03 gene [Source:MGI Symbol;Acc:MGI:1913301]	-	1039	1007	50.5312	48.9749
ENSMUSG00000012405	1838.96	1724.92	0.0923544	0.824583	1	Rpl15	14	18267823	18271391	-	2473	protein_coding	ribosomal protein L15 [Source:MGI Symbol;Acc:MGI:1913730]	-	1841	1723	52.3168	48.9636
ENSMUSG00000102869	3711.87	3424.8	0.116122	0.778598	1	2900097C17Rik	2	156388065	156392979	-	4915	lincRNA	RIKEN cDNA 2900097C17 gene [Source:MGI Symbol;Acc:MGI:1914767]	-	3716	3421	53.133	48.9149
ENSMUSG00000039952	3695.89	4428.92	-0.261024	0.526577	1	Dag1	9	108204634	108263958	-	6357	protein_coding	dystroglycan 1 [Source:MGI Symbol;Acc:MGI:101864]	-	3700	4424	40.9036	48.9074
ENSMUSG00000025130	1965.81	1991.21	-0.0185179	0.965618	1	P4hb	11	120560298	120573253	-	2861	protein_coding	prolyl 4-hydroxylase, beta polypeptide [Source:MGI Symbol;Acc:MGI:97464]	-	1968	1989	48.3414	48.8572
ENSMUSG00000001419	3972.58	4163.62	-0.0677601	0.869847	1	Mef2d	3	88142372	88172086	+	5985	protein_coding	myocyte enhancer factor 2D [Source:MGI Symbol;Acc:MGI:99533]	SRF	3977	4159	46.6985	48.8356
ENSMUSG00000027346	4262.26	5063.62	-0.248544	0.546302	1	Gpcpd1	2	132529082	132587729	-	7289	protein_coding	glycerophosphocholine phosphodiesterase 1 [Source:MGI Symbol;Acc:MGI:104898]	-	4267	5058	41.1402	48.7666
ENSMUSG00000018293	1490.34	1663.85	-0.158866	0.702435	1	Pfn1	11	70651850	70654644	-	2405	protein_coding	profilin 1 [Source:MGI Symbol;Acc:MGI:97549]	-	1492	1662	43.5979	48.5655
ENSMUSG00000038845	2087.68	1937.15	0.107957	0.794976	1	Phb	11	95666957	95680773	+	2805	protein_coding	prohibitin [Source:MGI Symbol;Acc:MGI:97572]	-	2090	1935	52.3631	48.4797
ENSMUSG00000025204	2141.62	2169.41	-0.0185992	0.965327	1	Ndufb8	19	44548572	44555440	-	3146	protein_coding	NADH:ubiquinone oxidoreductase subunit B8 [Source:MGI Symbol;Acc:MGI:1914514]	-	2144	2167	47.8936	48.4074
ENSMUSG00000083596	253.718	332.369	-0.389393	0.37294	1	Rpl21-ps15	X	151215167	151215649	-	483	processed_pseudogene	ribosomal protein L21, pseudogene 15 [Source:MGI Symbol;Acc:MGI:3705426]	-	254	332	36.9571	48.3062
ENSMUSG00000005981	2064.7	1766.96	0.224649	0.587719	1	Trap1	16	4039971	4077827	-	2573	protein_coding	TNF receptor-associated protein 1 [Source:MGI Symbol;Acc:MGI:1915265]	-	2067	1765	56.4563	48.2077
ENSMUSG00000084093	90.8989	117.13	-0.365332	0.44636	1	Gm16418	1	166431705	166431875	-	171	processed_pseudogene	predicted pseudogene 16418 [Source:MGI Symbol;Acc:MGI:3644548]	-	91	117	37.3987	48.0841
ENSMUSG00000024978	2717.98	2614.9	0.0557734	0.893364	1	Gpam	19	55069734	55099451	-	3832	protein_coding	glycerol-3-phosphate acyltransferase, mitochondrial [Source:MGI Symbol;Acc:MGI:109162]	-	2721	2612	49.9016	47.9026
ENSMUSG00000031751	3254.38	2814.13	0.209688	0.61157	1	Amfr	8	93971588	94012842	-	4132	protein_coding	autocrine motility factor receptor [Source:MGI Symbol;Acc:MGI:1345634]	-	3258	2811	55.4118	47.8093
ENSMUSG00000021178	1325.53	1314.46	0.0120943	0.978799	1	Psmc1	12	100110154	100123405	+	1933	protein_coding	protease (prosome, macropain) 26S subunit, ATPase 1 [Source:MGI Symbol;Acc:MGI:106054]	-	1327	1313	48.2448	47.7358
ENSMUSG00000038708	10113.8	9236.26	0.130937	0.750144	1	Golga4	9	118506267	118582519	+	13602	protein_coding	golgi autoantigen, golgin subfamily a, 4 [Source:MGI Symbol;Acc:MGI:1859646]	-	10125	9226	52.3123	47.6675
ENSMUSG00000083563	1170.7	1048.16	0.159487	0.702945	1	Gm13340	2	22588103	22589647	-	1545	unprocessed_pseudogene	predicted gene 13340 [Source:MGI Symbol;Acc:MGI:3650227]	-	1172	1047	53.3103	47.6244
ENSMUSG00000044308	6578.69	6581.31	-0.000574969	0.999309	1	Ubr3	2	69897246	70024013	+	9719	protein_coding	ubiquitin protein ligase E3 component n-recognin 3 [Source:MGI Symbol;Acc:MGI:1861100]	-	6586	6574	47.6225	47.5357
ENSMUSG00000025745	6387.9	5905.56	0.113266	0.783299	1	Hadha	5	30118304	30155162	-	8730	protein_coding	hydroxyacyl-Coenzyme A dehydrogenase/3-ketoacyl-Coenzyme A thiolase/enoyl-Coenzyme A hydratase (trifunctional protein), alpha subunit [Source:MGI Symbol;Acc:MGI:2135593]	-	6395	5899	51.4799	47.4871
ENSMUSG00000039067	1529.3	1528.7	0.000568138	1	1	Psmd7	8	107580381	107588464	-	2261	protein_coding	proteasome (prosome, macropain) 26S subunit, non-ATPase, 7 [Source:MGI Symbol;Acc:MGI:1351511]	-	1531	1527	47.5868	47.4625
ENSMUSG00000020091	5065.37	3906.34	0.37484	0.363129	1	Eif4ebp2	10	61428491	61452661	-	5784	protein_coding	eukaryotic translation initiation factor 4E binding protein 2 [Source:MGI Symbol;Acc:MGI:109198]	-	5071	3902	61.6137	47.4101
ENSMUSG00000035296	2295.45	2578.86	-0.167951	0.684817	1	Sgcg	14	61219115	61258490	-	3822	protein_coding	sarcoglycan, gamma (dystrophin-associated glycoprotein) [Source:MGI Symbol;Acc:MGI:1346524]	-	2298	2576	42.2543	47.366
ENSMUSG00000037499	514.428	500.556	0.0394286	0.935276	1	Nenf	1	191306789	191318194	-	742	protein_coding	neuron derived neurotrophic factor [Source:MGI Symbol;Acc:MGI:1913458]	-	515	500	48.777	47.3563
ENSMUSG00000018567	1373.47	1241.38	0.145871	0.72664	1	Gabarap	11	69991143	69994951	+	1844	protein_coding	gamma-aminobutyric acid receptor associated protein [Source:MGI Symbol;Acc:MGI:1861742]	-	1375	1240	52.4027	47.2577
ENSMUSG00000024610	805.105	948.053	-0.235757	0.573523	1	Cd74	18	60803848	60812646	+	1410	protein_coding	CD74 antigen (invariant polypeptide of major histocompatibility complex, class II antigen-associated) [Source:MGI Symbol;Acc:MGI:96534]	-	806	947	40.1724	47.2001
ENSMUSG00000073700	2908.77	2679.98	0.118182	0.775183	1	Klhl21	4	152008803	152017680	+	3986	protein_coding	kelch-like 21 [Source:MGI Symbol;Acc:MGI:1919288]	-	2912	2677	51.3412	47.1979
ENSMUSG00000068267	3604.99	3277.64	0.137334	0.739448	1	Cenpb	2	131175182	131180067	-	4886	protein_coding	centromere protein B [Source:MGI Symbol;Acc:MGI:88376]	-	3609	3274	51.9093	47.0909
ENSMUSG00000027895	2876.8	2450.72	0.231248	0.575729	1	Kcnc4	3	107438303	107459552	-	3667	protein_coding	potassium voltage gated channel, Shaw-related subfamily, member 4 [Source:MGI Symbol;Acc:MGI:96670]	-	2880	2448	55.1942	46.9151
ENSMUSG00000063576	1198.67	1732.92	-0.531731	0.200672	1	Klhdc3	17	46674550	46680914	-	2593	protein_coding	kelch domain containing 3 [Source:MGI Symbol;Acc:MGI:2651568]	-	1200	1731	32.523	46.9144
ENSMUSG00000059447	4533.96	4404.89	0.0416638	0.919928	1	Hadhb	5	30155248	30184593	+	6595	protein_coding	hydroxyacyl-Coenzyme A dehydrogenase/3-ketoacyl-Coenzyme A thiolase/enoyl-Coenzyme A hydratase (trifunctional protein), beta subunit [Source:MGI Symbol;Acc:MGI:2136381]	-	4539	4400	48.3679	46.8867
ENSMUSG00000003955	589.345	566.629	0.0566946	0.900409	1	Fam162a	16	36043761	36071594	-	850	protein_coding	family with sequence similarity 162, member A [Source:MGI Symbol;Acc:MGI:1917436]	-	590	566	48.7803	46.7961
ENSMUSG00000035478	1608.21	1324.47	0.280018	0.500228	1	Mbd3	10	80392539	80399550	-	1987	protein_coding	methyl-CpG binding domain protein 3 [Source:MGI Symbol;Acc:MGI:1333812]	MBD	1610	1323	56.9429	46.7922
ENSMUSG00000026766	1211.65	1333.48	-0.138207	0.74069	1	Mmadhc	2	50279881	50296801	-	2012	protein_coding	methylmalonic aciduria (cobalamin deficiency) cblD type, with homocystinuria [Source:MGI Symbol;Acc:MGI:1923786]	-	1213	1332	42.3686	46.5252
ENSMUSG00000113902	938.956	763.848	0.297728	0.477488	1	Ndufb1-ps	12	101968090	101977068	-	1153	bidirectional_promoter_lncRNA	NADH:ubiquinone oxidoreductase subunit B1 [Source:MGI Symbol;Acc:MGI:3780865]	-	940	763	57.2942	46.5058
ENSMUSG00000028557	2787.9	2814.13	-0.0135068	0.97484	1	Rnf11	4	109451098	109484728	-	4263	protein_coding	ring finger protein 11 [Source:MGI Symbol;Acc:MGI:1352759]	-	2791	2811	46.0104	46.3401
ENSMUSG00000062981	2450.28	2429.7	0.0121665	0.977597	1	Mrpl42	10	95480805	95501940	-	3682	protein_coding	mitochondrial ribosomal protein L42 [Source:MGI Symbol;Acc:MGI:1333774]	-	2453	2427	46.8194	46.3231
ENSMUSG00000035923	884.017	832.925	0.0858754	0.83991	1	Myf6	10	107492853	107494737	-	1263	protein_coding	myogenic factor 6 [Source:MGI Symbol;Acc:MGI:97253]	bHLH	885	832	49.2438	46.2947
ENSMUSG00000024740	2900.77	2739.04	0.0827635	0.841741	1	Ddb1	19	10605625	10629813	+	4155	protein_coding	damage specific DNA binding protein 1 [Source:MGI Symbol;Acc:MGI:1202384]	-	2904	2736	49.1176	46.2761
ENSMUSG00000021898	1717.09	1672.86	0.037649	0.929024	1	Asb14	14	26894557	26915258	+	2549	protein_coding	ankyrin repeat and SOCS box-containing 14 [Source:MGI Symbol;Acc:MGI:2655107]	-	1719	1671	47.3934	46.07
ENSMUSG00000027257	2896.78	2837.15	0.0300058	0.942899	1	Pacsin3	2	91255954	91264679	+	4327	protein_coding	protein kinase C and casein kinase substrate in neurons 3 [Source:MGI Symbol;Acc:MGI:1891410]	-	2900	2834	47.1002	46.0283
ENSMUSG00000021764	1889.9	1769.97	0.0945813	0.820316	1	Ndufs4	13	114287795	114388258	-	2708	protein_coding	NADH:ubiquinone oxidoreductase core subunit S4 [Source:MGI Symbol;Acc:MGI:1343135]	-	1892	1768	49.1003	45.8823
ENSMUSG00000032114	1956.82	1867.07	0.0677313	0.871108	1	Slc37a4	9	44396852	44402968	+	2857	protein_coding	solute carrier family 37 (glucose-6-phosphate transporter), member 4 [Source:MGI Symbol;Acc:MGI:1316650]	-	1959	1865	48.1877	45.8755
ENSMUSG00000025579	4282.24	3124.47	0.454738	0.270508	1	Gaa	11	119267887	119285454	+	4783	protein_coding	glucosidase, alpha, acid [Source:MGI Symbol;Acc:MGI:95609]	-	4287	3121	62.989	45.8569
ENSMUSG00000028328	2557.16	2566.85	-0.00545822	0.990522	1	Tmod1	4	46038935	46116032	+	3946	protein_coding	tropomodulin 1 [Source:MGI Symbol;Acc:MGI:98775]	-	2560	2564	45.5926	45.6639
ENSMUSG00000031839	1167.7	1208.34	-0.0493516	0.907525	1	Hsbp1	8	119344488	119348922	+	1861	protein_coding	heat shock factor binding protein 1 [Source:MGI Symbol;Acc:MGI:1915446]	-	1169	1207	44.1448	45.5798
ENSMUSG00000025035	544.395	533.593	0.028908	0.954207	1	Arl3	19	46531109	46573085	-	822	protein_coding	ADP-ribosylation factor-like 3 [Source:MGI Symbol;Acc:MGI:1929699]	-	545	533	46.5947	45.5688
ENSMUSG00000056612	730.188	595.662	0.29372	0.487399	1	Ppp1r14b	19	6975048	6977324	+	919	protein_coding	protein phosphatase 1, regulatory inhibitor subunit 14B [Source:MGI Symbol;Acc:MGI:107682]	-	731	595	55.9002	45.5002
ENSMUSG00000058655	3165.48	2891.21	0.130745	0.751781	1	Eif4b	15	102073773	102097173	+	4468	protein_coding	eukaryotic translation initiation factor 4B [Source:MGI Symbol;Acc:MGI:95304]	-	3169	2888	49.8449	45.4251
ENSMUSG00000084830	106.881	112.125	-0.0690152	0.907692	1	Gm14539	X	20581141	20581314	-	174	processed_pseudogene	predicted gene 14539 [Source:MGI Symbol;Acc:MGI:3705371]	-	107	112	43.2162	45.2356
ENSMUSG00000107176	289.678	272.302	0.0892005	0.838363	1	Gm9794	6	66875321	66875743	-	423	processed_pseudogene	predicted pseudogene 9794 [Source:MGI Symbol;Acc:MGI:3642653]	-	290	272	48.1803	45.1898
ENSMUSG00000001911	4986.46	4718.24	0.0797642	0.846752	1	Nfix	8	84699876	84800344	-	7351	protein_coding	nuclear factor I/X [Source:MGI Symbol;Acc:MGI:97311]	CTF/NFI	4992	4713	47.7243	45.0571
ENSMUSG00000024194	494.45	416.463	0.247571	0.561501	1	Cuta	17	26937973	26939478	-	649	protein_coding	cutA divalent cation tolerance homolog [Source:MGI Symbol;Acc:MGI:1914925]	-	495	416	53.6009	45.0464
ENSMUSG00000034290	4312.21	3452.83	0.320635	0.436787	1	Nek9	12	85299514	85339362	-	5386	protein_coding	NIMA (never in mitosis gene a)-related expressed kinase 9 [Source:MGI Symbol;Acc:MGI:2387995]	-	4317	3449	56.3284	45.0027
ENSMUSG00000024026	1360.49	1238.38	0.135662	0.745243	1	Glo1	17	30592866	30612659	-	1935	protein_coding	glyoxalase 1 [Source:MGI Symbol;Acc:MGI:95742]	-	1362	1237	49.4661	44.9263
ENSMUSG00000078126	157.824	299.333	-0.922887	0.0364434	1	Rpl23a-ps3	14	34170655	34171122	+	468	processed_pseudogene	ribosomal protein L23A, pseudogene 3 [Source:MGI Symbol;Acc:MGI:3781353]	-	158	299	23.7259	44.899
ENSMUSG00000028959	2824.86	2789.1	0.01838	0.965405	1	Fastk	5	24438440	24445287	-	4372	protein_coding	Fas-activated serine/threonine kinase [Source:MGI Symbol;Acc:MGI:1913837]	-	2828	2786	45.4581	44.783
ENSMUSG00000050608	1639.18	1763.96	-0.105837	0.799405	1	Minos1	4	139101814	139131113	-	2766	protein_coding	mitochondrial inner membrane organizing system 1 [Source:MGI Symbol;Acc:MGI:1913628]	-	1641	1762	41.6935	44.7678
ENSMUSG00000028927	3076.58	3188.54	-0.051567	0.901219	1	Padi2	4	140906344	140952586	+	5013	protein_coding	peptidyl arginine deiminase, type II [Source:MGI Symbol;Acc:MGI:1338892]	-	3080	3185	43.1782	44.6502
ENSMUSG00000028691	1803.99	1934.15	-0.100497	0.80914	1	Prdx1	4	116685544	116700822	+	3043	protein_coding	peroxiredoxin 1 [Source:MGI Symbol;Acc:MGI:99523]	-	1806	1932	41.7088	44.6187
ENSMUSG00000032601	4300.22	4051.5	0.0859518	0.835146	1	Prkar2a	9	108689314	108750436	+	6378	protein_coding	protein kinase, cAMP dependent regulatory, type II alpha [Source:MGI Symbol;Acc:MGI:108025]	-	4305	4047	47.4352	44.5924
ENSMUSG00000027404	1314.54	1254.39	0.0675605	0.872535	1	Snrpb	2	130171414	130179403	-	1976	protein_coding	small nuclear ribonucleoprotein B [Source:MGI Symbol;Acc:MGI:98342]	-	1316	1253	46.8038	44.5632
ENSMUSG00000028953	1959.82	1630.81	0.265114	0.522434	1	Abcf2	5	24565345	24577467	-	2569	protein_coding	ATP-binding cassette, sub-family F (GCN20), member 2 [Source:MGI Symbol;Acc:MGI:1351657]	-	1962	1629	53.6719	44.5624
ENSMUSG00000038582	3571.03	2994.33	0.2541	0.538036	1	Pptc7	5	122284365	122324281	+	4719	protein_coding	PTC7 protein phosphatase homolog [Source:MGI Symbol;Acc:MGI:2444593]	-	3575	2991	53.24	44.5429
ENSMUSG00000015733	3645.95	3736.15	-0.0352574	0.932475	1	Capza2	6	17636234	17666972	+	5890	protein_coding	capping protein (actin filament) muscle Z-line, alpha 2 [Source:MGI Symbol;Acc:MGI:106222]	-	3650	3732	43.5501	44.5285
ENSMUSG00000023939	876.026	601.668	0.541912	0.197435	1	Mrpl14	17	45686322	45698495	+	949	protein_coding	mitochondrial ribosomal protein L14 [Source:MGI Symbol;Acc:MGI:1333864]	-	877	601	64.9449	44.5061
ENSMUSG00000015092	1038.84	834.927	0.315216	0.450641	1	Edf1	2	25557847	25562082	+	1317	protein_coding	endothelial differentiation-related factor 1 [Source:MGI Symbol;Acc:MGI:1891227]	-	1040	834	55.4957	44.5033
ENSMUSG00000080893	258.712	254.282	0.0249054	0.958236	1	Gm15920	5	130188395	130188796	+	402	processed_pseudogene	predicted gene 15920 [Source:MGI Symbol;Acc:MGI:3801934]	-	259	254	45.2778	44.4037
ENSMUSG00000035885	288.679	344.383	-0.254444	0.562725	1	Cox8a	19	7215158	7217616	-	545	protein_coding	cytochrome c oxidase subunit 8A [Source:MGI Symbol;Acc:MGI:105959]	-	289	344	37.266	44.3582
ENSMUSG00000041740	5673.69	4773.3	0.249295	0.544923	1	Rnf10	5	115241412	115272898	-	7556	protein_coding	ring finger protein 10 [Source:MGI Symbol;Acc:MGI:1859162]	-	5680	4768	52.8285	44.3462
ENSMUSG00000020372	3724.86	3233.59	0.204041	0.620922	1	Rack1	11	48800332	48806434	+	5119	protein_coding	receptor for activated C kinase 1 [Source:MGI Symbol;Acc:MGI:101849]	-	3729	3230	51.194	44.3434
ENSMUSG00000048486	2489.23	2500.78	-0.00667511	0.988197	1	Fitm2	2	163466379	163472629	-	3967	protein_coding	fat storage-inducing transmembrane protein 2 [Source:MGI Symbol;Acc:MGI:2444508]	-	2492	2498	44.1466	44.2529
ENSMUSG00000028692	1769.03	1728.92	0.0330877	0.937738	1	Akr1a1	4	116636510	116651680	-	2750	protein_coding	aldo-keto reductase family 1, member A1 (aldehyde reductase) [Source:MGI Symbol;Acc:MGI:1929955]	-	1771	1727	45.2582	44.1338
ENSMUSG00000096210	1489.34	1291.43	0.205685	0.621045	1	H1f0	15	79028450	79030504	+	2055	protein_coding	H1 histone family, member 0 [Source:MGI Symbol;Acc:MGI:95893]	-	1491	1290	50.9891	44.1153
ENSMUSG00000021361	508.435	573.637	-0.174035	0.679178	1	Tmem14c	13	41016292	41022586	+	914	protein_coding	transmembrane protein 14C [Source:MGI Symbol;Acc:MGI:1913404]	-	509	573	39.1366	44.0575
ENSMUSG00000023010	3221.42	2869.19	0.167048	0.685915	1	Tmbim6	15	99392882	99410049	+	4578	protein_coding	transmembrane BAX inhibitor motif containing 6 [Source:MGI Symbol;Acc:MGI:99682]	-	3225	2866	49.5069	43.9959
ENSMUSG00000096146	1831.96	2300.55	-0.328571	0.427294	1	Kcnj11	7	46093953	46100764	-	3677	protein_coding	potassium inwardly rectifying channel, subfamily J, member 11 [Source:MGI Symbol;Acc:MGI:107501]	-	1834	2298	35.0524	43.9206
ENSMUSG00000028518	4726.74	4984.54	-0.07661	0.852763	1	Prkaa2	4	105029874	105109890	-	7969	protein_coding	protein kinase, AMP-activated, alpha 2 catalytic subunit [Source:MGI Symbol;Acc:MGI:1336173]	-	4732	4979	41.7304	43.9086
ENSMUSG00000022797	2969.7	3858.28	-0.377629	0.360123	1	Tfrc	16	32608920	32632794	+	6185	protein_coding	transferrin receptor [Source:MGI Symbol;Acc:MGI:98822]	-	2973	3854	33.7806	43.7909
ENSMUSG00000025241	5242.17	5516.13	-0.0734889	0.858629	1	Fyco1	9	123789500	123851899	-	8862	protein_coding	FYVE and coiled-coil domain containing 1 [Source:MGI Symbol;Acc:MGI:107277]	-	5248	5510	41.6173	43.695
ENSMUSG00000042010	6981.24	5994.66	0.219802	0.593245	1	Acacb	5	114146535	114250761	+	9632	protein_coding	acetyl-Coenzyme A carboxylase beta [Source:MGI Symbol;Acc:MGI:2140940]	-	6989	5988	50.993	43.6895
ENSMUSG00000055239	4066.48	3936.37	0.0469124	0.909906	1	Kcmf1	6	72841114	72899979	-	6325	protein_coding	potassium channel modulatory factor 1 [Source:MGI Symbol;Acc:MGI:1921537]	-	4071	3932	45.2327	43.6883
ENSMUSG00000081051	375.582	330.367	0.184995	0.664446	1	Gm15427	1	95498621	95499151	+	531	processed_pseudogene	predicted pseudogene 15427 [Source:MGI Symbol;Acc:MGI:3642341]	-	376	330	49.7628	43.6748
ENSMUSG00000029390	1543.28	1571.75	-0.0263616	0.950937	1	Tmed2	5	124540695	124550506	+	2527	protein_coding	transmembrane p24 trafficking protein 2 [Source:MGI Symbol;Acc:MGI:1929269]	-	1545	1570	42.967	43.6623
ENSMUSG00000032479	10816	9386.42	0.204514	0.618823	1	Map4	9	109931460	110083955	+	15143	protein_coding	microtubule-associated protein 4 [Source:MGI Symbol;Acc:MGI:97178]	-	10828	9376	50.2514	43.5128
ENSMUSG00000031451	1885.9	1577.75	0.257367	0.534831	1	Gas6	8	13465374	13494490	-	2548	protein_coding	growth arrest specific 6 [Source:MGI Symbol;Acc:MGI:95660]	-	1888	1576	52.0732	43.4679
ENSMUSG00000037373	2861.82	2771.08	0.0464831	0.911141	1	Ctbp1	5	33247723	33274994	-	4476	protein_coding	C-terminal binding protein 1 [Source:MGI Symbol;Acc:MGI:1201685]	-	2865	2768	44.9828	43.4598
ENSMUSG00000024140	3706.88	3284.65	0.17446	0.67247	1	Epas1	17	86753907	86833410	+	5309	protein_coding	endothelial PAS domain protein 1 [Source:MGI Symbol;Acc:MGI:109169]	-	3711	3281	49.1236	43.4315
ENSMUSG00000023904	716.204	592.658	0.273117	0.518978	1	Hcfc1r1	17	23673596	23675227	+	958	protein_coding	host cell factor C1 regulator 1 (XPO1-dependent) [Source:MGI Symbol;Acc:MGI:2663619]	-	717	592	52.5975	43.4278
ENSMUSG00000022235	923.973	879.977	0.0703744	0.868589	1	Cmbl	15	31565389	31590119	+	1424	protein_coding	carboxymethylenebutenolidase-like (Pseudomonas) [Source:MGI Symbol;Acc:MGI:1916824]	-	925	879	45.6503	43.3801
ENSMUSG00000062694	525.416	713.793	-0.441955	0.292552	1	Cav3	6	112459505	112472872	+	1157	protein_coding	caveolin 3 [Source:MGI Symbol;Acc:MGI:107570]	-	526	713	31.9495	43.308
ENSMUSG00000037960	955.937	908.008	0.0742004	0.861224	1	Card19	13	49202950	49216037	-	1477	protein_coding	caspase recruitment domain family, member 19 [Source:MGI Symbol;Acc:MGI:1915730]	-	957	907	45.5348	43.1557
ENSMUSG00000029545	1835.96	1392.55	0.398777	0.336437	1	Acads	5	115110299	115119346	-	2269	protein_coding	acyl-Coenzyme A dehydrogenase, short chain [Source:MGI Symbol;Acc:MGI:87868]	-	1838	1391	56.9276	43.0828
ENSMUSG00000064364	60.9322	41.0457	0.568549	0.280152	1	mt-Th	MT	11546	11612	+	67	Mt_tRNA	mitochondrially encoded tRNA histidine [Source:MGI Symbol;Acc:MGI:102485]	-	61	41	63.9833	43.0052
ENSMUSG00000037712	3023.64	3169.52	-0.0679759	0.869771	1	Fermt2	14	45458795	45530118	-	5191	protein_coding	fermitin family member 2 [Source:MGI Symbol;Acc:MGI:2385001]	-	3027	3166	40.9801	42.8619
ENSMUSG00000021768	1820.98	1672.86	0.122388	0.768548	1	Dusp13	14	21733394	21751181	-	2744	protein_coding	dual specificity phosphatase 13 [Source:MGI Symbol;Acc:MGI:1351599]	-	1823	1671	46.689	42.7961
ENSMUSG00000090733	663.263	635.706	0.0612088	0.89008	1	Rps27	3	90212522	90213651	-	1043	protein_coding	ribosomal protein S27 [Source:MGI Symbol;Acc:MGI:1888676]	-	664	635	44.74	42.7859
ENSMUSG00000027680	3661.93	3991.43	-0.124299	0.763305	1	Fxr1	3	34019943	34070322	+	6553	protein_coding	fragile X mental retardation gene 1, autosomal homolog [Source:MGI Symbol;Acc:MGI:104860]	-	3666	3987	39.3155	42.758
ENSMUSG00000011096	1854.94	1862.07	-0.00553447	0.990804	1	Akt1s1	7	44848991	44855421	+	3072	protein_coding	AKT1 substrate 1 (proline-rich) [Source:MGI Symbol;Acc:MGI:1914855]	-	1857	1860	42.4818	42.5504
ENSMUSG00000024712	1553.27	1577.75	-0.0225572	0.958257	1	Rfk	19	17394043	17401349	+	2603	protein_coding	riboflavin kinase [Source:MGI Symbol;Acc:MGI:1914688]	-	1555	1576	41.9825	42.5494
ENSMUSG00000029862	3556.05	3284.65	0.114531	0.781628	1	Clcn1	6	42286685	42315756	+	5428	protein_coding	chloride channel, voltage-sensitive 1 [Source:MGI Symbol;Acc:MGI:88417]	-	3560	3281	46.0916	42.4794
ENSMUSG00000030357	1810.99	1690.88	0.0989965	0.812137	1	Fkbp4	6	128429735	128438677	-	2795	protein_coding	FK506 binding protein 4 [Source:MGI Symbol;Acc:MGI:95543]	-	1813	1689	45.5856	42.4678
ENSMUSG00000019970	2933.74	2962.29	-0.0139719	0.973884	1	Sgk1	10	21882184	21999903	+	4903	protein_coding	serum/glucocorticoid regulated kinase 1 [Source:MGI Symbol;Acc:MGI:1340062]	-	2937	2959	42.0973	42.4126
ENSMUSG00000031029	2403.33	1745.94	0.461002	0.265564	1	Eif3f	7	108934417	108942951	+	2891	protein_coding	eukaryotic translation initiation factor 3, subunit F [Source:MGI Symbol;Acc:MGI:1913335]	-	2406	1744	58.487	42.3946
ENSMUSG00000005583	10083.8	9487.54	0.0879314	0.83073	1	Mef2c	13	83504034	83667080	+	15715	protein_coding	myocyte enhancer factor 2C [Source:MGI Symbol;Acc:MGI:99458]	SRF	10095	9477	45.1444	42.3807
ENSMUSG00000058558	2345.39	2363.62	-0.0111711	0.979568	1	Rpl5	5	107900502	107909005	+	3920	protein_coding	ribosomal protein L5 [Source:MGI Symbol;Acc:MGI:102854]	-	2348	2361	42.0943	42.3274
ENSMUSG00000051236	2842.84	2440.71	0.220021	0.594452	1	Msrb3	10	120781096	120899101	-	4048	protein_coding	methionine sulfoxide reductase B3 [Source:MGI Symbol;Acc:MGI:2443538]	-	2846	2438	49.409	42.3258
ENSMUSG00000031065	2651.05	2632.92	0.00989907	0.98189	1	Cdk16	X	20687954	20699880	+	4378	protein_coding	cyclin-dependent kinase 16 [Source:MGI Symbol;Acc:MGI:97516]	-	2654	2630	42.6027	42.2174
ENSMUSG00000021929	2575.14	2581.87	-0.00376536	0.993793	1	Kpna3	14	61365211	61439874	-	4298	protein_coding	karyopherin (importin) alpha 3 [Source:MGI Symbol;Acc:MGI:1100863]	-	2578	2579	42.153	42.1693
ENSMUSG00000069682	456.492	381.424	0.259119	0.544931	1	Gm10275	10	29698746	29699380	-	635	transcribed_processed_pseudogene	predicted pseudogene 10275 [Source:MGI Symbol;Acc:MGI:3704354]	-	457	381	50.5771	42.1661
ENSMUSG00000056900	4489.01	4564.07	-0.0239227	0.954228	1	Usp13	3	32817546	32938071	+	7599	protein_coding	ubiquitin specific peptidase 13 (isopeptidase T-3) [Source:MGI Symbol;Acc:MGI:1919857]	-	4494	4559	41.5612	42.1624
ENSMUSG00000040118	7003.21	7430.25	-0.0853923	0.835728	1	Cacna2d1	5	15934691	16374511	+	12416	protein_coding	calcium channel, voltage-dependent, alpha2/delta subunit 1 [Source:MGI Symbol;Acc:MGI:88295]	-	7011	7422	39.6835	42.0098
ENSMUSG00000024404	2770.92	2190.43	0.339132	0.411962	1	Riok3	18	12128850	12157367	+	3661	protein_coding	RIO kinase 3 [Source:MGI Symbol;Acc:MGI:1914128]	-	2774	2188	53.2499	42.001
ENSMUSG00000046229	542.397	453.504	0.25817	0.547974	1	Scand1	2	156311847	156312704	-	759	protein_coding	SCAN domain-containing 1 [Source:MGI Symbol;Acc:MGI:1343132]	-	543	453	50.2771	41.9438
ENSMUSG00000076281	59.9333	34.0379	0.813939	0.125911	1	Gm24270	9	56223715	56223771	-	57	miRNA	predicted gene, 24270 [Source:MGI Symbol;Acc:MGI:5454047]	-	60	34	73.9755	41.9195
ENSMUSG00000024442	1767.04	1430.59	0.304698	0.46273	1	Dele1	18	38250249	38262629	+	2404	protein_coding	DAP3 binding cell death enhancer 1 [Source:MGI Symbol;Acc:MGI:1914089]	-	1769	1429	51.7136	41.7743
ENSMUSG00000022610	2087.68	2257.51	-0.112824	0.785701	1	Mapk12	15	89130584	89140703	-	3805	protein_coding	mitogen-activated protein kinase 12 [Source:MGI Symbol;Acc:MGI:1353438]	-	2090	2255	38.6014	41.6489
ENSMUSG00000026207	8348.72	7532.36	0.14845	0.71818	1	Speg	1	75375297	75432320	+	12741	protein_coding	SPEG complex locus [Source:MGI Symbol;Acc:MGI:109282]	-	8358	7524	46.101	41.5009
ENSMUSG00000022043	2523.19	2728.03	-0.112602	0.785695	1	Trim35	14	66297031	66311424	+	4618	protein_coding	tripartite motif-containing 35 [Source:MGI Symbol;Acc:MGI:1914104]	-	2526	2725	38.4407	41.4691
ENSMUSG00000025825	1583.24	1283.43	0.302854	0.465997	1	Iscu	5	113772748	113778288	+	2176	protein_coding	iron-sulfur cluster assembly enzyme [Source:MGI Symbol;Acc:MGI:1913633]	-	1585	1282	51.1896	41.4039
ENSMUSG00000027077	782.13	1037.15	-0.407089	0.330115	1	Smtnl1	2	84811176	84822652	-	1761	protein_coding	smoothelin-like 1 [Source:MGI Symbol;Acc:MGI:1915928]	-	783	1036	31.2474	41.344
ENSMUSG00000006932	3081.57	3043.38	0.0179924	0.96606	1	Ctnnb1	9	120929216	120960507	+	5192	protein_coding	catenin (cadherin associated protein), beta 1 [Source:MGI Symbol;Acc:MGI:88276]	-	3085	3040	41.7573	41.1482
ENSMUSG00000014956	6143.17	6394.1	-0.0577569	0.888667	1	Ppp1cb	5	32458843	32517433	+	10913	protein_coding	protein phosphatase 1 catalytic subunit beta [Source:MGI Symbol;Acc:MGI:104871]	-	6150	6387	39.6043	41.1306
ENSMUSG00000004748	824.084	1018.13	-0.305018	0.465791	1	Mtfp1	11	4091480	4095445	-	1738	protein_coding	mitochondrial fission process 1 [Source:MGI Symbol;Acc:MGI:1916686]	-	825	1017	33.3592	41.1228
ENSMUSG00000025967	1509.32	1479.64	0.028649	0.946625	1	Eef1b2	1	63176825	63180486	+	2532	protein_coding	eukaryotic translation elongation factor 1 beta 2 [Source:MGI Symbol;Acc:MGI:1929520]	-	1511	1478	41.9385	41.0225
ENSMUSG00000008658	3176.47	2568.85	0.306286	0.458267	1	Rbfox1	16	5885355	7411526	+	4400	protein_coding	RNA binding protein, fox-1 homolog (C. elegans) 1 [Source:MGI Symbol;Acc:MGI:1926224]	-	3180	2566	50.7909	40.9841
ENSMUSG00000033953	1859.93	1881.09	-0.0163169	0.969962	1	Ppp3r1	11	17159263	17200375	+	3228	protein_coding	protein phosphatase 3, regulatory subunit B, alpha isoform (calcineurin B, type I) [Source:MGI Symbol;Acc:MGI:107172]	-	1862	1879	40.5376	40.9077
ENSMUSG00000030738	2192.56	2043.27	0.101733	0.806505	1	Eif3c	7	126546455	126566411	-	3511	protein_coding	eukaryotic translation initiation factor 3, subunit C [Source:MGI Symbol;Acc:MGI:1926966]	-	2195	2041	43.9355	40.853
ENSMUSG00000009549	790.121	693.771	0.187585	0.657445	1	Srp14	2	118475850	118479711	-	1195	protein_coding	signal recognition particle 14 [Source:MGI Symbol;Acc:MGI:107169]	-	791	693	46.5179	40.7546
ENSMUSG00000079941	243.729	226.251	0.107295	0.808773	1	Gm11273	13	21501029	21501418	-	390	protein_coding	predicted gene 11273 [Source:MGI Symbol;Acc:MGI:3649411]	-	244	226	43.968	40.7245
ENSMUSG00000034842	2480.24	2279.53	0.121738	0.768923	1	Art3	5	92331827	92414628	+	3932	protein_coding	ADP-ribosyltransferase 3 [Source:MGI Symbol;Acc:MGI:1202729]	-	2483	2277	44.3787	40.6969
ENSMUSG00000023723	867.036	904.004	-0.0602285	0.887825	1	Mrps23	11	88204388	88211507	+	1560	protein_coding	mitochondrial ribosomal protein S23 [Source:MGI Symbol;Acc:MGI:1928138]	-	868	903	39.1027	40.6794
ENSMUSG00000031770	1755.05	1346.5	0.382271	0.357002	1	Herpud1	8	94386438	94395377	+	2333	protein_coding	homocysteine-inducible, endoplasmic reticulum stress-inducible, ubiquitin-like domain member 1 [Source:MGI Symbol;Acc:MGI:1927406]	-	1757	1345	52.926	40.5153
ENSMUSG00000059741	780.133	1179.31	-0.596073	0.153846	1	Myl3	9	110741861	110769798	+	2044	protein_coding	myosin, light polypeptide 3 [Source:MGI Symbol;Acc:MGI:97268]	-	781	1178	26.8523	40.502
ENSMUSG00000020593	5522.86	5568.18	-0.0117909	0.977619	1	Lpin1	12	16535669	16610966	-	9665	protein_coding	lipin 1 [Source:MGI Symbol;Acc:MGI:1891340]	-	5529	5562	40.2028	40.4428
ENSMUSG00000046727	1723.08	1630.81	0.0793978	0.849245	1	Cystm1	18	36345619	36402980	+	2840	protein_coding	cysteine-rich transmembrane module containing 1 [Source:MGI Symbol;Acc:MGI:1913310]	-	1725	1629	42.6857	40.3102
ENSMUSG00000025940	974.916	1044.16	-0.0989799	0.814245	1	Tmem70	1	16665207	16678275	+	1820	protein_coding	transmembrane protein 70 [Source:MGI Symbol;Acc:MGI:1915068]	-	976	1043	37.6869	40.274
ENSMUSG00000046364	1776.03	1587.76	0.161644	0.697219	1	Rpl27a	7	109519147	109522367	+	2774	protein_coding	ribosomal protein L27A [Source:MGI Symbol;Acc:MGI:1347076]	-	1778	1586	45.044	40.1799
ENSMUSG00000063077	8606.43	10077.2	-0.227603	0.57986	1	Kif1b	4	149176319	149307693	-	17608	protein_coding	kinesin family member 1B [Source:MGI Symbol;Acc:MGI:108426]	-	8616	10066	34.388	40.1753
ENSMUSG00000020882	2419.31	2591.88	-0.0993972	0.810524	1	Cacnb1	11	98001508	98023034	-	4529	protein_coding	calcium channel, voltage-dependent, beta 1 subunit [Source:MGI Symbol;Acc:MGI:102522]	-	2422	2589	37.5823	40.1737
ENSMUSG00000107689	246.726	245.272	0.00851893	0.989129	1	Gm44386	6	86513891	86516273	-	429	lincRNA	predicted gene, 44386 [Source:MGI Symbol;Acc:MGI:5690778]	-	247	245	40.4624	40.1347
ENSMUSG00000074001	1233.63	1422.58	-0.205582	0.621446	1	Klhl40	9	121777607	121783818	+	2501	protein_coding	kelch-like 40 [Source:MGI Symbol;Acc:MGI:1919580]	-	1235	1421	34.7028	39.9293
ENSMUSG00000002222	4179.35	3857.28	0.115691	0.779233	1	Rmnd5a	6	71388634	71440637	-	6783	protein_coding	required for meiotic nuclear division 5 homolog A [Source:MGI Symbol;Acc:MGI:1915727]	-	4184	3853	43.3493	39.9199
ENSMUSG00000031382	1579.24	1616.8	-0.0339002	0.936365	1	Asb11	X	164436994	164459170	+	2847	protein_coding	ankyrin repeat and SOCS box-containing 11 [Source:MGI Symbol;Acc:MGI:1916104]	-	1581	1615	39.0262	39.8655
ENSMUSG00000038763	3715.87	3659.06	0.0222244	0.957685	1	Alpk3	7	81057600	81105612	+	6445	protein_coding	alpha-kinase 3 [Source:MGI Symbol;Acc:MGI:2151224]	-	3720	3655	40.5632	39.8544
ENSMUSG00000009633	128.857	493.548	-1.93639	1.43833e-05	0.007172	G0s2	1	193272161	193273217	-	871	protein_coding	G0/G1 switch gene 2 [Source:MGI Symbol;Acc:MGI:1316737]	-	129	493	10.4084	39.7778
ENSMUSG00000032216	6912.32	6214.9	0.153435	0.709294	1	Nedd4	9	72662346	72749852	+	10973	protein_coding	neural precursor cell expressed, developmentally down-regulated 4 [Source:MGI Symbol;Acc:MGI:97297]	-	6920	6208	44.3193	39.7592
ENSMUSG00000050708	876.026	758.843	0.207141	0.622495	1	Ftl1	7	45457944	45459884	-	1340	protein_coding	ferritin light polypeptide 1 [Source:MGI Symbol;Acc:MGI:95589]	-	877	758	45.9946	39.7536
ENSMUSG00000053907	1973.81	2538.82	-0.363158	0.379973	1	Mat2a	6	72432799	72439558	-	4486	protein_coding	methionine adenosyltransferase II, alpha [Source:MGI Symbol;Acc:MGI:2443731]	-	1976	2536	30.9556	39.7285
ENSMUSG00000020088	2233.52	2112.35	0.0804665	0.846592	1	Sar1a	10	61680299	61693297	+	3740	protein_coding	secretion associated Ras related GTPase 1A [Source:MGI Symbol;Acc:MGI:98230]	-	2236	2110	42.0157	39.6481
ENSMUSG00000005354	2398.33	2376.64	0.0131087	0.975802	1	Txn2	15	77915047	77929006	-	4208	protein_coding	thioredoxin 2 [Source:MGI Symbol;Acc:MGI:1929468]	-	2401	2374	40.0985	39.6476
ENSMUSG00000019487	2210.54	1794.99	0.300403	0.468104	1	Trip10	17	57249455	57263665	+	3180	protein_coding	thyroid hormone receptor interactor 10 [Source:MGI Symbol;Acc:MGI:2146901]	-	2213	1793	48.9064	39.6246
ENSMUSG00000073639	1220.64	1273.41	-0.0610543	0.885021	1	Rab18	18	6765205	6790231	+	2257	protein_coding	RAB18, member RAS oncogene family [Source:MGI Symbol;Acc:MGI:102790]	-	1222	1272	38.0497	39.6066
ENSMUSG00000079641	913.984	807.897	0.177971	0.672077	1	Rpl39	X	37082520	37085402	-	1434	protein_coding	ribosomal protein L39 [Source:MGI Symbol;Acc:MGI:1914498]	-	915	807	44.8419	39.5491
ENSMUSG00000038777	2790.9	3342.71	-0.260279	0.528351	1	Sema6c	3	95160457	95174024	+	5935	protein_coding	sema domain, transmembrane domain (TM), and cytoplasmic domain, (semaphorin) 6C [Source:MGI Symbol;Acc:MGI:1338032]	-	2794	3339	33.084	39.5373
ENSMUSG00000030744	2582.13	2523.8	0.0329605	0.937344	1	Rps3	7	99477896	99483738	-	4483	protein_coding	ribosomal protein S3 [Source:MGI Symbol;Acc:MGI:1350917]	-	2585	2521	40.5232	39.5199
ENSMUSG00000021737	1617.2	1574.75	0.0383753	0.927761	1	Psmd6	14	14112174	14120984	-	2800	protein_coding	proteasome (prosome, macropain) 26S subunit, non-ATPase, 6 [Source:MGI Symbol;Acc:MGI:1913663]	-	1619	1573	40.635	39.4805
ENSMUSG00000030089	1624.19	1635.82	-0.010286	0.98185	1	Slc41a3	6	90604725	90646412	+	2911	protein_coding	solute carrier family 41, member 3 [Source:MGI Symbol;Acc:MGI:1918949]	-	1626	1634	39.2546	39.4477
ENSMUSG00000062933	172.808	275.306	-0.671477	0.127967	1	Gm10123	9	96895658	96896147	+	490	processed_pseudogene	predicted pseudogene 10123 [Source:MGI Symbol;Acc:MGI:3704342]	-	173	275	24.812	39.441
ENSMUSG00000060675	4324.19	3592.99	0.267237	0.516832	1	Pla2g16	19	7557459	7588545	+	6396	protein_coding	phospholipase A2, group XVI [Source:MGI Symbol;Acc:MGI:2179715]	-	4329	3589	47.5654	39.4345
ENSMUSG00000104453	1317.54	1240.38	0.0870538	0.835629	1	Gm37829	7	81530309	81532521	-	2213	TEC	predicted gene, 37829 [Source:MGI Symbol;Acc:MGI:5611057]	-	1319	1239	41.8866	39.3461
ENSMUSG00000022358	5354.05	3909.34	0.453692	0.271202	1	Fbxo32	15	58175879	58214932	-	6976	protein_coding	F-box protein 32 [Source:MGI Symbol;Acc:MGI:1914981]	-	5360	3905	53.9971	39.3393
ENSMUSG00000034485	4329.19	3249.61	0.413816	0.315813	1	Uaca	9	60794542	60880370	+	5807	protein_coding	uveal autoantigen with coiled-coil domains and ankyrin repeats [Source:MGI Symbol;Acc:MGI:1919815]	-	4334	3246	52.4504	39.2833
ENSMUSG00000034932	544.395	461.513	0.238224	0.579727	1	Mrpl54	10	81264713	81266934	-	825	protein_coding	mitochondrial ribosomal protein L54 [Source:MGI Symbol;Acc:MGI:1913297]	-	545	461	46.4253	39.2698
ENSMUSG00000039376	2878.8	2580.87	0.157605	0.70307	1	Synpo2l	14	20658946	20668354	-	4629	protein_coding	synaptopodin 2-like [Source:MGI Symbol;Acc:MGI:1916010]	-	2882	2578	43.7541	39.1388
ENSMUSG00000004056	4203.33	3974.41	0.0807872	0.844984	1	Akt2	7	27591552	27640826	+	7131	protein_coding	thymoma viral proto-oncogene 2 [Source:MGI Symbol;Acc:MGI:104874]	-	4208	3970	41.4703	39.1248
ENSMUSG00000102824	204.772	212.236	-0.0516154	0.923787	1	Pdcd5-ps	1	189277443	189277823	-	381	processed_pseudogene	programmed cell death 5, pseudogene [Source:MGI Symbol;Acc:MGI:3782009]	-	205	212	37.813	39.1041
ENSMUSG00000025216	1580.24	1382.54	0.192814	0.642856	1	Lbx1	19	45232684	45235812	-	2484	protein_coding	ladybird homeobox 1 [Source:MGI Symbol;Acc:MGI:104867]	Homeobox	1582	1381	44.7576	39.0709
ENSMUSG00000037351	2618.09	2373.64	0.141409	0.732632	1	Actr1b	1	36698114	36714422	-	4274	protein_coding	ARP1 actin-related protein 1B, centractin beta [Source:MGI Symbol;Acc:MGI:1917446]	-	2621	2371	43.0967	38.986
ENSMUSG00000021794	2328.41	2336.59	-0.00506132	0.991402	1	Glud1	14	34310727	34345265	+	4210	protein_coding	glutamate dehydrogenase 1 [Source:MGI Symbol;Acc:MGI:95753]	-	2331	2334	38.911	38.961
ENSMUSG00000027367	3775.8	3089.43	0.289432	0.482937	1	Stard7	2	127270218	127298932	+	5567	protein_coding	START domain containing 7 [Source:MGI Symbol;Acc:MGI:2139090]	-	3780	3086	47.718	38.9571
ENSMUSG00000037111	6570.69	5993.66	0.132607	0.747381	1	Setd7	3	51515319	51560879	-	10813	protein_coding	SET domain containing (lysine methyltransferase) 7 [Source:MGI Symbol;Acc:MGI:1920501]	-	6578	5987	42.7523	38.9112
ENSMUSG00000023336	696.226	850.945	-0.289463	0.489559	1	Wfdc1	8	119666365	119688222	+	1539	protein_coding	WAP four-disulfide core domain 1 [Source:MGI Symbol;Acc:MGI:1915116]	-	697	850	31.8277	38.8143
ENSMUSG00000006818	5682.68	5533.14	0.0384716	0.925924	1	Sod2	17	13006846	13040063	+	10008	protein_coding	superoxide dismutase 2, mitochondrial [Source:MGI Symbol;Acc:MGI:98352]	-	5689	5527	39.9485	38.8109
ENSMUSG00000022553	1538.29	1332.48	0.207196	0.618319	1	Maf1	15	76351294	76354380	+	2412	protein_coding	MAF1 homolog, negative regulator of RNA polymerase III [Source:MGI Symbol;Acc:MGI:1916127]	-	1540	1331	44.8699	38.7804
ENSMUSG00000090799	3056.6	3473.86	-0.184603	0.654732	1	Klhl33	14	50888582	50897507	-	6300	protein_coding	kelch-like 33 [Source:MGI Symbol;Acc:MGI:3644593]	-	3060	3470	34.1344	38.708
ENSMUSG00000026827	2969.7	3607.01	-0.280474	0.496678	1	Gpd2	2	57237635	57370719	+	6549	protein_coding	glycerol phosphate dehydrogenase 2, mitochondrial [Source:MGI Symbol;Acc:MGI:99778]	-	2973	3603	31.903	38.6635
ENSMUSG00000044477	2075.69	1940.15	0.097415	0.814745	1	Zfand3	17	30005051	30210828	+	3527	protein_coding	zinc finger, AN1-type domain 3 [Source:MGI Symbol;Acc:MGI:1096572]	-	2078	1938	41.4049	38.6154
ENSMUSG00000090066	3125.53	5499.11	-0.815074	0.0490659	1	1110002E22Rik	3	138065052	138081506	+	9998	protein_coding	RIKEN cDNA 1110002E22 gene [Source:MGI Symbol;Acc:MGI:1915066]	-	3129	5493	21.994	38.6107
ENSMUSG00000091537	834.073	746.829	0.159369	0.706116	1	Tma7	9	109074568	109082587	-	1359	protein_coding	translational machinery associated 7 [Source:MGI Symbol;Acc:MGI:1913417]	-	835	746	43.1796	38.5772
ENSMUSG00000048175	1582.24	1322.47	0.258713	0.533508	1	Asb8	15	98134637	98165625	-	2410	protein_coding	ankyrin repeat and SOCS box-containing 8 [Source:MGI Symbol;Acc:MGI:1925791]	-	1584	1321	46.1902	38.521
ENSMUSG00000004789	4956.49	5243.82	-0.0812984	0.843785	1	Dlst	12	85110833	85134845	+	9559	protein_coding	dihydrolipoamide S-succinyltransferase (E2 component of 2-oxo-glutarate complex) [Source:MGI Symbol;Acc:MGI:1926170]	-	4962	5238	36.4801	38.5092
ENSMUSG00000026603	2005.77	1487.65	0.431088	0.298444	1	Smyd2	1	189880492	189922363	-	2717	protein_coding	SET and MYND domain containing 2 [Source:MGI Symbol;Acc:MGI:1915889]	-	2008	1486	51.9381	38.4362
ENSMUSG00000017188	594.339	483.537	0.297591	0.485693	1	Coa3	11	101277968	101279114	-	886	protein_coding	cytochrome C oxidase assembly factor 3 [Source:MGI Symbol;Acc:MGI:1098757]	-	595	483	47.1949	38.3111
ENSMUSG00000030591	2172.58	1667.85	0.381396	0.357139	1	Psmd8	7	29174188	29180701	-	3057	protein_coding	proteasome (prosome, macropain) 26S subunit, non-ATPase, 8 [Source:MGI Symbol;Acc:MGI:1888669]	-	2175	1666	50.0006	38.2993
ENSMUSG00000033624	3086.57	2743.05	0.170218	0.680362	1	Pdpr	8	111094630	111137074	+	5028	protein_coding	pyruvate dehydrogenase phosphatase regulatory subunit [Source:MGI Symbol;Acc:MGI:2442188]	-	3090	2740	43.1892	38.2972
ENSMUSG00000046345	639.289	768.854	-0.266193	0.525587	1	Smco1	16	32271468	32274781	+	1410	protein_coding	single-pass membrane protein with coiled-coil domains 1 [Source:MGI Symbol;Acc:MGI:1916826]	-	640	768	31.8987	38.2784
ENSMUSG00000006542	2642.06	2007.23	0.396438	0.33781	1	Prkag3	1	74738922	74749221	-	3682	protein_coding	protein kinase, AMP-activated, gamma 3 non-catalytic subunit [Source:MGI Symbol;Acc:MGI:1891343]	-	2645	2005	50.484	38.2686
ENSMUSG00000067847	519.422	406.451	0.353729	0.405024	1	Romo1	2	156144039	156145797	+	747	protein_coding	reactive oxygen species modulator 1 [Source:MGI Symbol;Acc:MGI:1914317]	-	520	406	48.9209	38.1959
ENSMUSG00000060904	1284.57	1288.43	-0.00432703	0.993822	1	Arl1	10	88730858	88744094	+	2369	protein_coding	ADP-ribosylation factor-like 1 [Source:MGI Symbol;Acc:MGI:99436]	-	1286	1287	38.1494	38.1791
ENSMUSG00000031431	2320.42	2358.62	-0.0235552	0.955631	1	Tsc22d3	X	140539528	140600659	-	4341	protein_coding	TSC22 domain family, member 3 [Source:MGI Symbol;Acc:MGI:1196284]	TSC22	2323	2356	37.6072	38.1415
ENSMUSG00000028837	619.311	652.725	-0.0757949	0.857878	1	Psmb2	4	126677630	126709714	+	1204	protein_coding	proteasome (prosome, macropain) subunit, beta type 2 [Source:MGI Symbol;Acc:MGI:1347045]	-	620	652	36.189	38.0569
ENSMUSG00000026473	1769.03	1801	-0.0258352	0.951675	1	Glul	1	153899944	153909723	+	3323	protein_coding	glutamate-ammonia ligase (glutamine synthetase) [Source:MGI Symbol;Acc:MGI:95739]	-	1771	1799	37.4542	38.0463
ENSMUSG00000022452	891.009	800.889	0.153815	0.715125	1	Smdt1	15	82338959	82349091	+	1479	protein_coding	single-pass membrane protein with aspartate rich tail 1 [Source:MGI Symbol;Acc:MGI:1916279]	-	892	800	42.3846	38.0131
ENSMUSG00000059291	1452.39	1459.62	-0.00716887	0.988082	1	Rpl11	4	136028265	136053428	-	2697	protein_coding	ribosomal protein L11 [Source:MGI Symbol;Acc:MGI:1914275]	-	1454	1458	37.8874	37.9917
ENSMUSG00000026112	2940.73	2818.13	0.061434	0.882395	1	Coa5	1	37417084	37430103	-	5220	protein_coding	cytochrome C oxidase assembly factor 5 [Source:MGI Symbol;Acc:MGI:1923428]	-	2944	2815	39.635	37.8983
ENSMUSG00000047260	964.927	760.845	0.342768	0.413051	1	Emc6	11	73175519	73177037	-	1415	protein_coding	ER membrane protein complex subunit 6 [Source:MGI Symbol;Acc:MGI:1913298]	-	966	760	47.9769	37.7458
ENSMUSG00000038204	1767.04	1501.67	0.234747	0.571647	1	Asb10	5	24532697	24540978	-	2806	protein_coding	ankyrin repeat and SOCS box-containing 10 [Source:MGI Symbol;Acc:MGI:2152836]	-	1769	1500	44.3049	37.5678
ENSMUSG00000047215	1916.87	1648.83	0.217293	0.600306	1	Rpl9	5	65388364	65391444	-	3081	protein_coding	ribosomal protein L9 [Source:MGI Symbol;Acc:MGI:1298373]	-	1919	1647	43.7719	37.5676
ENSMUSG00000062006	1402.44	1412.57	-0.0103802	0.981959	1	Rpl34	3	130726831	130730398	-	2643	protein_coding	ribosomal protein L34 [Source:MGI Symbol;Acc:MGI:1915686]	-	1404	1411	37.332	37.5182
ENSMUSG00000040850	4088.45	4467.96	-0.128057	0.756197	1	Psme4	11	30771726	30880361	+	8382	protein_coding	proteasome (prosome, macropain) activator subunit 4 [Source:MGI Symbol;Acc:MGI:2143994]	-	4093	4463	34.3167	37.4189
ENSMUSG00000078429	2967.7	2939.26	0.01389	0.974041	1	Ctdsp2	10	126978717	126999975	+	5524	protein_coding	CTD (carboxy-terminal domain, RNA polymerase II, polypeptide A) small phosphatase 2 [Source:MGI Symbol;Acc:MGI:1098748]	-	2971	2936	37.7973	37.352
ENSMUSG00000055493	1893.89	1746.94	0.116518	0.779302	1	Epm2a	10	11343404	11459644	+	3287	protein_coding	epilepsy, progressive myoclonic epilepsy, type 2 gene alpha [Source:MGI Symbol;Acc:MGI:1341085]	-	1896	1745	40.5369	37.3085
ENSMUSG00000052934	3269.37	2912.23	0.166878	0.686188	1	Fbxo31	8	121549440	121578806	-	5482	protein_coding	F-box protein 31 [Source:MGI Symbol;Acc:MGI:1354708]	-	3273	2909	41.9584	37.2921
ENSMUSG00000034088	6558.71	6009.67	0.126123	0.759359	1	Hdlbp	1	93405940	93478815	-	11320	protein_coding	high density lipoprotein (HDL) binding protein [Source:MGI Symbol;Acc:MGI:99256]	-	6566	6003	40.763	37.2678
ENSMUSG00000079037	1470.37	1240.38	0.245373	0.555232	1	Prnp	2	131909928	131938429	+	2343	protein_coding	prion protein [Source:MGI Symbol;Acc:MGI:97769]	-	1472	1239	44.1517	37.163
ENSMUSG00000028273	3897.67	4699.22	-0.269802	0.512666	1	Pdlim5	3	142239590	142395696	-	8877	protein_coding	PDZ and LIM domain 5 [Source:MGI Symbol;Acc:MGI:1927489]	-	3902	4694	30.8911	37.1611
ENSMUSG00000034768	1608.21	1499.67	0.100809	0.809099	1	Asb16	11	102268743	102279462	+	2843	protein_coding	ankyrin repeat and SOCS box-containing 16 [Source:MGI Symbol;Acc:MGI:2654437]	-	1610	1498	39.798	37.0294
ENSMUSG00000021807	1103.77	1012.12	0.125043	0.765682	1	Rtraf	14	19811351	19823824	-	1927	protein_coding	RNA transcription, translation and transport factor [Source:MGI Symbol;Acc:MGI:1915295]	-	1105	1011	40.2988	36.8707
ENSMUSG00000031502	2225.53	3919.35	-0.816434	0.0489959	1	Col4a1	8	11198423	11312826	-	7464	protein_coding	collagen, type IV, alpha 1 [Source:MGI Symbol;Acc:MGI:88454]	-	2228	3915	20.9776	36.8614
ENSMUSG00000061130	2657.05	2608.9	0.0263819	0.950008	1	Ppm1b	17	84956741	85023991	+	4971	protein_coding	protein phosphatase 1B, magnesium dependent, beta isoform [Source:MGI Symbol;Acc:MGI:101841]	-	2660	2606	37.6053	36.8419
ENSMUSG00000085839	58.9344	66.0735	-0.164627	0.775271	1	Gm15949	5	66985091	66985641	-	126	antisense	predicted gene 15949 [Source:MGI Symbol;Acc:MGI:3801730]	-	59	66	32.9074	36.8116
ENSMUSG00000056121	1075.8	1059.18	0.02247	0.959403	1	Fez2	17	78377885	78418131	-	2020	protein_coding	fasciculation and elongation protein zeta 2 (zygin II) [Source:MGI Symbol;Acc:MGI:2675856]	-	1077	1058	37.4693	36.8083
ENSMUSG00000020777	2830.85	2661.96	0.0887459	0.830447	1	Acox1	11	116171888	116199045	-	5082	protein_coding	acyl-Coenzyme A oxidase 1, palmitoyl [Source:MGI Symbol;Acc:MGI:1330812]	-	2834	2659	39.1902	36.7702
ENSMUSG00000015846	3284.35	2854.17	0.202528	0.623778	1	Rxra	2	27676440	27762957	+	5462	protein_coding	retinoid X receptor alpha [Source:MGI Symbol;Acc:MGI:98214]	RXR-like	3288	2851	42.305	36.6824
ENSMUSG00000018287	862.042	772.858	0.15753	0.708935	1	Spag7	11	70663771	70669416	-	1480	protein_coding	sperm associated antigen 7 [Source:MGI Symbol;Acc:MGI:107380]	-	863	772	40.979	36.6579
ENSMUSG00000047459	505.438	526.585	-0.0591171	0.888789	1	Dynlrb1	2	155236533	155250277	+	1009	protein_coding	dynein light chain roadblock-type 1 [Source:MGI Symbol;Acc:MGI:1914318]	-	506	526	35.2429	36.6359
ENSMUSG00000081344	116.87	89.099	0.390945	0.40649	1	Gm14303	2	172509521	172509691	-	171	processed_pseudogene	predicted gene 14303 [Source:MGI Symbol;Acc:MGI:3651379]	-	117	89	48.0841	36.5768
ENSMUSG00000028607	1304.55	1244.38	0.0681159	0.871505	1	Cpt2	4	107903981	107923610	-	2391	protein_coding	carnitine palmitoyltransferase 2 [Source:MGI Symbol;Acc:MGI:109176]	-	1306	1243	38.3862	36.5345
ENSMUSG00000036241	2666.04	2172.41	0.295383	0.474921	1	Ube2r2	4	41135743	41193380	+	4189	protein_coding	ubiquitin-conjugating enzyme E2R 2 [Source:MGI Symbol;Acc:MGI:1914865]	-	2669	2170	44.7765	36.405
ENSMUSG00000024190	963.928	1396.55	-0.534812	0.1992	1	Dusp1	17	26505590	26508519	-	2697	protein_coding	dual specificity phosphatase 1 [Source:MGI Symbol;Acc:MGI:105120]	-	965	1395	25.1454	36.3501
ENSMUSG00000030120	2305.44	2125.36	0.117326	0.777276	1	Mlf2	6	124931386	124937238	+	4106	protein_coding	myeloid leukemia factor 2 [Source:MGI Symbol;Acc:MGI:1353554]	-	2308	2123	39.5029	36.3365
ENSMUSG00000003814	1466.37	1488.65	-0.0217569	0.959924	1	Calr	8	84841850	84846934	-	2880	protein_coding	calreticulin [Source:MGI Symbol;Acc:MGI:88252]	-	1468	1487	35.8216	36.2853
ENSMUSG00000062515	2017.76	2316.57	-0.199228	0.630364	1	Fabp4	3	10204088	10208576	-	4489	protein_coding	fatty acid binding protein 4, adipocyte [Source:MGI Symbol;Acc:MGI:88038]	-	2020	2314	31.6238	36.2264
ENSMUSG00000037904	1726.08	1627.81	0.0845636	0.839461	1	Ankrd9	12	110975353	110979040	-	3160	protein_coding	ankyrin repeat domain 9 [Source:MGI Symbol;Acc:MGI:1921501]	-	1728	1626	38.4298	36.1614
ENSMUSG00000002831	2585.13	2973.3	-0.201822	0.625219	1	Plin4	17	56100591	56109803	-	5777	protein_coding	perilipin 4 [Source:MGI Symbol;Acc:MGI:1929709]	-	2588	2970	31.4828	36.1298
ENSMUSG00000027937	880.022	787.875	0.159548	0.705063	1	Jtb	3	90231597	90235838	+	1531	protein_coding	jumping translocation breakpoint [Source:MGI Symbol;Acc:MGI:1346082]	-	881	787	40.4401	36.1253
ENSMUSG00000029610	916.98	850.945	0.10781	0.798591	1	Aimp2	5	143902704	143909847	-	1654	protein_coding	aminoacyl tRNA synthetase complex-interacting multifunctional protein 2 [Source:MGI Symbol;Acc:MGI:2385237]	-	918	850	39.0049	36.1156
ENSMUSG00000030122	649.278	832.925	-0.359289	0.391069	1	Ptms	6	124913681	124920103	-	1619	protein_coding	parathymosin [Source:MGI Symbol;Acc:MGI:1916452]	-	650	832	28.2149	36.1151
ENSMUSG00000092274	14121.3	10683.9	0.402435	0.327848	1	Neat1	19	5824708	5845478	-	20771	lincRNA	nuclear paraspeckle assembly transcript 1 (non-protein coding) [Source:MGI Symbol;Acc:MGI:1914211]	-	14137	10672	47.8312	36.1077
ENSMUSG00000036860	509.434	526.585	-0.0477601	0.910213	1	Mrpl55	11	59202486	59206134	+	1027	protein_coding	mitochondrial ribosomal protein L55 [Source:MGI Symbol;Acc:MGI:1914462]	-	510	526	34.8989	35.9937
ENSMUSG00000031848	544.395	529.588	0.0397732	0.933653	1	Lsm4	8	70673248	70678752	+	1038	protein_coding	LSM4 homolog, U6 small nuclear RNA and mRNA degradation associated [Source:MGI Symbol;Acc:MGI:1354692]	-	545	529	36.8987	35.8154
ENSMUSG00000019877	2774.91	2625.92	0.0796191	0.847787	1	Serinc1	10	57515774	57532530	-	5150	protein_coding	serine incorporator 1 [Source:MGI Symbol;Acc:MGI:1926228]	-	2778	2623	37.9085	35.7934
ENSMUSG00000024210	646.281	1175.31	-0.862675	0.0398041	1	Ip6k3	17	27143969	27167764	-	2307	protein_coding	inositol hexaphosphate kinase 3 [Source:MGI Symbol;Acc:MGI:3045325]	-	647	1174	19.7092	35.7629
ENSMUSG00000004945	921.975	935.038	-0.0202952	0.96403	1	Tmem242	17	5410870	5440259	-	1837	protein_coding	transmembrane protein 242 [Source:MGI Symbol;Acc:MGI:1917794]	-	923	934	35.3105	35.7314
ENSMUSG00000036450	4075.47	3357.73	0.279471	0.497955	1	Hif1an	19	44562850	44576274	+	6606	protein_coding	hypoxia-inducible factor 1, alpha subunit inhibitor [Source:MGI Symbol;Acc:MGI:2442345]	-	4080	3354	43.4044	35.6809
ENSMUSG00000027984	2325.41	2527.81	-0.120392	0.771372	1	Hadh	3	131233419	131272101	-	4977	protein_coding	hydroxyacyl-Coenzyme A dehydrogenase [Source:MGI Symbol;Acc:MGI:96009]	-	2328	2525	32.8721	35.6538
ENSMUSG00000042524	2531.19	2749.05	-0.119115	0.773561	1	Sun2	15	79724070	79742536	-	5420	protein_coding	Sad1 and UNC84 domain containing 2 [Source:MGI Symbol;Acc:MGI:2443011]	-	2534	2746	32.8563	35.6052
ENSMUSG00000020612	1722.09	2191.43	-0.347696	0.401105	1	Prkar1a	11	109649405	109669656	+	4321	protein_coding	protein kinase, cAMP dependent regulatory, type I, alpha [Source:MGI Symbol;Acc:MGI:104878]	-	1724	2189	28.0391	35.6019
ENSMUSG00000024924	6916.31	5105.67	0.437893	0.287811	1	Vldlr	19	27216484	27254231	+	10068	protein_coding	very low density lipoprotein receptor [Source:MGI Symbol;Acc:MGI:98935]	-	6924	5100	48.331	35.5991
ENSMUSG00000037622	2796.89	2433.7	0.200661	0.627367	1	Wdtc1	4	133292459	133353481	-	4800	protein_coding	WD and tetratricopeptide repeats 1 [Source:MGI Symbol;Acc:MGI:2685541]	-	2800	2431	40.9948	35.5923
ENSMUSG00000004937	1641.18	1457.62	0.171102	0.680695	1	Sgta	10	81044075	81060181	-	2876	protein_coding	small glutamine-rich tetratricopeptide repeat (TPR)-containing, alpha [Source:MGI Symbol;Acc:MGI:1098703]	-	1643	1456	40.1477	35.5782
ENSMUSG00000027828	2059.71	2112.35	-0.0364025	0.931021	1	Ssr3	3	65379655	65392623	-	4172	protein_coding	signal sequence receptor, gamma [Source:MGI Symbol;Acc:MGI:1914687]	-	2062	2110	34.7341	35.5427
ENSMUSG00000001983	633.296	698.776	-0.141924	0.735918	1	Taco1	11	106066061	106073612	+	1383	protein_coding	translational activator of mitochondrially encoded cytochrome c oxidase I [Source:MGI Symbol;Acc:MGI:1917457]	-	634	698	32.2165	35.4687
ENSMUSG00000042404	2988.68	3041.38	-0.0252167	0.952097	1	Dennd4b	3	90265185	90280669	+	6031	protein_coding	DENN/MADD domain containing 4B [Source:MGI Symbol;Acc:MGI:2446201]	-	2992	3038	34.8645	35.4006
ENSMUSG00000020741	3579.02	3277.64	0.126903	0.758655	1	Cluh	11	74649495	74670847	+	6502	protein_coding	clustered mitochondria (cluA/CLU1) homolog [Source:MGI Symbol;Acc:MGI:1921398]	-	3583	3274	38.7268	35.387
ENSMUSG00000030224	1714.09	1555.73	0.139846	0.736704	1	Strap	6	137735078	137751932	+	3090	protein_coding	serine/threonine kinase receptor associated protein [Source:MGI Symbol;Acc:MGI:1329037]	-	1716	1554	39.0275	35.3431
ENSMUSG00000053436	2907.77	2202.45	0.400785	0.332246	1	Mapk14	17	28691329	28748406	+	4376	protein_coding	mitogen-activated protein kinase 14 [Source:MGI Symbol;Acc:MGI:1346865]	-	2911	2200	46.7495	35.3311
ENSMUSG00000005161	1504.33	1534.7	-0.0288396	0.946219	1	Prdx2	8	84969587	84974834	+	3050	protein_coding	peroxiredoxin 2 [Source:MGI Symbol;Acc:MGI:109486]	-	1506	1533	34.7006	35.3227
ENSMUSG00000021508	996.892	919.021	0.117324	0.780432	1	Cxcl14	13	56288643	56296551	-	1827	protein_coding	chemokine (C-X-C motif) ligand 14 [Source:MGI Symbol;Acc:MGI:1888514]	-	998	918	38.3887	35.3115
ENSMUSG00000047591	954.938	1377.53	-0.528546	0.204567	1	Mafa	15	75745490	75748228	-	2739	protein_coding	v-maf musculoaponeurotic fibrosarcoma oncogene family, protein A (avian) [Source:MGI Symbol;Acc:MGI:2673307]	TF_bZIP	956	1376	24.5289	35.3052
ENSMUSG00000079018	727.191	842.936	-0.213054	0.611448	1	Ly6c1	15	75044018	75048830	-	1677	protein_coding	lymphocyte antigen 6 complex, locus C1 [Source:MGI Symbol;Acc:MGI:96882]	-	728	842	30.5077	35.2851
ENSMUSG00000072720	5377.02	5371.97	0.0013573	0.997887	1	Myo18b	5	112688876	112896362	-	10698	protein_coding	myosin XVIIIb [Source:MGI Symbol;Acc:MGI:1921626]	-	5383	5366	35.3617	35.2501
ENSMUSG00000024038	1063.82	1245.38	-0.227314	0.585702	1	Ndufv3	17	31520115	31531326	+	2490	protein_coding	NADH:ubiquinone oxidoreductase core subunit V3 [Source:MGI Symbol;Acc:MGI:1890894]	-	1065	1244	30.0581	35.1102
ENSMUSG00000000787	2525.19	2636.93	-0.0624619	0.880596	1	Ddx3x	X	13280970	13294052	+	5277	protein_coding	DEAD/H (Asp-Glu-Ala-Asp/His) box polypeptide 3, X-linked [Source:MGI Symbol;Acc:MGI:103064]	-	2528	2634	33.6668	35.0785
ENSMUSG00000030249	4239.29	4178.64	0.0207874	0.960358	1	Abcc9	6	142587862	142702315	-	8373	protein_coding	ATP-binding cassette, sub-family C (CFTR/MRP), member 9 [Source:MGI Symbol;Acc:MGI:1352630]	-	4244	4174	35.621	35.0335
ENSMUSG00000039640	740.177	762.847	-0.0435163	0.919297	1	Mrpl12	11	120484613	120489065	+	1532	protein_coding	mitochondrial ribosomal protein L12 [Source:MGI Symbol;Acc:MGI:1926273]	-	741	762	33.9916	34.9549
ENSMUSG00000057388	711.209	695.773	0.0316526	0.945151	1	Mrpl18	17	12911349	12916345	-	1398	protein_coding	mitochondrial ribosomal protein L18 [Source:MGI Symbol;Acc:MGI:1914931]	-	712	695	35.7919	34.9373
ENSMUSG00000003813	1231.63	1278.42	-0.0537864	0.898871	1	Rad23a	8	84834019	84840665	-	2577	protein_coding	RAD23 homolog A, nucleotide excision repair protein [Source:MGI Symbol;Acc:MGI:105126]	-	1233	1277	33.6249	34.8248
ENSMUSG00000005625	1386.46	1392.55	-0.00632032	0.989814	1	Psmd4	3	95032694	95042614	-	2808	protein_coding	proteasome (prosome, macropain) 26S subunit, non-ATPase, 4 [Source:MGI Symbol;Acc:MGI:1201670]	-	1388	1391	34.7379	34.813
ENSMUSG00000024587	1354.49	1303.45	0.0554165	0.895579	1	Nars	18	64499665	64516557	-	2632	protein_coding	asparaginyl-tRNA synthetase [Source:MGI Symbol;Acc:MGI:1917473]	-	1356	1302	36.2064	34.7646
ENSMUSG00000025492	327.636	335.373	-0.0336586	0.951041	1	Ifitm3	7	141009586	141010770	-	678	protein_coding	interferon induced transmembrane protein 3 [Source:MGI Symbol;Acc:MGI:1913391]	-	328	335	33.9982	34.7238
ENSMUSG00000022270	3096.56	2043.27	0.599756	0.147386	1	Retreg1	15	25843180	25973687	+	4142	protein_coding	reticulophagy regulator 1 [Source:MGI Symbol;Acc:MGI:1913520]	-	3100	2041	52.5973	34.6294
ENSMUSG00000018599	1455.38	1332.48	0.127273	0.760333	1	Mief2	11	60728398	60732951	+	2716	protein_coding	mitochondrial elongation factor 2 [Source:MGI Symbol;Acc:MGI:2144199]	-	1457	1331	37.7	34.4398
ENSMUSG00000055322	8978.02	7838.71	0.195779	0.634016	1	Tns1	1	73910231	74124449	-	16010	protein_coding	tensin 1 [Source:MGI Symbol;Acc:MGI:104552]	-	8988	7830	39.4533	34.3702
ENSMUSG00000024236	5165.26	5236.82	-0.019849	0.962027	1	Svil	18	4920540	5119299	+	10701	protein_coding	supervillin [Source:MGI Symbol;Acc:MGI:2147319]	-	5171	5231	33.9596	34.3536
ENSMUSG00000018796	6154.16	5121.69	0.264936	0.519885	1	Acsl1	8	46471037	46536051	+	10483	protein_coding	acyl-CoA synthetase long-chain family member 1 [Source:MGI Symbol;Acc:MGI:102797]	-	6161	5116	41.3026	34.297
ENSMUSG00000087090	1642.17	1678.86	-0.031876	0.940179	1	Nctc1	7	142544609	142558596	-	3438	processed_transcript	non-coding transcript 1 [Source:MGI Symbol;Acc:MGI:1306816]	-	1644	1677	33.6053	34.2799
ENSMUSG00000075602	429.522	587.653	-0.452117	0.286661	1	Ly6a	15	74994877	74998031	-	1205	protein_coding	lymphocyte antigen 6 complex, locus A [Source:MGI Symbol;Acc:MGI:107527]	-	430	587	25.078	34.2344
ENSMUSG00000001847	2439.29	2186.43	0.157876	0.702986	1	Rac1	5	143503634	143528036	-	4496	protein_coding	Rac family small GTPase 1 [Source:MGI Symbol;Acc:MGI:97845]	-	2442	2184	38.1708	34.138
ENSMUSG00000064361	44.9499	33.0368	0.442811	0.437295	1	mt-Tr	MT	9808	9875	+	68	Mt_tRNA	mitochondrially encoded tRNA arginine [Source:MGI Symbol;Acc:MGI:102476]	-	45	33	46.5067	34.1049
ENSMUSG00000028603	1683.13	1687.87	-0.00406168	0.993808	1	Scp2	4	108043839	108144998	-	3478	protein_coding	sterol carrier protein 2, liver [Source:MGI Symbol;Acc:MGI:98254]	-	1685	1686	34.0473	34.0675
ENSMUSG00000066839	1195.67	1208.34	-0.015207	0.973032	1	Ecsit	9	22072246	22085438	-	2490	protein_coding	ECSIT signalling integrator [Source:MGI Symbol;Acc:MGI:1349469]	-	1197	1207	33.7836	34.0659
ENSMUSG00000057469	2883.79	2748.05	0.0695558	0.866893	1	E2f6	12	16810963	16839742	+	5663	protein_coding	E2F transcription factor 6 [Source:MGI Symbol;Acc:MGI:1354159]	E2F	2887	2745	35.8271	34.0649
ENSMUSG00000038086	378.579	404.449	-0.095333	0.834347	1	Hspb2	9	50751078	50752354	-	834	protein_coding	heat shock protein 2 [Source:MGI Symbol;Acc:MGI:1916503]	-	379	404	31.9363	34.0429
ENSMUSG00000004032	647.28	619.688	0.062836	0.887374	1	Gstm5	3	107895821	107898686	+	1278	protein_coding	glutathione S-transferase, mu 5 [Source:MGI Symbol;Acc:MGI:1309466]	-	648	619	35.6333	34.0386
ENSMUSG00000055489	3062.6	3791.21	-0.307892	0.455478	1	Ano5	7	51511029	51598709	+	7820	protein_coding	anoctamin 5 [Source:MGI Symbol;Acc:MGI:3576659]	-	3066	3787	27.5535	34.033
ENSMUSG00000038539	760.155	966.073	-0.345788	0.408432	1	Atf5	7	44812256	44816658	-	1993	protein_coding	activating transcription factor 5 [Source:MGI Symbol;Acc:MGI:2141857]	TF_bZIP	761	965	26.8342	34.0276
ENSMUSG00000024527	1717.09	1494.66	0.200134	0.629891	1	Afg3l2	18	67404767	67449166	-	3085	protein_coding	AFG3-like AAA ATPase 2 [Source:MGI Symbol;Acc:MGI:1916847]	-	1719	1493	39.1591	34.0108
ENSMUSG00000039263	1908.88	1451.61	0.395039	0.340794	1	Npepl1	2	174110349	174123070	+	2998	protein_coding	aminopeptidase-like 1 [Source:MGI Symbol;Acc:MGI:2448523]	-	1911	1450	44.7962	33.9898
ENSMUSG00000021820	3348.28	3098.44	0.111872	0.786685	1	Camk2g	14	20734875	20794088	-	6401	protein_coding	calcium/calmodulin-dependent protein kinase II gamma [Source:MGI Symbol;Acc:MGI:88259]	-	3352	3095	36.8017	33.9801
ENSMUSG00000018334	3512.1	3436.82	0.0312581	0.940264	1	Ksr1	11	79013440	79146407	-	7103	protein_coding	kinase suppressor of ras 1 [Source:MGI Symbol;Acc:MGI:105051]	-	3516	3433	34.7871	33.9659
ENSMUSG00000043252	2061.71	2254.5	-0.128962	0.755812	1	Tmem64	4	15265831	15286753	+	4670	protein_coding	transmembrane protein 64 [Source:MGI Symbol;Acc:MGI:2140359]	-	2064	2252	31.0602	33.8894
ENSMUSG00000038886	5222.19	4976.53	0.0695153	0.866271	1	Man2a2	7	80349097	80371375	-	10317	protein_coding	mannosidase 2, alpha 2 [Source:MGI Symbol;Acc:MGI:2150656]	-	5228	4971	35.6118	33.8612
ENSMUSG00000040842	1564.26	1598.78	-0.0314836	0.941039	1	Szrd1	4	141113001	141139775	-	3327	protein_coding	SUZ RNA binding domain containing 1 [Source:MGI Symbol;Acc:MGI:1098672]	-	1566	1597	33.0789	33.7337
ENSMUSG00000069516	571.365	631.702	-0.144801	0.730812	1	Lyz2	10	117277331	117282321	-	1316	protein_coding	lysozyme 2 [Source:MGI Symbol;Acc:MGI:96897]	-	572	631	30.5458	33.6965
ENSMUSG00000041733	1421.42	1455.62	-0.0342947	0.935854	1	Coq5	5	115279666	115296972	+	3034	protein_coding	coenzyme Q5 methyltransferase [Source:MGI Symbol;Acc:MGI:1098643]	-	1423	1454	32.9611	33.6791
ENSMUSG00000038028	2231.52	1753.95	0.347398	0.401437	1	Tigar	6	127085116	127109557	-	3658	protein_coding	Trp53 induced glycolysis repulatory phosphatase [Source:MGI Symbol;Acc:MGI:2442752]	-	2234	1752	42.9192	33.6591
ENSMUSG00000019872	1129.74	990.1	0.190328	0.648919	1	Smpdl3a	10	57794335	57811830	+	2065	protein_coding	sphingomyelin phosphodiesterase, acid-like 3A [Source:MGI Symbol;Acc:MGI:1931437]	-	1131	989	38.4906	33.658
ENSMUSG00000026750	1632.19	1637.82	-0.00497042	0.992106	1	Psmb7	2	38588036	38644087	-	3421	protein_coding	proteasome (prosome, macropain) subunit, beta type 7 [Source:MGI Symbol;Acc:MGI:107637]	-	1634	1636	33.5669	33.6079
ENSMUSG00000041203	399.556	431.479	-0.110861	0.805093	1	Trir	8	85026823	85030286	+	902	protein_coding	telomerase RNA component interacting RNase [Source:MGI Symbol;Acc:MGI:1922833]	-	400	431	31.1649	33.5801
ENSMUSG00000078695	407.547	398.443	0.0325846	0.939231	1	Cisd3	11	97685826	97688621	+	833	protein_coding	CDGSH iron sulfur domain 3 [Source:MGI Symbol;Acc:MGI:101788]	-	408	398	34.4213	33.5776
ENSMUSG00000020955	674.25	543.604	0.310665	0.463978	1	Ap4s1	12	51691033	51744786	+	1137	protein_coding	adaptor-related protein complex AP-4, sigma 1 [Source:MGI Symbol;Acc:MGI:1337065]	-	675	543	41.721	33.5623
ENSMUSG00000058927	444.506	452.503	-0.0257163	0.95743	1	Gm10053	19	24875686	24876634	+	949	protein_coding	predicted gene 10053 [Source:MGI Symbol;Acc:MGI:3704493]	-	445	452	32.9538	33.4722
ENSMUSG00000048578	3158.49	2855.17	0.145651	0.724501	1	Mlec	5	115142981	115158179	-	6007	protein_coding	malectin [Source:MGI Symbol;Acc:MGI:1924015]	-	3162	2852	36.9927	33.366
ENSMUSG00000039844	4443.06	3509.9	0.340114	0.409425	1	Rapgef1	2	29619720	29740978	+	7385	protein_coding	Rap guanine nucleotide exchange factor (GEF) 1 [Source:MGI Symbol;Acc:MGI:104580]	-	4448	3506	42.3278	33.3636
ENSMUSG00000042670	403.551	452.503	-0.165125	0.701469	1	Immp1l	2	105904638	105965558	+	955	protein_coding	IMP1 inner mitochondrial membrane peptidase-like (S. cerevisiae) [Source:MGI Symbol;Acc:MGI:1913791]	-	404	452	29.7296	33.2619
ENSMUSG00000001472	2712.98	2553.84	0.0872104	0.833428	1	Tcf25	8	123373753	123403835	+	5390	protein_coding	transcription factor 25 (basic helix-loop-helix) [Source:MGI Symbol;Acc:MGI:1914105]	-	2716	2551	35.4122	33.2609
ENSMUSG00000032527	1423.42	1311.46	0.118178	0.777194	1	Pccb	9	100982032	101034898	-	2771	protein_coding	propionyl Coenzyme A carboxylase, beta polypeptide [Source:MGI Symbol;Acc:MGI:1914154]	-	1425	1310	36.1402	33.2236
ENSMUSG00000001924	2425.3	2278.53	0.090057	0.828261	1	Uba1	X	20658326	20683179	+	4819	protein_coding	ubiquitin-like modifier activating enzyme 1 [Source:MGI Symbol;Acc:MGI:98890]	-	2428	2276	35.4082	33.1915
ENSMUSG00000022484	1034.85	902.002	0.198193	0.635947	1	Hoxc10	15	102966796	102971893	+	1909	protein_coding	homeobox C10 [Source:MGI Symbol;Acc:MGI:96192]	Homeobox	1036	901	38.1387	33.1689
ENSMUSG00000032737	2732.96	3023.36	-0.14568	0.724536	1	Inppl1	7	101822632	101838229	-	6399	protein_coding	inositol polyphosphate phosphatase-like 1 [Source:MGI Symbol;Acc:MGI:1333787]	-	2736	3020	30.048	33.167
ENSMUSG00000004069	1853.94	1843.05	0.00850047	0.985082	1	Dnaja3	16	4639989	4707695	+	3912	protein_coding	DnaJ heat shock protein family (Hsp40) member A3 [Source:MGI Symbol;Acc:MGI:1933786]	-	1856	1841	33.3419	33.0725
ENSMUSG00000019054	867.036	806.896	0.103694	0.8069	1	Fis1	5	136953275	136966234	+	1714	protein_coding	fission, mitochondrial 1 [Source:MGI Symbol;Acc:MGI:1913687]	-	868	806	35.5894	33.0473
ENSMUSG00000024181	708.213	599.666	0.239978	0.571545	1	Mrpl28	17	26123520	26126613	+	1274	protein_coding	mitochondrial ribosomal protein L28 [Source:MGI Symbol;Acc:MGI:1915861]	-	709	599	39.1101	33.0422
ENSMUSG00000026926	2097.67	2014.24	0.0585494	0.888501	1	Pmpca	2	26389339	26397122	+	4282	protein_coding	peptidase (mitochondrial processing) alpha [Source:MGI Symbol;Acc:MGI:1918568]	-	2100	2012	34.4655	33.0212
ENSMUSG00000025290	3174.47	2939.26	0.111057	0.788298	1	Rps24	14	24487125	24496959	+	6256	protein_coding	ribosomal protein S24 [Source:MGI Symbol;Acc:MGI:98147]	-	3178	2936	35.7001	32.9816
ENSMUSG00000024941	1434.41	1238.38	0.211984	0.610548	1	Scyl1	19	5758427	5771401	-	2637	protein_coding	SCY1-like 1 (S. cerevisiae) [Source:MGI Symbol;Acc:MGI:1931787]	-	1436	1237	38.2698	32.9664
ENSMUSG00000103409	155.827	173.192	-0.152316	0.749763	1	Lsmem2	9	107593841	107597075	-	369	lincRNA	leucine-rich single-pass membrane protein 2 [Source:MGI Symbol;Acc:MGI:3612240]	-	156	173	29.7105	32.9482
ENSMUSG00000035765	1504.33	1159.29	0.375845	0.365962	1	Dym	18	75018772	75286966	+	2471	protein_coding	dymeclin [Source:MGI Symbol;Acc:MGI:1918480]	-	1506	1158	42.8316	32.9342
ENSMUSG00000009097	1884.9	1646.83	0.194787	0.638725	1	Tbx1	16	18580979	18590671	-	3517	protein_coding	T-box 1 [Source:MGI Symbol;Acc:MGI:98493]	T-box	1887	1645	37.7061	32.8704
ENSMUSG00000019927	2168.59	2042.27	0.0865794	0.835075	1	Ube2d1	10	71254980	71285262	-	4371	protein_coding	ubiquitin-conjugating enzyme E2D 1 [Source:MGI Symbol;Acc:MGI:2384911]	-	2171	2040	34.9053	32.799
ENSMUSG00000000056	1903.88	2244.49	-0.23743	0.566319	1	Narf	11	121237253	121255856	+	4806	protein_coding	nuclear prelamin A recognition factor [Source:MGI Symbol;Acc:MGI:1914858]	-	1906	2242	27.8709	32.7841
ENSMUSG00000033916	553.385	542.603	0.0283806	0.954942	1	Chmp2a	7	13032010	13034807	-	1162	protein_coding	charged multivesicular body protein 2A [Source:MGI Symbol;Acc:MGI:1916203]	-	554	542	33.5054	32.7797
ENSMUSG00000015605	1229.63	1349.5	-0.134183	0.747979	1	Srf	17	46548329	46556175	-	2893	protein_coding	serum response factor [Source:MGI Symbol;Acc:MGI:106658]	SRF	1231	1348	29.9035	32.7456
ENSMUSG00000030852	9577.35	7164.96	0.418663	0.309078	1	Tacc2	7	130577438	130764785	+	15408	protein_coding	transforming, acidic coiled-coil containing protein 2 [Source:MGI Symbol;Acc:MGI:1928899]	-	9588	7157	43.7314	32.6435
ENSMUSG00000019088	1057.82	986.095	0.101289	0.809874	1	Dnase1l1	X	74273217	74282337	-	2121	protein_coding	deoxyribonuclease 1-like 1 [Source:MGI Symbol;Acc:MGI:109628]	-	1059	985	35.0887	32.6368
ENSMUSG00000008668	1406.44	1156.28	0.282521	0.497137	1	Rps18	17	33951999	33956001	-	2491	protein_coding	ribosomal protein S18 [Source:MGI Symbol;Acc:MGI:98146]	-	1408	1155	39.7229	32.5852
ENSMUSG00000027187	1473.36	1212.35	0.281284	0.498759	1	Cat	2	103453849	103485160	-	2613	protein_coding	catalase [Source:MGI Symbol;Acc:MGI:88271]	-	1475	1211	39.6702	32.5699
ENSMUSG00000032495	1884.9	1740.93	0.114623	0.782836	1	Lrrc2	9	110951545	110984066	+	3757	protein_coding	leucine rich repeat containing 2 [Source:MGI Symbol;Acc:MGI:1921499]	-	1887	1739	35.2974	32.529
ENSMUSG00000026176	1587.24	1543.71	0.0401071	0.924478	1	Ctdsp1	1	74391509	74397285	+	3334	protein_coding	CTD (carboxy-terminal domain, RNA polymerase II, polypeptide A) small phosphatase 1 [Source:MGI Symbol;Acc:MGI:2654470]	-	1589	1542	33.4942	32.5035
ENSMUSG00000039661	999.888	1067.19	-0.0939601	0.823529	1	Dusp26	8	31089471	31097047	+	2305	protein_coding	dual specificity phosphatase 26 (putative) [Source:MGI Symbol;Acc:MGI:1914209]	-	1001	1066	30.5193	32.5011
ENSMUSG00000025066	699.223	731.813	-0.065711	0.877078	1	Sfr1	19	47731756	47735588	+	1583	protein_coding	SWI5 dependent recombination repair 1 [Source:MGI Symbol;Acc:MGI:1915038]	-	700	731	31.0763	32.4525
ENSMUSG00000013275	2342.4	2270.52	0.0449588	0.914377	1	Slc41a1	1	131827493	131848865	+	4912	protein_coding	solute carrier family 41, member 1 [Source:MGI Symbol;Acc:MGI:2444823]	-	2345	2268	33.5503	32.4486
ENSMUSG00000023959	3531.07	4058.51	-0.200835	0.626263	1	Clic5	17	44188584	44280172	+	8782	protein_coding	chloride intracellular channel 5 [Source:MGI Symbol;Acc:MGI:1917912]	-	3535	4054	28.2884	32.4416
ENSMUSG00000029071	2420.31	2303.56	0.0713236	0.863821	1	Dvl1	4	155847402	155859303	+	4996	protein_coding	dishevelled segment polarity protein 1 [Source:MGI Symbol;Acc:MGI:94941]	-	2423	2301	34.0834	32.3673
ENSMUSG00000024683	639.289	515.573	0.310226	0.465664	1	Mrpl16	19	11770415	11774944	+	1122	protein_coding	mitochondrial ribosomal protein L16 [Source:MGI Symbol;Acc:MGI:2137219]	-	640	515	40.0866	32.2572
ENSMUSG00000039474	1675.14	1738.93	-0.0539172	0.897776	1	Wfs1	5	36966104	36989205	-	3787	protein_coding	wolframin ER transmembrane glycoprotein [Source:MGI Symbol;Acc:MGI:1328355]	-	1677	1737	31.1207	32.2342
ENSMUSG00000042485	1048.83	566.629	0.888163	0.0349338	1	Mustn1	14	30879200	30881610	+	1236	protein_coding	musculoskeletal, embryonic nuclear protein 1 [Source:MGI Symbol;Acc:MGI:1913425]	-	1050	566	59.7011	32.1818
ENSMUSG00000073411	1402.44	1181.31	0.247526	0.552017	1	H2-D1	17	35262730	35267499	+	2579	protein_coding	histocompatibility 2, D region locus 1 [Source:MGI Symbol;Acc:MGI:95896]	-	1404	1180	38.2585	32.1545
ENSMUSG00000036611	1841.95	1343.49	0.455212	0.272687	1	Eepd1	9	25481547	25604110	+	2935	protein_coding	endonuclease/exonuclease/phosphatase family domain containing 1 [Source:MGI Symbol;Acc:MGI:1914734]	-	1844	1342	44.1534	32.1334
ENSMUSG00000023046	513.429	508.565	0.0137305	0.983911	1	Igfbp6	15	102144362	102149511	+	1112	protein_coding	insulin-like growth factor binding protein 6 [Source:MGI Symbol;Acc:MGI:96441]	-	514	508	32.484	32.1049
ENSMUSG00000002985	939.955	977.085	-0.0558852	0.895853	1	Apoe	7	19696109	19699188	-	2138	protein_coding	apolipoprotein E [Source:MGI Symbol;Acc:MGI:88057]	-	941	976	30.931	32.0814
ENSMUSG00000083327	1262.6	1098.22	0.201206	0.629554	1	Vcp-rs	X	104345829	104348234	-	2406	processed_pseudogene	valosin containing protein, related sequence [Source:MGI Symbol;Acc:MGI:894298]	-	1264	1097	36.9201	32.0422
ENSMUSG00000042895	1653.16	1359.51	0.282118	0.496877	1	Abra	15	41864076	41869720	-	2979	protein_coding	actin-binding Rho activating protein [Source:MGI Symbol;Acc:MGI:2444891]	-	1655	1358	39.0426	32.0362
ENSMUSG00000027332	2716.98	2510.79	0.113858	0.783364	1	Ivd	2	118861954	118882909	+	5505	protein_coding	isovaleryl coenzyme A dehydrogenase [Source:MGI Symbol;Acc:MGI:1929242]	-	2720	2508	34.7235	32.0171
ENSMUSG00000026864	1774.03	1927.14	-0.119425	0.77386	1	Hspa5	2	34771970	34777547	+	4229	protein_coding	heat shock protein 5 [Source:MGI Symbol;Acc:MGI:95835]	-	1776	1925	29.5133	31.9893
ENSMUSG00000087410	1604.22	1328.48	0.272074	0.512488	1	2310065F04Rik	11	67112461	67120080	-	2916	lincRNA	RIKEN cDNA 2310065F04 gene [Source:MGI Symbol;Acc:MGI:1921434]	-	1606	1327	38.7052	31.9812
ENSMUSG00000028234	2475.25	1853.06	0.417641	0.312897	1	Rps20	4	3831334	3835665	-	4080	protein_coding	ribosomal protein S20 [Source:MGI Symbol;Acc:MGI:1914677]	-	2478	1851	42.6828	31.8829
ENSMUSG00000025132	1144.73	1025.14	0.159167	0.703641	1	Arhgdia	11	120578104	120581624	-	2258	protein_coding	Rho GDP dissociation inhibitor (GDI) alpha [Source:MGI Symbol;Acc:MGI:2178103]	-	1146	1024	35.6675	31.8704
ENSMUSG00000026385	733.185	644.716	0.18548	0.662271	1	Dbi	1	120113280	120121078	-	1422	protein_coding	diazepam binding inhibitor [Source:MGI Symbol;Acc:MGI:94865]	-	734	644	36.2751	31.8272
ENSMUSG00000001018	1095.78	1038.15	0.0779325	0.853565	1	Snapin	3	90488026	90491033	-	2290	protein_coding	SNAP-associated protein [Source:MGI Symbol;Acc:MGI:1333745]	-	1097	1037	33.6653	31.824
ENSMUSG00000018765	1835.96	1706.9	0.105152	0.800569	1	Fxr2	11	69632990	69653297	+	3766	protein_coding	fragile X mental retardation, autosomal homolog 2 [Source:MGI Symbol;Acc:MGI:1346074]	-	1838	1705	34.2986	31.8168
ENSMUSG00000026773	7125.08	3424.8	1.05686	0.0110068	0.648371	Pfkfb3	2	11471433	11554077	-	7561	protein_coding	6-phosphofructo-2-kinase/fructose-2,6-biphosphatase 3 [Source:MGI Symbol;Acc:MGI:2181202]	-	7133	3421	66.2987	31.797
ENSMUSG00000042608	2246.5	1860.07	0.27231	0.510666	1	Stk40	4	126103957	126141029	+	4117	protein_coding	serine/threonine kinase 40 [Source:MGI Symbol;Acc:MGI:1921428]	-	2249	1858	38.3902	31.7159
ENSMUSG00000022234	1288.57	1249.39	0.0445427	0.916525	1	Cct5	15	31590800	31601804	-	2766	protein_coding	chaperonin containing Tcp1, subunit 5 (epsilon) [Source:MGI Symbol;Acc:MGI:107185]	-	1290	1248	32.7755	31.7084
ENSMUSG00000037058	1249.61	1259.4	-0.011255	0.980534	1	Paip2	18	35598617	35617186	+	2789	protein_coding	polyadenylate-binding protein-interacting protein 2 [Source:MGI Symbol;Acc:MGI:1915119]	-	1251	1258	31.5225	31.6989
ENSMUSG00000019558	2387.35	2352.61	0.0211427	0.960275	1	Slc6a8	X	73673150	73682502	+	5210	protein_coding	solute carrier family 6 (neurotransmitter transporter, creatine), member 8 [Source:MGI Symbol;Acc:MGI:2147834]	-	2390	2350	32.2383	31.6987
ENSMUSG00000019782	858.046	722.803	0.247414	0.556435	1	Rwdd1	10	33996555	34019624	-	1601	protein_coding	RWD domain containing 1 [Source:MGI Symbol;Acc:MGI:1913771]	-	859	722	37.7063	31.6926
ENSMUSG00000026170	1320.53	980.088	0.430088	0.301817	1	Cyp27a1	1	74713574	74737892	+	2173	protein_coding	cytochrome P450, family 27, subfamily a, polypeptide 1 [Source:MGI Symbol;Acc:MGI:88594]	-	1322	979	42.7547	31.6617
ENSMUSG00000046721	293.673	294.327	-0.00320467	1	1	Rpl14-ps1	7	45324965	45325617	+	653	processed_pseudogene	ribosomal protein L14, pseudogene 1 [Source:MGI Symbol;Acc:MGI:3710579]	-	294	294	31.6407	31.6407
ENSMUSG00000024695	4601.88	4522.02	0.025256	0.95164	1	Zfp91	19	12763660	12796126	-	10046	protein_coding	zinc finger protein 91 [Source:MGI Symbol;Acc:MGI:104854]	zf-C2H2	4607	4517	32.2283	31.5987
ENSMUSG00000018378	2571.14	2595.88	-0.0138155	0.974335	1	Cuedc1	11	88098058	88194140	+	5779	protein_coding	CUE domain containing 1 [Source:MGI Symbol;Acc:MGI:2144281]	-	2574	2593	31.3017	31.5327
ENSMUSG00000052911	2537.18	2729.03	-0.105158	0.799609	1	Lamb2	9	108479736	108490530	+	6082	protein_coding	laminin, beta 2 [Source:MGI Symbol;Acc:MGI:99916]	-	2540	2726	29.3494	31.4986
ENSMUSG00000017466	1818.98	1743.94	0.060776	0.884552	1	Timp2	11	118301069	118355740	-	3896	protein_coding	tissue inhibitor of metalloproteinase 2 [Source:MGI Symbol;Acc:MGI:98753]	-	1821	1742	32.8475	31.4225
ENSMUSG00000021816	4463.04	3940.38	0.179688	0.662925	1	Ppp3cb	14	20499364	20546573	-	8809	protein_coding	protein phosphatase 3, catalytic subunit, beta isoform [Source:MGI Symbol;Acc:MGI:107163]	-	4468	3936	35.645	31.4008
ENSMUSG00000028398	297.669	331.368	-0.154663	0.730309	1	Dmac1	4	75277354	75278305	-	741	protein_coding	distal membrane arm assembly complex 1 [Source:MGI Symbol;Acc:MGI:1914178]	-	298	331	28.2625	31.3922
ENSMUSG00000000711	1852.94	1874.08	-0.0163662	0.969873	1	Rab5b	10	128677175	128696264	-	4201	protein_coding	RAB5B, member RAS oncogene family [Source:MGI Symbol;Acc:MGI:105938]	-	1855	1872	31.0315	31.3159
ENSMUSG00000078713	345.616	386.429	-0.16098	0.716668	1	Tomm5	4	45105208	45108114	-	868	protein_coding	translocase of outer mitochondrial membrane 5 [Source:MGI Symbol;Acc:MGI:1915762]	-	346	386	28.0135	31.2521
ENSMUSG00000029455	2006.77	2281.53	-0.185119	0.654875	1	Aldh2	5	121566027	121593824	-	5126	protein_coding	aldehyde dehydrogenase 2, mitochondrial [Source:MGI Symbol;Acc:MGI:99600]	-	2009	2279	27.5431	31.2448
ENSMUSG00000025208	574.361	539.599	0.0900504	0.838402	1	Mrpl43	19	45005014	45006442	-	1213	protein_coding	mitochondrial ribosomal protein L43 [Source:MGI Symbol;Acc:MGI:2137229]	-	575	539	33.3134	31.2277
ENSMUSG00000029156	1798	1802	-0.00320581	0.995354	1	Sgcb	5	73632749	73647790	-	4052	protein_coding	sarcoglycan, beta (dystrophin-associated glycoprotein) [Source:MGI Symbol;Acc:MGI:1346523]	-	1800	1800	31.2187	31.2187
ENSMUSG00000015337	512.43	472.525	0.116936	0.791096	1	Endog	2	30171493	30174069	+	1063	protein_coding	endonuclease G [Source:MGI Symbol;Acc:MGI:1261433]	-	513	472	33.9153	31.2047
ENSMUSG00000027131	422.53	467.519	-0.14593	0.735149	1	Emc4	2	112363011	112368027	-	1052	protein_coding	ER membrane protein complex subunit 4 [Source:MGI Symbol;Acc:MGI:1915282]	-	423	467	28.2577	31.197
ENSMUSG00000036052	2425.3	2637.93	-0.121235	0.769717	1	Dnajb5	4	42949814	42959425	+	5936	protein_coding	DnaJ heat shock protein family (Hsp40) member B5 [Source:MGI Symbol;Acc:MGI:1930018]	-	2428	2635	28.7453	31.196
ENSMUSG00000014867	1498.33	1457.62	0.0397427	0.925317	1	Surf4	2	26920040	26933928	-	3281	protein_coding	surfeit gene 4 [Source:MGI Symbol;Acc:MGI:98445]	-	1500	1456	32.129	31.1865
ENSMUSG00000028333	699.223	760.845	-0.12183	0.772447	1	Anp32b	4	46450902	46472657	+	1716	protein_coding	acidic (leucine-rich) nuclear phosphoprotein 32 family, member B [Source:MGI Symbol;Acc:MGI:1914878]	-	700	760	28.6677	31.1249
ENSMUSG00000043644	283.685	274.305	0.0484873	0.913425	1	0610009L18Rik	11	120348678	120351190	+	619	bidirectional_promoter_lncRNA	RIKEN cDNA 0610009L18 gene [Source:MGI Symbol;Acc:MGI:1914088]	-	284	274	32.2433	31.108
ENSMUSG00000026571	2809.88	2843.16	-0.0169867	0.968093	1	Dcaf6	1	165328698	165460475	-	6424	protein_coding	DDB1 and CUL4 associated factor 6 [Source:MGI Symbol;Acc:MGI:1921356]	-	2813	2840	30.7734	31.0688
ENSMUSG00000042650	2870.81	2648.94	0.116036	0.779199	1	Alkbh5	11	60536381	60558512	+	5987	protein_coding	alkB homolog 5, RNA demethylase [Source:MGI Symbol;Acc:MGI:2144489]	-	2874	2646	33.7357	31.0593
ENSMUSG00000029319	1126.75	1160.29	-0.0423149	0.921117	1	Coq2	5	100654723	100675140	-	2624	protein_coding	coenzyme Q2 4-hydroxybenzoate polyprenyltransferase [Source:MGI Symbol;Acc:MGI:1919133]	-	1128	1159	30.2104	31.0407
ENSMUSG00000020720	1166.7	1171.3	-0.00567368	0.991453	1	Psmd12	11	107479484	107504362	+	2649	protein_coding	proteasome (prosome, macropain) 26S subunit, non-ATPase, 12 [Source:MGI Symbol;Acc:MGI:1914247]	-	1168	1170	30.9865	31.0396
ENSMUSG00000027774	2273.47	1953.17	0.219068	0.596714	1	Gfm1	3	67430096	67476529	+	4419	protein_coding	G elongation factor, mitochondrial 1 [Source:MGI Symbol;Acc:MGI:107339]	-	2276	1951	36.196	31.0274
ENSMUSG00000033917	823.085	747.831	0.138308	0.744094	1	Gde1	7	118688545	118705778	-	1692	protein_coding	glycerophosphodiester phosphodiesterase 1 [Source:MGI Symbol;Acc:MGI:1891827]	-	824	747	34.2246	31.0264
ENSMUSG00000020572	2329.41	2233.48	0.0606679	0.884245	1	Nampt	12	32819545	32853349	+	5054	protein_coding	nicotinamide phosphoribosyltransferase [Source:MGI Symbol;Acc:MGI:1929865]	-	2332	2231	32.4269	31.0225
ENSMUSG00000010376	495.449	555.617	-0.165314	0.69451	1	Nedd8	14	55662263	55672124	-	1261	protein_coding	neural precursor cell expressed, developmentally down-regulated gene 8 [Source:MGI Symbol;Acc:MGI:97301]	-	496	555	27.6426	30.9307
ENSMUSG00000095098	337.625	268.298	0.331446	0.439942	1	Ccdc85b	19	5456789	5457397	-	609	protein_coding	coiled-coil domain containing 85B [Source:MGI Symbol;Acc:MGI:2147607]	-	338	268	39.0042	30.9264
ENSMUSG00000036707	2855.82	3114.46	-0.125069	0.762287	1	Cab39	1	85793441	85851576	+	7077	protein_coding	calcium binding protein 39 [Source:MGI Symbol;Acc:MGI:107438]	-	2859	3111	28.3907	30.8932
ENSMUSG00000030603	902.996	951.056	-0.0748007	0.860113	1	Psmc4	7	28041707	28050101	-	2163	protein_coding	proteasome (prosome, macropain) 26S subunit, ATPase, 4 [Source:MGI Symbol;Acc:MGI:1346093]	-	904	950	29.3713	30.8659
ENSMUSG00000004085	5212.21	4468.96	0.221948	0.590012	1	Map3k20	2	72285637	72442610	+	10175	protein_coding	mitogen-activated protein kinase kinase kinase 20 [Source:MGI Symbol;Acc:MGI:2443258]	-	5218	4464	36.0397	30.832
ENSMUSG00000022389	5336.07	3454.84	0.627141	0.128972	1	Tef	15	81802421	81826863	+	7867	protein_coding	thyrotroph embryonic factor [Source:MGI Symbol;Acc:MGI:98663]	TF_bZIP	5342	3451	47.7207	30.8282
ENSMUSG00000047714	2261.49	1942.16	0.219598	0.595841	1	Ppp1r2	16	31251537	31275277	-	4440	protein_coding	protein phosphatase 1, regulatory inhibitor subunit 2 [Source:MGI Symbol;Acc:MGI:1914099]	-	2264	1940	35.8348	30.7065
ENSMUSG00000021124	786.126	704.783	0.157556	0.710197	1	Vti1b	12	79156017	79172667	-	1612	protein_coding	vesicle transport through interaction with t-SNAREs 1B [Source:MGI Symbol;Acc:MGI:1855688]	-	787	704	34.3101	30.6916
ENSMUSG00000083626	267.702	204.227	0.390249	0.36992	1	Gm4459	7	139659688	139660155	-	468	processed_pseudogene	predicted gene 4459 [Source:MGI Symbol;Acc:MGI:3782643]	-	268	204	40.244	30.6335
ENSMUSG00000041697	270.699	306.34	-0.178367	0.690609	1	Cox6a1	5	115345642	115348981	-	702	protein_coding	cytochrome c oxidase subunit 6A1 [Source:MGI Symbol;Acc:MGI:103099]	-	271	306	27.1296	30.6335
ENSMUSG00000046756	959.933	904.004	0.0865928	0.837861	1	Mrps7	11	115603925	115608036	+	2072	protein_coding	mitchondrial ribosomal protein S7 [Source:MGI Symbol;Acc:MGI:1354367]	-	961	903	32.5946	30.6274
ENSMUSG00000033940	407.547	477.53	-0.228561	0.593434	1	Brk1	6	113604772	113616951	+	1095	protein_coding	BRICK1, SCAR/WAVE actin-nucleating complex subunit [Source:MGI Symbol;Acc:MGI:1915406]	-	408	477	26.1853	30.6137
ENSMUSG00000013662	1227.64	1226.36	0.00149698	0.999382	1	Atad1	19	32672563	32712298	-	2813	protein_coding	ATPase family, AAA domain containing 1 [Source:MGI Symbol;Acc:MGI:1915229]	-	1229	1225	30.7039	30.604
ENSMUSG00000023074	1044.84	908.008	0.202476	0.628562	1	Mospd1	X	53344598	53370502	-	2085	protein_coding	motile sperm domain containing 1 [Source:MGI Symbol;Acc:MGI:1917630]	-	1046	907	35.2564	30.5712
ENSMUSG00000020219	601.331	596.663	0.0112428	0.986227	1	Timm13	10	80899450	80900969	-	1371	protein_coding	translocase of inner mitochondrial membrane 13 [Source:MGI Symbol;Acc:MGI:1353432]	-	602	596	30.8582	30.5507
ENSMUSG00000025228	1295.56	1190.32	0.122211	0.770133	1	Actr1a	19	46376814	46395735	-	2742	protein_coding	ARP1 actin-related protein 1A, centractin alpha [Source:MGI Symbol;Acc:MGI:1858964]	-	1297	1189	33.2418	30.4738
ENSMUSG00000106037	225.749	150.167	0.587752	0.183408	1	Gm4332	3	119709516	119709861	+	346	processed_pseudogene	predicted gene 4332 [Source:MGI Symbol;Acc:MGI:3782515]	-	226	150	45.9033	30.4668
ENSMUSG00000031871	1638.18	1824.03	-0.155022	0.709001	1	Cdh5	8	104101625	104144511	+	4203	protein_coding	cadherin 5 [Source:MGI Symbol;Acc:MGI:105057]	-	1640	1822	27.4218	30.465
ENSMUSG00000026568	3246.39	3185.54	0.0272988	0.948	1	Mpc2	1	165460637	165481214	+	7344	protein_coding	mitochondrial pyruvate carrier 2 [Source:MGI Symbol;Acc:MGI:1917706]	-	3250	3182	31.1001	30.4494
ENSMUSG00000024966	1059.82	941.045	0.171464	0.682267	1	Stip1	19	7020696	7040026	-	2173	protein_coding	stress-induced phosphoprotein 1 [Source:MGI Symbol;Acc:MGI:109130]	-	1061	940	34.3137	30.4004
ENSMUSG00000060143	205.771	166.185	0.308046	0.48754	1	Gm10076	14	105681828	105682211	+	384	lincRNA	predicted gene 10076 [Source:MGI Symbol;Acc:MGI:3704451]	-	206	166	37.7006	30.3801
ENSMUSG00000061474	456.492	550.612	-0.270376	0.520624	1	Mrps36	13	100735955	100744659	-	1274	protein_coding	mitochondrial ribosomal protein S36 [Source:MGI Symbol;Acc:MGI:1913378]	-	457	550	25.2092	30.3393
ENSMUSG00000032536	6042.28	5429.03	0.154396	0.707688	1	Trak1	9	121297502	121474918	+	12568	protein_coding	trafficking protein, kinesin binding 1 [Source:MGI Symbol;Acc:MGI:1914345]	-	6049	5423	33.8243	30.3239
ENSMUSG00000025613	1357.49	1331.48	0.0279106	0.948301	1	Cct8	16	87483326	87495873	-	3088	protein_coding	chaperonin containing Tcp1, subunit 8 (theta) [Source:MGI Symbol;Acc:MGI:107183]	-	1359	1330	30.9281	30.2682
ENSMUSG00000022817	1916.87	1531.7	0.323593	0.435074	1	Itgb5	16	33829665	33949338	+	3553	protein_coding	integrin beta 5 [Source:MGI Symbol;Acc:MGI:96614]	-	1919	1530	37.957	30.2627
ENSMUSG00000034024	1041.84	1102.22	-0.0812719	0.847236	1	Cct2	10	117051001	117063814	-	2557	protein_coding	chaperonin containing Tcp1, subunit 2 (beta) [Source:MGI Symbol;Acc:MGI:107186]	-	1043	1101	28.6659	30.26
ENSMUSG00000070436	632.297	1052.17	-0.734578	0.0797682	1	Serpinh1	7	99345376	99353239	-	2443	protein_coding	serine (or cysteine) peptidase inhibitor, clade H, member 1 [Source:MGI Symbol;Acc:MGI:88283]	-	633	1051	18.2092	30.2337
ENSMUSG00000008604	1947.83	1785.98	0.125144	0.763255	1	Ubqln4	3	88553758	88569725	+	4147	protein_coding	ubiquilin 4 [Source:MGI Symbol;Acc:MGI:2150152]	-	1950	1784	33.0455	30.2324
ENSMUSG00000021258	1550.28	1309.45	0.243539	0.557925	1	Ccnk	12	108179579	108203359	+	3042	protein_coding	cyclin K [Source:MGI Symbol;Acc:MGI:1276106]	-	1552	1308	35.8545	30.2176
ENSMUSG00000053192	1113.76	1024.14	0.121017	0.773041	1	Mllt11	3	95219135	95232171	-	2385	protein_coding	myeloid/lymphoid or mixed-lineage leukemia; translocated to, 11 [Source:MGI Symbol;Acc:MGI:1929671]	-	1115	1023	32.8548	30.1439
ENSMUSG00000007564	1666.15	1464.63	0.185969	0.654514	1	Ppp2r1a	17	20945311	20965916	+	3411	protein_coding	protein phosphatase 2, regulatory subunit A, alpha [Source:MGI Symbol;Acc:MGI:1926334]	-	1668	1463	34.3658	30.1422
ENSMUSG00000053510	3450.16	3065.4	0.170581	0.679487	1	Nrd1	4	109000655	109061777	+	7140	protein_coding	nardilysin, N-arginine dibasic convertase, NRD convertase 1 [Source:MGI Symbol;Acc:MGI:1201386]	-	3454	3062	33.9966	30.1383
ENSMUSG00000019087	1446.39	1295.44	0.159003	0.70277	1	Atp6ap1	X	74297097	74304721	+	3026	protein_coding	ATPase, H+ transporting, lysosomal accessory protein 1 [Source:MGI Symbol;Acc:MGI:109629]	-	1448	1294	33.6288	30.0523
ENSMUSG00000031924	1758.05	1872.08	-0.0906626	0.827723	1	Cyb5b	8	107150640	107187471	+	4374	protein_coding	cytochrome b5 type B [Source:MGI Symbol;Acc:MGI:1913677]	-	1760	1870	28.2778	30.0452
ENSMUSG00000091989	234.739	200.222	0.229322	0.602008	1	Ndufab1-ps	7	80507787	80508254	+	468	processed_pseudogene	NADH:ubiquinone oxidoreductase subunit AB1b [Source:MGI Symbol;Acc:MGI:4936891]	-	235	200	35.2885	30.0328
ENSMUSG00000039987	2447.28	2961.29	-0.275034	0.505561	1	Phtf2	5	20758663	20882124	-	6929	protein_coding	putative homeodomain transcription factor 2 [Source:MGI Symbol;Acc:MGI:1916020]	-	2450	2958	24.8489	30.0013
ENSMUSG00000068290	884.017	889.988	-0.00971063	0.984397	1	Ddrgk1	2	130653960	130664659	-	2084	protein_coding	DDRGK domain containing 1 [Source:MGI Symbol;Acc:MGI:1924256]	-	885	889	29.844	29.9789
ENSMUSG00000005575	1135.74	1005.12	0.176246	0.673433	1	Ube2m	7	13035120	13038275	-	2357	protein_coding	ubiquitin-conjugating enzyme E2M [Source:MGI Symbol;Acc:MGI:108278]	-	1137	1004	33.901	29.9355
ENSMUSG00000021282	2896.78	2906.23	-0.00469751	0.991863	1	Eif5	12	111538016	111546752	+	6820	protein_coding	eukaryotic translation initiation factor 5 [Source:MGI Symbol;Acc:MGI:95309]	-	2900	2903	29.8831	29.914
ENSMUSG00000030662	2881.8	2556.84	0.172599	0.676289	1	Ipo5	14	120911224	120947999	+	6001	protein_coding	importin 5 [Source:MGI Symbol;Acc:MGI:1917822]	-	2885	2554	33.7858	29.9095
ENSMUSG00000063856	636.293	613.682	0.0521898	0.907721	1	Gpx1	9	108338903	108340343	+	1441	protein_coding	glutathione peroxidase 1 [Source:MGI Symbol;Acc:MGI:104887]	-	637	613	31.0661	29.8957
ENSMUSG00000030678	1128.75	1265.41	-0.164862	0.692954	1	Maz	7	127022130	127027037	-	2976	protein_coding	MYC-associated zinc finger protein (purine-binding transcription factor) [Source:MGI Symbol;Acc:MGI:1338823]	zf-C2H2	1130	1264	26.6844	29.8487
ENSMUSG00000020780	1130.74	1163.29	-0.0409377	0.923745	1	Srp68	11	116245166	116274217	-	2737	protein_coding	signal recognition particle 68 [Source:MGI Symbol;Acc:MGI:1917447]	-	1132	1162	29.0659	29.8362
ENSMUSG00000023224	1008.88	988.097	0.0300235	0.945125	1	Serping1	2	84765387	84775444	-	2325	protein_coding	serine (or cysteine) peptidase inhibitor, clade G, member 1 [Source:MGI Symbol;Acc:MGI:894696]	-	1010	987	30.5288	29.8336
ENSMUSG00000028223	1947.83	1643.83	0.244797	0.554858	1	Decr1	4	15917240	15945507	-	3879	protein_coding	2,4-dienoyl CoA reductase 1, mitochondrial [Source:MGI Symbol;Acc:MGI:1914710]	-	1950	1642	35.3286	29.7485
ENSMUSG00000031503	1798	2797.11	-0.637505	0.123962	1	Col4a2	8	11312805	11449287	+	6619	protein_coding	collagen, type IV, alpha 2 [Source:MGI Symbol;Acc:MGI:88455]	-	1800	2794	19.1114	29.6651
ENSMUSG00000024360	1710.1	1566.74	0.126304	0.761526	1	Etf1	18	34902785	34932007	-	3709	protein_coding	eukaryotic translation termination factor 1 [Source:MGI Symbol;Acc:MGI:2385071]	-	1712	1565	32.4383	29.653
ENSMUSG00000020477	636.293	618.687	0.0404724	0.929902	1	Mrps24	11	5703983	5715680	-	1466	protein_coding	mitochondrial ribosomal protein S24 [Source:MGI Symbol;Acc:MGI:1928142]	-	637	618	30.5364	29.6255
ENSMUSG00000042363	1536.29	1735.93	-0.176241	0.671396	1	Lgalsl	11	20823576	20831056	-	4115	protein_coding	lectin, galactoside binding-like [Source:MGI Symbol;Acc:MGI:1916114]	-	1538	1734	26.2663	29.6136
ENSMUSG00000004798	2375.36	2520.8	-0.0857312	0.836366	1	Ulk2	11	61775649	61855073	-	5977	protein_coding	unc-51 like kinase 2 [Source:MGI Symbol;Acc:MGI:1352758]	-	2378	2518	27.9602	29.6063
ENSMUSG00000006676	3306.32	2967.3	0.156074	0.705539	1	Usp19	9	108490602	108502337	+	7048	protein_coding	ubiquitin specific peptidase 19 [Source:MGI Symbol;Acc:MGI:1918722]	-	3310	2964	33.0046	29.5545
ENSMUSG00000029430	1284.57	1113.24	0.206506	0.620421	1	Ran	5	129020069	129024323	+	2646	protein_coding	RAN, member RAS oncogene family [Source:MGI Symbol;Acc:MGI:1333112]	-	1286	1112	34.1557	29.5343
ENSMUSG00000060419	196.781	185.206	0.0874071	0.848881	1	Rps16-ps2	5	129128077	129128517	-	441	processed_pseudogene	ribosomal protein S16, pseudogene 2 [Source:MGI Symbol;Acc:MGI:3704259]	-	197	185	31.3935	29.4812
ENSMUSG00000055435	3728.85	3460.84	0.107605	0.794499	1	Maf	8	115682942	115707794	-	8241	protein_coding	avian musculoaponeurotic fibrosarcoma oncogene homolog [Source:MGI Symbol;Acc:MGI:96909]	TF_bZIP	3733	3457	31.8339	29.4803
ENSMUSG00000038619	2451.27	2244.49	0.127136	0.758971	1	Ensa	3	95624993	95632102	+	5346	protein_coding	endosulfine alpha [Source:MGI Symbol;Acc:MGI:1891189]	-	2454	2242	32.2595	29.4726
ENSMUSG00000058709	1194.67	1175.31	0.0235765	0.956972	1	Egln2	7	27158658	27166802	-	2800	protein_coding	egl-9 family hypoxia-inducible factor 2 [Source:MGI Symbol;Acc:MGI:1932287]	-	1196	1174	30.0182	29.466
ENSMUSG00000096617	510.432	420.467	0.279652	0.510956	1	Gm5559	5	95861714	95862715	+	1002	processed_pseudogene	predicted gene 5559 [Source:MGI Symbol;Acc:MGI:3779498]	-	511	420	35.8397	29.4573
ENSMUSG00000030127	1248.61	1136.26	0.136015	0.744988	1	Cops7a	6	124958413	124965538	-	2711	protein_coding	COP9 signalosome subunit 7A [Source:MGI Symbol;Acc:MGI:1349400]	-	1250	1135	32.4035	29.4224
ENSMUSG00000084106	433.518	373.415	0.215246	0.611257	1	Gm6136	1	86908793	86909683	-	891	processed_pseudogene	predicted pseudogene 6136 [Source:MGI Symbol;Acc:MGI:3646897]	-	434	373	34.2313	29.42
ENSMUSG00000038764	3590.01	3033.37	0.243057	0.555834	1	Ptpn3	4	57190841	57301837	-	7238	protein_coding	protein tyrosine phosphatase, non-receptor type 3 [Source:MGI Symbol;Acc:MGI:105307]	-	3594	3030	34.8956	29.4195
ENSMUSG00000022018	436.515	384.427	0.183265	0.664973	1	Rgcc	14	79288756	79301645	-	918	protein_coding	regulator of cell cycle [Source:MGI Symbol;Acc:MGI:1913464]	-	437	384	33.4542	29.3968
ENSMUSG00000042675	840.066	773.859	0.118413	0.780114	1	Ypel3	7	126776955	126780514	+	1848	protein_coding	yippee like 3 [Source:MGI Symbol;Acc:MGI:1913340]	-	841	773	31.982	29.3961
ENSMUSG00000029048	799.111	758.843	0.0745841	0.862347	1	Rer1	4	155074110	155086382	-	1814	protein_coding	retention in endoplasmic reticulum sorting receptor 1 [Source:MGI Symbol;Acc:MGI:1915080]	-	800	758	30.9931	29.3659
ENSMUSG00000038195	602.33	661.735	-0.135671	0.747247	1	Rilp	11	75510094	75513168	+	1583	protein_coding	Rab interacting lysosomal protein [Source:MGI Symbol;Acc:MGI:2144271]	-	603	661	26.77	29.3449
ENSMUSG00000001289	723.196	582.647	0.311704	0.461173	1	Pfdn5	15	102326116	102331873	+	1394	protein_coding	prefoldin 5 [Source:MGI Symbol;Acc:MGI:1928753]	-	724	582	36.4996	29.3408
ENSMUSG00000030301	1315.54	1198.33	0.134613	0.747308	1	Ccdc91	6	147475828	147632612	+	2870	protein_coding	coiled-coil domain containing 91 [Source:MGI Symbol;Acc:MGI:1914265]	-	1317	1197	32.249	29.3106
ENSMUSG00000019158	447.502	368.409	0.2805	0.50754	1	Tmem160	7	16452779	16455494	+	883	protein_coding	transmembrane protein 160 [Source:MGI Symbol;Acc:MGI:1916344]	-	448	368	35.6557	29.2886
ENSMUSG00000060913	997.891	1107.23	-0.149983	0.720295	1	Trim55	3	19644474	19692421	+	2659	protein_coding	tripartite motif-containing 55 [Source:MGI Symbol;Acc:MGI:3036269]	-	999	1106	26.4033	29.2313
ENSMUSG00000020859	4684.79	4665.18	0.00605177	0.988856	1	Spag9	11	93996091	94126085	+	11209	protein_coding	sperm associated antigen 9 [Source:MGI Symbol;Acc:MGI:1918084]	-	4690	4660	29.4048	29.2167
ENSMUSG00000030987	4470.03	4306.78	0.0536726	0.896802	1	Stim1	7	102267806	102437319	+	10371	protein_coding	stromal interaction molecule 1 [Source:MGI Symbol;Acc:MGI:107476]	-	4475	4302	30.3238	29.1515
ENSMUSG00000083061	50.9433	144.16	-1.49842	0.00187041	0.270143	Gm12191	11	49678710	49679057	-	348	processed_pseudogene	predicted gene 12191 [Source:MGI Symbol;Acc:MGI:3651293]	-	51	144	10.2992	29.08
ENSMUSG00000042682	780.133	781.868	-0.00320552	0.996462	1	Selenok	14	29968308	29975662	+	1891	protein_coding	selenoprotein K [Source:MGI Symbol;Acc:MGI:1931466]	-	781	781	29.0249	29.0249
ENSMUSG00000002228	688.235	749.833	-0.123646	0.769118	1	Ppm1j	3	104781056	104786018	+	1814	protein_coding	protein phosphatase 1J [Source:MGI Symbol;Acc:MGI:1919137]	-	689	749	26.6928	29.0173
ENSMUSG00000032301	889.012	978.086	-0.137741	0.743326	1	Psma4	9	54950790	54958030	+	2370	protein_coding	proteasome (prosome, macropain) subunit, alpha type 4 [Source:MGI Symbol;Acc:MGI:1347060]	-	890	977	26.3909	28.9706
ENSMUSG00000001017	1350.5	1500.67	-0.152098	0.715011	1	Chtop	3	90498956	90509498	-	3637	protein_coding	chromatin target of PRMT1 [Source:MGI Symbol;Acc:MGI:1913761]	-	1352	1499	26.1243	28.9648
ENSMUSG00000035027	2747.94	2335.59	0.234552	0.570409	1	Map2k2	10	81105915	81133975	+	5663	protein_coding	mitogen-activated protein kinase kinase 2 [Source:MGI Symbol;Acc:MGI:1346867]	-	2751	2333	34.1394	28.9521
ENSMUSG00000074754	204.772	194.216	0.0763134	0.867962	1	Smim26	2	144594054	144595366	+	471	protein_coding	small integral membrane protein 26 [Source:MGI Symbol;Acc:MGI:2685407]	-	205	194	30.5876	28.9463
ENSMUSG00000018428	1811.99	1808.01	0.00317031	0.995414	1	Akap1	11	88830792	88864586	-	4390	protein_coding	A kinase (PRKA) anchor protein 1 [Source:MGI Symbol;Acc:MGI:104729]	-	1814	1806	29.0392	28.9111
ENSMUSG00000025503	927.968	893.993	0.053805	0.899947	1	Taldo1	7	141392199	141402968	+	2171	protein_coding	transaldolase 1 [Source:MGI Symbol;Acc:MGI:1274789]	-	929	893	30.0724	28.907
ENSMUSG00000032324	1674.14	1759.95	-0.0721137	0.863018	1	Tspan3	9	56131725	56165477	-	4274	protein_coding	tetraspanin 3 [Source:MGI Symbol;Acc:MGI:1928098]	-	1676	1758	27.5582	28.9065
ENSMUSG00000000738	2281.46	1858.06	0.296142	0.474319	1	Spg7	8	123062942	123097760	+	4518	protein_coding	SPG7, paraplegin matrix AAA peptidase subunit [Source:MGI Symbol;Acc:MGI:2385906]	-	2284	1856	35.5273	28.8698
ENSMUSG00000049550	5270.14	5094.66	0.0488552	0.905939	1	Clip1	5	123577795	123684618	-	12388	protein_coding	CAP-GLY domain containing linker protein 1 [Source:MGI Symbol;Acc:MGI:1928401]	-	5276	5089	29.9306	28.8697
ENSMUSG00000086298	181.798	193.215	-0.0878099	0.860088	1	Gm11716	11	107338050	107344804	+	470	antisense	predicted gene 11716 [Source:MGI Symbol;Acc:MGI:3649215]	-	182	193	27.2136	28.8583
ENSMUSG00000023307	1130.74	984.093	0.200381	0.631623	1	2021-03-05	19	37207543	37222139	+	2396	protein_coding	membrane-associated ring finger (C3HC4) 5 [Source:MGI Symbol;Acc:MGI:1915207]	-	1132	983	33.2025	28.8322
ENSMUSG00000032966	1528.3	1583.76	-0.0514199	0.902787	1	Fkbp1a	2	151542483	151561692	+	3857	protein_coding	FK506 binding protein 1a [Source:MGI Symbol;Acc:MGI:95541]	-	1530	1582	27.8775	28.825
ENSMUSG00000054364	637.291	963.07	-0.595591	0.155101	1	Rhob	12	8497661	8500009	-	2349	protein_coding	ras homolog family member B [Source:MGI Symbol;Acc:MGI:107949]	-	638	962	19.0875	28.7809
ENSMUSG00000028383	1095.78	1145.27	-0.0637225	0.880318	1	Hsdl2	4	59581563	59618689	+	2795	protein_coding	hydroxysteroid dehydrogenase like 2 [Source:MGI Symbol;Acc:MGI:1919729]	-	1097	1144	27.5827	28.7644
ENSMUSG00000028618	921.975	840.934	0.132716	0.75277	1	Tmem59	4	107178399	107200996	+	2056	protein_coding	transmembrane protein 59 [Source:MGI Symbol;Acc:MGI:1929278]	-	923	840	31.5493	28.7123
ENSMUSG00000046312	2023.75	1916.13	0.0788323	0.849912	1	AI464131	4	41495604	41503076	-	4701	protein_coding	expressed sequence AI464131 [Source:MGI Symbol;Acc:MGI:2140300]	-	2026	1914	30.2873	28.613
ENSMUSG00000050821	1534.29	1181.31	0.37715	0.364188	1	Fam131a	16	20693241	20703048	+	2899	protein_coding	family with sequence similarity 131, member A [Source:MGI Symbol;Acc:MGI:1925658]	-	1536	1180	37.2353	28.6052
ENSMUSG00000024392	3011.65	2528.81	0.252086	0.541677	1	Bag6	17	35135178	35147322	+	6215	protein_coding	BCL2-associated athanogene 6 [Source:MGI Symbol;Acc:MGI:1919439]	-	3015	2526	34.0924	28.563
ENSMUSG00000087260	367.591	359.399	0.0325047	0.940301	1	Lamtor5	3	107278858	107284082	+	884	protein_coding	late endosomal/lysosomal adaptor, MAPK and MTOR activator 5 [Source:MGI Symbol;Acc:MGI:1915826]	-	368	359	29.2555	28.54
ENSMUSG00000027227	1097.78	955.061	0.2009	0.630925	1	Sord	2	122234749	122265340	+	2352	protein_coding	sorbitol dehydrogenase [Source:MGI Symbol;Acc:MGI:98266]	-	1099	954	32.8377	28.5051
ENSMUSG00000028367	435.516	426.474	0.0302599	0.943064	1	Txn1	4	57943373	57956411	-	1051	protein_coding	thioredoxin 1 [Source:MGI Symbol;Acc:MGI:98874]	-	436	426	29.1538	28.4852
ENSMUSG00000031996	2329.41	2383.65	-0.0332041	0.93699	1	Aplp2	9	31149557	31211815	-	5875	protein_coding	amyloid beta (A4) precursor-like protein 2 [Source:MGI Symbol;Acc:MGI:88047]	-	2332	2381	27.8954	28.4815
ENSMUSG00000044792	4247.28	4332.81	-0.0287641	0.944896	1	Isca1	13	59755409	59769810	-	10680	protein_coding	iron-sulfur cluster assembly 1 [Source:MGI Symbol;Acc:MGI:1916296]	-	4252	4328	27.9791	28.4792
ENSMUSG00000021061	5520.86	4927.47	0.164042	0.690431	1	Sptb	12	76580488	76710547	-	12147	protein_coding	spectrin beta, erythrocytic [Source:MGI Symbol;Acc:MGI:98387]	-	5527	4922	31.9766	28.4764
ENSMUSG00000062328	330.632	314.349	0.0728324	0.866458	1	Rpl17	18	75000477	75003381	+	775	protein_coding	ribosomal protein L17 [Source:MGI Symbol;Acc:MGI:2448270]	-	331	314	30.015	28.4734
ENSMUSG00000020519	526.415	466.518	0.174223	0.688194	1	Sap30l	11	57801637	57810217	+	1151	protein_coding	SAP30-like [Source:MGI Symbol;Acc:MGI:1354709]	-	527	466	32.1771	28.4526
ENSMUSG00000026238	612.319	591.657	0.0495126	0.913361	1	Ptma	1	86526726	86530712	+	1462	protein_coding	prothymosin alpha [Source:MGI Symbol;Acc:MGI:97803]	-	613	591	29.4662	28.4087
ENSMUSG00000059070	1721.09	1635.82	0.0733032	0.860815	1	Rpl18	7	45715457	45720836	+	4043	protein_coding	ribosomal protein L18 [Source:MGI Symbol;Acc:MGI:98003]	-	1723	1634	29.9498	28.4027
ENSMUSG00000045160	1309.54	1298.44	0.012282	0.978465	1	Bola3	6	83349147	83360136	+	3211	protein_coding	bolA-like 3 (E. coli) [Source:MGI Symbol;Acc:MGI:1925903]	-	1311	1297	28.6929	28.3865
ENSMUSG00000024942	1316.54	1286.43	0.0333728	0.937886	1	Capn1	19	5988546	6015825	-	3190	protein_coding	calpain 1 [Source:MGI Symbol;Acc:MGI:88263]	-	1318	1285	29.036	28.309
ENSMUSG00000079110	1862.93	2022.25	-0.118378	0.775663	1	Capn3	2	120456019	120504913	+	5023	protein_coding	calpain 3 [Source:MGI Symbol;Acc:MGI:107437]	-	1865	2020	26.0932	28.2618
ENSMUSG00000029661	1529.3	4993.55	-1.70711	5.48933e-05	0.0181408	Col1a2	6	4504814	4541544	+	12426	protein_coding	collagen, type I, alpha 2 [Source:MGI Symbol;Acc:MGI:88468]	-	1531	4988	8.65876	28.2102
ENSMUSG00000032402	1862.93	2226.47	-0.257171	0.534491	1	Smad3	9	63646767	63757994	-	5542	protein_coding	SMAD family member 3 [Source:MGI Symbol;Acc:MGI:1201674]	MH1	1865	2224	23.6496	28.202
ENSMUSG00000061981	1219.64	1098.22	0.151277	0.717449	1	Flot2	11	78037931	78060434	+	2740	protein_coding	flotillin 2 [Source:MGI Symbol;Acc:MGI:103309]	-	1221	1097	31.3168	28.1364
ENSMUSG00000045954	883.018	1223.36	-0.470275	0.259942	1	Cavin2	1	51289126	51302960	+	3055	protein_coding	caveolae associated 2 [Source:MGI Symbol;Acc:MGI:99513]	-	884	1222	20.3354	28.1107
ENSMUSG00000036835	627.303	510.567	0.296996	0.485434	1	Psenen	7	30561863	30563627	-	1275	protein_coding	presenilin enhancer gamma secretase subunit [Source:MGI Symbol;Acc:MGI:1913590]	-	628	510	34.6148	28.1107
ENSMUSG00000004285	526.415	425.473	0.307053	0.469665	1	Atp6v1f	6	29467718	29470512	+	1063	protein_coding	ATPase, H+ transporting, lysosomal V1 subunit F [Source:MGI Symbol;Acc:MGI:1913394]	-	527	425	34.8409	28.0975
ENSMUSG00000081194	329.633	395.439	-0.262502	0.547294	1	Gm8424	X	150924620	150926159	-	988	processed_pseudogene	predicted gene 8424 [Source:MGI Symbol;Acc:MGI:3646584]	-	330	395	23.473	28.0965
ENSMUSG00000103653	303.662	252.28	0.267321	0.535674	1	Gstp-ps	1	192073820	192074450	-	631	processed_pseudogene	glutathione S-transferase, pi, pseudogene [Source:MGI Symbol;Acc:MGI:3782108]	-	304	252	33.8576	28.0662
ENSMUSG00000056091	1024.86	1042.16	-0.0241425	0.956292	1	St3gal5	6	72097592	72154571	+	2618	protein_coding	ST3 beta-galactoside alpha-2,3-sialyltransferase 5 [Source:MGI Symbol;Acc:MGI:1339963]	-	1026	1041	27.5416	27.9443
ENSMUSG00000038014	2129.63	2031.26	0.0682284	0.869975	1	Fam120a	13	48879219	48968017	-	5105	protein_coding	family with sequence similarity 120, member A [Source:MGI Symbol;Acc:MGI:2446163]	-	2132	2029	29.3497	27.9317
ENSMUSG00000060147	3418.2	2150.39	0.668609	0.10639	1	Serpinb6a	13	33917918	34002794	-	5409	protein_coding	serine (or cysteine) peptidase inhibitor, clade B, member 6a [Source:MGI Symbol;Acc:MGI:103123]	-	3422	2148	44.4605	27.908
ENSMUSG00000028936	1407.44	1155.28	0.284794	0.493673	1	Rpl22	4	152325742	152334071	+	2911	protein_coding	ribosomal protein L22 [Source:MGI Symbol;Acc:MGI:99262]	-	1409	1154	34.0158	27.8596
ENSMUSG00000067818	408.546	460.511	-0.172689	0.688122	1	Myl9	2	156775420	156781658	+	1162	protein_coding	myosin, light polypeptide 9, regulatory [Source:MGI Symbol;Acc:MGI:2138915]	-	409	460	24.736	27.8204
ENSMUSG00000052852	1736.07	1628.81	0.092001	0.82541	1	Reep1	6	71707561	71810710	+	4112	protein_coding	receptor accessory protein 1 [Source:MGI Symbol;Acc:MGI:1098827]	-	1738	1627	29.7036	27.8065
ENSMUSG00000002409	979.91	1067.19	-0.123073	0.769475	1	Dyrk1b	7	28179469	28187294	+	2695	protein_coding	dual-specificity tyrosine-(Y)-phosphorylation regulated kinase 1b [Source:MGI Symbol;Acc:MGI:1330302]	-	981	1066	25.5813	27.7978
ENSMUSG00000003464	1674.14	1507.67	0.151082	0.716411	1	Pex19	1	172126755	172136493	+	3815	protein_coding	peroxisomal biogenesis factor 19 [Source:MGI Symbol;Acc:MGI:1334458]	-	1676	1506	30.8739	27.7423
ENSMUSG00000040128	1081.8	827.92	0.385817	0.355497	1	Pnrc1	4	33245423	33290163	-	2095	protein_coding	proline-rich nuclear receptor coactivator 1 [Source:MGI Symbol;Acc:MGI:1917838]	-	1083	827	36.3292	27.7417
ENSMUSG00000060376	806.104	748.832	0.106307	0.80299	1	Bckdha	7	25629946	25658981	-	1899	protein_coding	branched chain ketoacid dehydrogenase E1, alpha polypeptide [Source:MGI Symbol;Acc:MGI:107701]	-	807	748	29.8648	27.6814
ENSMUSG00000021134	1734.07	1568.74	0.144545	0.728117	1	Srsf5	12	80945504	80950507	+	3988	protein_coding	serine/arginine-rich splicing factor 5 [Source:MGI Symbol;Acc:MGI:98287]	-	1736	1567	30.5919	27.6138
ENSMUSG00000015755	2589.12	2412.68	0.101821	0.805972	1	Tab2	10	7905653	7956230	-	6135	protein_coding	TGF-beta activated kinase 1/MAP3K7 binding protein 2 [Source:MGI Symbol;Acc:MGI:1915902]	-	2592	2410	29.6915	27.6067
ENSMUSG00000056820	1569.26	1539.71	0.0274194	0.948904	1	Tsnax	8	125012997	125034192	+	3917	protein_coding	translin-associated factor X [Source:MGI Symbol;Acc:MGI:1855672]	-	1571	1538	28.1861	27.594
ENSMUSG00000022867	2263.48	2044.27	0.14695	0.722918	1	Usp25	16	77013706	77116780	+	5201	protein_coding	ubiquitin specific peptidase 25 [Source:MGI Symbol;Acc:MGI:1353655]	-	2266	2042	30.6186	27.5918
ENSMUSG00000030335	1658.16	1588.76	0.0616703	0.883072	1	Mrpl51	6	125191801	125196269	+	4043	protein_coding	mitochondrial ribosomal protein L51 [Source:MGI Symbol;Acc:MGI:1913743]	-	1660	1587	28.8547	27.5858
ENSMUSG00000057411	339.622	314.349	0.111521	0.795395	1	Fam173a	17	25790508	25792284	-	800	protein_coding	family with sequence similarity 173, member A [Source:MGI Symbol;Acc:MGI:2384888]	-	340	314	29.8676	27.5836
ENSMUSG00000028861	682.241	664.738	0.0374893	0.934594	1	Mrps15	4	126046925	126055532	+	1693	protein_coding	mitochondrial ribosomal protein S15 [Source:MGI Symbol;Acc:MGI:1913657]	-	683	664	28.3515	27.5628
ENSMUSG00000024991	1953.83	2031.26	-0.056065	0.893322	1	Eif3a	19	60761116	60790693	-	5176	protein_coding	eukaryotic translation initiation factor 3, subunit A [Source:MGI Symbol;Acc:MGI:95301]	-	1956	2029	26.5574	27.5486
ENSMUSG00000054455	3086.57	2798.11	0.141546	0.732026	1	Vapb	2	173737511	173784336	+	7131	protein_coding	vesicle-associated membrane protein, associated protein B and C [Source:MGI Symbol;Acc:MGI:1928744]	-	3090	2795	30.4523	27.545
ENSMUSG00000024387	859.045	809.899	0.0849782	0.841932	1	Csnk2b	17	35116196	35122053	-	2067	protein_coding	casein kinase 2, beta polypeptide [Source:MGI Symbol;Acc:MGI:88548]	-	860	809	29.2395	27.5055
ENSMUSG00000004931	1072.81	1132.26	-0.0778021	0.853674	1	Apba3	10	81266960	81273246	+	2890	protein_coding	amyloid beta (A4) precursor protein-binding, family A, member 3 [Source:MGI Symbol;Acc:MGI:1888527]	-	1074	1131	26.1167	27.5028
ENSMUSG00000013419	3117.53	2766.07	0.172559	0.676183	1	Zfp651	9	121759330	121771742	+	7063	protein_coding	zinc finger protein 651 [Source:MGI Symbol;Acc:MGI:2670992]	ZBTB	3121	2763	31.0539	27.4918
ENSMUSG00000030105	1934.85	1753.95	0.141606	0.733095	1	Arl8b	6	108783099	108825278	+	4479	protein_coding	ADP-ribosylation factor-like 8B [Source:MGI Symbol;Acc:MGI:1914416]	-	1937	1752	30.3921	27.4894
ENSMUSG00000027999	1081.8	1438.6	-0.411192	0.322961	1	Pla2g12a	3	129878606	129895825	+	3682	protein_coding	phospholipase A2, group XIIA [Source:MGI Symbol;Acc:MGI:1913600]	-	1083	1437	20.6708	27.4274
ENSMUSG00000031353	1109.77	1136.26	-0.0340357	0.937044	1	Rbbp7	X	162760402	162779092	+	2909	protein_coding	retinoblastoma binding protein 7, chromatin remodeling factor [Source:MGI Symbol;Acc:MGI:1194910]	-	1111	1135	26.84	27.4198
ENSMUSG00000044461	1531.3	1431.59	0.0971283	0.81616	1	Shisa2	14	59625308	59631660	+	3672	protein_coding	shisa family member 2 [Source:MGI Symbol;Acc:MGI:2444716]	-	1533	1430	29.3394	27.3681
ENSMUSG00000020149	1397.45	1477.64	-0.0804958	0.847618	1	Rab1a	11	20201432	20226856	+	3799	protein_coding	RAB1A, member RAS oncogene family [Source:MGI Symbol;Acc:MGI:97842]	-	1399	1476	25.8798	27.3042
ENSMUSG00000041841	819.089	654.727	0.323072	0.442812	1	Rpl37	15	5116645	5119140	+	1684	protein_coding	ribosomal protein L37 [Source:MGI Symbol;Acc:MGI:1914531]	-	820	654	34.2203	27.2928
ENSMUSG00000046671	2416.31	2087.32	0.211146	0.609883	1	Mtfr1l	4	134525550	134535387	-	5370	protein_coding	mitochondrial fission regulator 1-like [Source:MGI Symbol;Acc:MGI:1924074]	-	2419	2085	31.6573	27.2862
ENSMUSG00000020954	2350.39	2572.86	-0.130466	0.752722	1	Strn3	12	51609632	51691897	-	6646	protein_coding	striatin, calmodulin binding protein 3 [Source:MGI Symbol;Acc:MGI:2151064]	-	2353	2570	24.8813	27.1759
ENSMUSG00000024048	1175.69	1300.44	-0.145478	0.727601	1	Myl12a	17	70993656	71002878	-	3360	protein_coding	myosin, light chain 12A, regulatory, non-sarcomeric [Source:MGI Symbol;Acc:MGI:1914518]	-	1177	1299	24.6178	27.1695
ENSMUSG00000031543	4681.79	5229.81	-0.159692	0.698304	1	Ank1	8	22974844	23150497	+	13527	protein_coding	ankyrin 1, erythroid [Source:MGI Symbol;Acc:MGI:88024]	-	4687	5224	24.3504	27.1402
ENSMUSG00000021453	509.434	453.504	0.167737	0.700269	1	Gadd45g	13	51846678	51848468	+	1173	protein_coding	growth arrest and DNA-damage-inducible 45 gamma [Source:MGI Symbol;Acc:MGI:1346325]	-	510	453	30.5551	27.1401
ENSMUSG00000019795	2031.74	1824.03	0.155581	0.70764	1	Pcmt1	10	7629373	7681136	-	4718	protein_coding	protein-L-isoaspartate (D-aspartate) O-methyltransferase 1 [Source:MGI Symbol;Acc:MGI:97502]	-	2034	1822	30.2974	27.1395
ENSMUSG00000025544	1234.63	1195.33	0.0466651	0.912594	1	Tm9sf2	14	122107038	122159604	+	3107	protein_coding	transmembrane 9 superfamily member 2 [Source:MGI Symbol;Acc:MGI:1915309]	-	1236	1194	27.9569	27.0069
ENSMUSG00000050812	3994.56	4401.89	-0.140082	0.73411	1	Ecpas	4	58798911	58912749	-	11447	protein_coding	Ecm29 proteasome adaptor and scaffold [Source:MGI Symbol;Acc:MGI:2140220]	-	3999	4397	24.5511	26.9946
ENSMUSG00000022437	2848.83	2520.8	0.176481	0.669448	1	Samm50	15	84192241	84217267	+	6556	protein_coding	SAMM50 sorting and assembly machinery component [Source:MGI Symbol;Acc:MGI:1915903]	-	2852	2518	30.5719	26.9916
ENSMUSG00000025260	545.394	498.554	0.129518	0.766935	1	Hsd17b10	X	152001845	152004442	+	1298	protein_coding	hydroxysteroid (17-beta) dehydrogenase 10 [Source:MGI Symbol;Acc:MGI:1333871]	-	546	498	29.5617	26.9629
ENSMUSG00000081684	328.635	338.376	-0.0421259	0.935129	1	Rps2-ps13	X	52898588	52899469	+	882	processed_pseudogene	ribosomal protein S2, pseudogene 13 [Source:MGI Symbol;Acc:MGI:3705640]	-	329	338	26.2143	26.9315
ENSMUSG00000015711	1409.43	1387.54	0.0225827	0.95846	1	Prune1	3	95253674	95282076	-	3618	protein_coding	prune exopolyphosphatase [Source:MGI Symbol;Acc:MGI:1925152]	-	1411	1386	27.4075	26.9219
ENSMUSG00000021917	573.362	592.658	-0.0477422	0.910606	1	Spcs1	14	30999826	31001672	-	1546	protein_coding	signal peptidase complex subunit 1 homolog (S. cerevisiae) [Source:MGI Symbol;Acc:MGI:1916269]	-	574	592	26.0924	26.9106
ENSMUSG00000028150	1558.27	1363.51	0.192597	0.643295	1	Rorc	3	94372794	94398276	+	3559	protein_coding	RAR-related orphan receptor gamma [Source:MGI Symbol;Acc:MGI:104856]	THR-like	1560	1362	30.8041	26.8943
ENSMUSG00000022407	1973.81	2157.4	-0.128303	0.757142	1	Adsl	15	80948490	80970946	+	5634	protein_coding	adenylosuccinate lyase [Source:MGI Symbol;Acc:MGI:103202]	-	1976	2155	24.648	26.8808
ENSMUSG00000032288	379.578	353.393	0.10309	0.809141	1	Imp3	9	56937475	56938398	+	924	protein_coding	IMP3, U3 small nucleolar ribonucleoprotein [Source:MGI Symbol;Acc:MGI:1916119]	-	380	353	28.9017	26.8482
ENSMUSG00000034424	713.207	603.67	0.240514	0.570552	1	Gcsh	8	116981810	116993537	-	1579	protein_coding	glycine cleavage system protein H (aminomethyl carrier) [Source:MGI Symbol;Acc:MGI:1915383]	-	714	603	31.7781	26.8378
ENSMUSG00000030319	2718.98	2084.31	0.383471	0.353718	1	Cand2	6	115774538	115805557	+	5474	protein_coding	cullin-associated and neddylation-dissociated 2 (putative) [Source:MGI Symbol;Acc:MGI:1914338]	-	2722	2082	34.9458	26.7293
ENSMUSG00000024583	766.148	973.081	-0.344886	0.409626	1	Txnl1	18	63662801	63692359	-	2558	protein_coding	thioredoxin-like 1 [Source:MGI Symbol;Acc:MGI:1860078]	-	767	972	21.072	26.7041
ENSMUSG00000030218	339.622	451.501	-0.410667	0.340456	1	Mgp	6	136872435	136875823	-	1187	protein_coding	matrix Gla protein [Source:MGI Symbol;Acc:MGI:96976]	-	340	451	20.1298	26.7016
ENSMUSG00000073557	5746.61	5693.32	0.0134403	0.974402	1	Ppp1r12b	1	134754658	134955942	-	14983	protein_coding	protein phosphatase 1, regulatory subunit 12B [Source:MGI Symbol;Acc:MGI:1916417]	-	5753	5687	26.9841	26.6745
ENSMUSG00000052337	4765.7	4312.79	0.144063	0.726731	1	Immt	6	71831331	71877388	+	11353	protein_coding	inner membrane protein, mitochondrial [Source:MGI Symbol;Acc:MGI:1923864]	-	4771	4308	29.5332	26.6672
ENSMUSG00000053799	1129.74	1036.15	0.124748	0.766105	1	Exoc6	19	37550418	37683245	+	2729	protein_coding	exocyst complex component 6 [Source:MGI Symbol;Acc:MGI:1351611]	-	1131	1035	29.1253	26.6532
ENSMUSG00000025784	366.592	376.418	-0.0381458	0.941544	1	Clec3b	9	123150946	123157432	+	992	protein_coding	C-type lectin domain family 3, member b [Source:MGI Symbol;Acc:MGI:104540]	-	367	376	25.9996	26.6372
ENSMUSG00000023150	1980.8	2062.29	-0.0581621	0.889276	1	Ivns1abp	1	151344477	151364422	+	5435	protein_coding	influenza virus NS1A binding protein [Source:MGI Symbol;Acc:MGI:2152389]	-	1983	2060	25.641	26.6366
ENSMUSG00000046434	996.892	1196.33	-0.263075	0.528255	1	Hnrnpa1	15	103240432	103246692	+	3153	protein_coding	heterogeneous nuclear ribonucleoprotein A1 [Source:MGI Symbol;Acc:MGI:104820]	-	998	1195	22.2443	26.6352
ENSMUSG00000050705	957.935	915.016	0.0661218	0.8765	1	2310061I04Rik	17	35892677	35897431	-	2414	protein_coding	RIKEN cDNA 2310061I04 gene [Source:MGI Symbol;Acc:MGI:1916912]	-	959	914	27.9186	26.6085
ENSMUSG00000041168	1774.03	1657.84	0.0977157	0.8146	1	Lonp1	17	56614297	56626887	-	4374	protein_coding	lon peptidase 1, mitochondrial [Source:MGI Symbol;Acc:MGI:1921392]	-	1776	1656	28.5349	26.6068
ENSMUSG00000042938	364.595	319.355	0.191064	0.654668	1	Gm14117	2	146305547	146306389	+	843	processed_pseudogene	predicted gene 14117 [Source:MGI Symbol;Acc:MGI:3651328]	-	365	319	30.4283	26.5935
ENSMUSG00000085348	675.249	766.852	-0.183495	0.662166	1	Myhas	11	67211256	67237573	-	2027	antisense	myosin heavy chain gene antisense RNA [Source:MGI Symbol;Acc:MGI:3650429]	-	676	766	23.4371	26.5575
ENSMUSG00000056999	2190.56	2191.43	-0.000572146	1	1	Ide	19	37268743	37337852	-	5823	protein_coding	insulin degrading enzyme [Source:MGI Symbol;Acc:MGI:96412]	-	2193	2189	26.4669	26.4187
ENSMUSG00000028517	1203.66	1188.32	0.0185052	0.9667	1	Plpp3	4	105157347	105232764	+	3159	protein_coding	phospholipid phosphatase 3 [Source:MGI Symbol;Acc:MGI:1915166]	-	1205	1187	26.8071	26.4066
ENSMUSG00000057193	3052.61	3261.62	-0.0955443	0.81737	1	Slc44a2	9	21320698	21355028	+	8677	protein_coding	solute carrier family 44, member 2 [Source:MGI Symbol;Acc:MGI:1915932]	-	3056	3258	24.7512	26.3872
ENSMUSG00000052684	1512.32	1198.33	0.335705	0.419299	1	Jun	4	95049034	95052222	-	3189	protein_coding	jun proto-oncogene [Source:MGI Symbol;Acc:MGI:96646]	TF_bZIP	1514	1197	33.3644	26.3786
ENSMUSG00000018585	166.814	203.226	-0.284644	0.531377	1	Atox1	11	55446641	55461239	-	541	protein_coding	antioxidant 1 copper chaperone [Source:MGI Symbol;Acc:MGI:1333855]	-	167	203	21.6936	26.37
ENSMUSG00000025404	2165.59	2248.5	-0.0541961	0.896707	1	R3hdm2	10	127380327	127499384	+	5987	protein_coding	R3H domain containing 2 [Source:MGI Symbol;Acc:MGI:1919000]	-	2168	2246	25.4485	26.3641
ENSMUSG00000038717	2651.05	2419.69	0.131738	0.750315	1	Atp5l	9	44912557	44920742	-	6443	protein_coding	ATP synthase, H+ transporting, mitochondrial F0 complex, subunit G [Source:MGI Symbol;Acc:MGI:1351597]	-	2654	2417	28.9484	26.3633
ENSMUSG00000059263	5248.17	5163.73	0.0233978	0.955148	1	Usp47	7	112023504	112111661	+	13755	protein_coding	ubiquitin specific peptidase 47 [Source:MGI Symbol;Acc:MGI:1922246]	-	5254	5158	26.8436	26.3531
ENSMUSG00000028763	4966.48	5365.96	-0.11161	0.786558	1	Hspg2	4	137468769	137570630	+	14307	protein_coding	perlecan (heparan sulfate proteoglycan 2) [Source:MGI Symbol;Acc:MGI:96257]	-	4972	5360	24.4227	26.3286
ENSMUSG00000006024	1550.28	1419.58	0.127054	0.760492	1	Napa	7	16098458	16117975	+	3786	protein_coding	N-ethylmaleimide sensitive fusion protein attachment protein alpha [Source:MGI Symbol;Acc:MGI:104563]	-	1552	1418	28.8086	26.3213
ENSMUSG00000024091	1383.46	1306.45	0.0826225	0.843816	1	Vapa	17	65578327	65613555	-	3492	protein_coding	vesicle-associated membrane protein, associated protein A [Source:MGI Symbol;Acc:MGI:1353561]	-	1385	1305	27.8732	26.2632
ENSMUSG00000015759	724.195	606.674	0.255409	0.546447	1	Cnih1	14	46775567	46788411	-	1623	protein_coding	cornichon family AMPA receptor auxiliary protein 1 [Source:MGI Symbol;Acc:MGI:1277202]	-	725	606	31.3929	26.2401
ENSMUSG00000037706	1050.83	1074.19	-0.0317177	0.941667	1	Cd81	7	143052739	143067934	+	2879	protein_coding	CD81 antigen [Source:MGI Symbol;Acc:MGI:1096398]	-	1052	1073	25.6795	26.1921
ENSMUSG00000032803	2833.85	2762.07	0.037013	0.9294	1	Cdv3	9	103353094	103365840	-	7403	protein_coding	carnitine deficiency-associated gene expressed in ventricle 3 [Source:MGI Symbol;Acc:MGI:2448759]	-	2837	2759	26.9317	26.1912
ENSMUSG00000020794	1558.27	1705.89	-0.130575	0.753679	1	Ube2g1	11	72607283	72686481	+	4579	protein_coding	ubiquitin-conjugating enzyme E2G 1 [Source:MGI Symbol;Acc:MGI:1914378]	-	1560	1704	23.9423	26.1523
ENSMUSG00000055148	288.679	686.763	-1.24998	0.00359199	0.381542	Klf2	8	72319033	72321656	+	1847	protein_coding	Kruppel-like factor 2 (lung) [Source:MGI Symbol;Acc:MGI:1342772]	zf-C2H2	289	686	10.9962	26.1017
ENSMUSG00000018377	1802	1707.9	0.0773701	0.852971	1	Vezf1	11	88068279	88084729	+	4601	protein_coding	vascular endothelial zinc finger 1 [Source:MGI Symbol;Acc:MGI:1313291]	zf-C2H2	1804	1706	27.5547	26.0578
ENSMUSG00000028070	274.695	336.374	-0.292115	0.505568	1	Naxe	3	88056520	88058495	-	908	protein_coding	NAD(P)HX epimerase [Source:MGI Symbol;Acc:MGI:2180167]	-	275	336	21.2843	26.0055
ENSMUSG00000037331	2672.03	2529.81	0.0789034	0.849213	1	Larp1	11	58009064	58062034	+	6829	protein_coding	La ribonucleoprotein domain family, member 1 [Source:MGI Symbol;Acc:MGI:1890165]	-	2675	2527	27.5282	26.0052
ENSMUSG00000021238	2446.28	2142.38	0.191365	0.643788	1	Aldh6a1	12	84430717	84451004	-	5784	protein_coding	aldehyde dehydrogenase family 6, subfamily A1 [Source:MGI Symbol;Acc:MGI:1915077]	-	2449	2140	29.7558	26.0014
ENSMUSG00000004096	654.273	580.645	0.172201	0.68735	1	Cwc15	9	14500617	14510577	+	1571	protein_coding	CWC15 spliceosome-associated protein [Source:MGI Symbol;Acc:MGI:1913320]	-	655	580	29.3006	25.9456
ENSMUSG00000020376	700.221	575.639	0.282591	0.504898	1	Rnf130	11	50025346	50104758	+	1558	protein_coding	ring finger protein 130 [Source:MGI Symbol;Acc:MGI:1891717]	-	701	575	31.62	25.9365
ENSMUSG00000073002	1168.7	1000.11	0.22472	0.590398	1	Vamp5	6	72368794	72380468	-	2707	protein_coding	vesicle-associated membrane protein 5 [Source:MGI Symbol;Acc:MGI:1858622]	-	1170	999	30.3745	25.9352
ENSMUSG00000025510	1069.81	1012.12	0.0799598	0.84984	1	Cd151	7	141467392	141471473	+	2741	protein_coding	CD151 antigen [Source:MGI Symbol;Acc:MGI:1096360]	-	1071	1011	27.4595	25.9211
ENSMUSG00000062078	4815.65	5255.84	-0.126188	0.759458	1	Qk	17	10202601	10319854	-	14242	protein_coding	quaking [Source:MGI Symbol;Acc:MGI:97837]	-	4821	5250	23.7891	25.906
ENSMUSG00000073676	584.35	543.604	0.104255	0.811797	1	Hspe1	1	55088132	55091307	+	1474	protein_coding	heat shock protein 1 (chaperonin 10) [Source:MGI Symbol;Acc:MGI:104680]	-	585	543	27.8914	25.8889
ENSMUSG00000055065	2753.94	2814.13	-0.0311888	0.940649	1	Ddx17	15	79527736	79546741	-	7643	protein_coding	DEAD (Asp-Glu-Ala-Asp) box polypeptide 17 [Source:MGI Symbol;Acc:MGI:1914290]	-	2757	2811	25.3504	25.8469
ENSMUSG00000016257	717.203	684.761	0.0667696	0.878488	1	Prelid3b	2	174465067	174473081	-	1860	protein_coding	PRELI domain containing 3B [Source:MGI Symbol;Acc:MGI:1913640]	-	718	684	27.1283	25.8437
ENSMUSG00000039218	5157.27	4725.25	0.126214	0.759432	1	Srrm2	17	23790532	23824741	+	12842	protein_coding	serine/arginine repetitive matrix 2 [Source:MGI Symbol;Acc:MGI:1923206]	-	5163	4720	28.2541	25.8298
ENSMUSG00000038900	1757.05	1323.47	0.408794	0.324682	1	Rpl12	2	32961559	32965345	+	3598	protein_coding	ribosomal protein L12 [Source:MGI Symbol;Acc:MGI:98002]	-	1759	1322	34.3571	25.8215
ENSMUSG00000029247	1414.43	1154.28	0.293194	0.480976	1	Paics	5	76951307	76967509	+	3139	protein_coding	phosphoribosylaminoimidazole carboxylase, phosphoribosylaminoribosylaminoimidazole, succinocarboxamide synthetase [Source:MGI Symbol;Acc:MGI:1914304]	-	1416	1153	31.7018	25.8137
ENSMUSG00000060450	1085.79	1292.44	-0.251317	0.546409	1	Rnf14	18	38296635	38317847	+	3515	protein_coding	ring finger protein 14 [Source:MGI Symbol;Acc:MGI:1929668]	-	1087	1291	21.7328	25.8115
ENSMUSG00000060002	3075.58	3060.4	0.00713899	0.987079	1	Chpt1	10	88452745	88504073	-	8324	protein_coding	choline phosphotransferase 1 [Source:MGI Symbol;Acc:MGI:2384841]	-	3079	3057	25.995	25.8092
ENSMUSG00000062963	813.096	760.845	0.0958081	0.822375	1	Ufc1	1	171288563	171295024	-	2070	protein_coding	ubiquitin-fold modifier conjugating enzyme 1 [Source:MGI Symbol;Acc:MGI:1913405]	-	814	760	27.6354	25.8021
ENSMUSG00000002015	460.488	447.497	0.0412745	0.92779	1	Bcap31	X	73686178	73716175	-	1219	protein_coding	B cell receptor associated protein 31 [Source:MGI Symbol;Acc:MGI:1350933]	-	461	447	26.5772	25.7701
ENSMUSG00000001100	1473.36	1387.54	0.0865741	0.836144	1	Poldip2	11	78512193	78522736	+	3783	protein_coding	polymerase (DNA-directed), delta interacting protein 2 [Source:MGI Symbol;Acc:MGI:1915061]	-	1475	1386	27.4011	25.7477
ENSMUSG00000030168	2096.67	2191.43	-0.0637721	0.878424	1	Adipor2	6	119353150	119417704	-	5979	protein_coding	adiponectin receptor 2 [Source:MGI Symbol;Acc:MGI:93830]	-	2099	2189	24.6715	25.7294
ENSMUSG00000034449	457.491	586.652	-0.358672	0.393998	1	Dhrs11	11	84820856	84828994	-	1603	protein_coding	dehydrogenase/reductase (SDR family) member 11 [Source:MGI Symbol;Acc:MGI:2652816]	-	458	586	20.0791	25.6907
ENSMUSG00000028195	512.43	738.821	-0.52776	0.208986	1	Cyr61	3	145646976	145649981	-	2019	protein_coding	cysteine rich protein 61 [Source:MGI Symbol;Acc:MGI:88613]	-	513	738	17.8564	25.6881
ENSMUSG00000027472	868.035	892.992	-0.0408878	0.924665	1	Pdrg1	2	153008890	153015427	-	2443	protein_coding	p53 and DNA damage regulated 1 [Source:MGI Symbol;Acc:MGI:1915809]	-	869	892	24.9982	25.6598
ENSMUSG00000015290	1138.73	1148.28	-0.0120363	0.979264	1	Ubl4a	X	74365718	74373218	-	3142	protein_coding	ubiquitin-like 4A [Source:MGI Symbol;Acc:MGI:95049]	-	1140	1147	25.4983	25.6548
ENSMUSG00000020978	2157.6	1981.2	0.123046	0.766844	1	Klhdc2	12	69296681	69310687	+	5438	protein_coding	kelch domain containing 2 [Source:MGI Symbol;Acc:MGI:1916804]	-	2160	1979	27.9143	25.5752
ENSMUSG00000003518	2125.64	1704.89	0.318193	0.442335	1	Dusp3	11	101971143	101987013	-	4682	protein_coding	dual specificity phosphatase 3 (vaccinia virus phosphatase VH1-related) [Source:MGI Symbol;Acc:MGI:1919599]	-	2128	1703	31.9413	25.562
ENSMUSG00000056501	450.499	547.608	-0.281548	0.503599	1	Cebpb	2	167688915	167690418	+	1504	protein_coding	CCAAT/enhancer binding protein (C/EBP), beta [Source:MGI Symbol;Acc:MGI:88373]	C/EBP	451	547	21.0737	25.5594
ENSMUSG00000028538	1197.67	1006.12	0.251401	0.546756	1	St3gal3	4	117932154	118134914	-	2768	protein_coding	ST3 beta-galactoside alpha-2,3-sialyltransferase 3 [Source:MGI Symbol;Acc:MGI:1316659]	-	1199	1005	30.4414	25.5159
ENSMUSG00000023809	3643.95	3621.02	0.00910578	0.983116	1	Rps6ka2	17	7170115	7303315	+	9978	protein_coding	ribosomal protein S6 kinase, polypeptide 2 [Source:MGI Symbol;Acc:MGI:1342290]	-	3648	3617	25.6935	25.4752
ENSMUSG00000058975	3316.31	3424.8	-0.0464392	0.910999	1	Kcnc1	7	46396497	46438704	+	9458	protein_coding	potassium voltage gated channel, Shaw-related subfamily, member 1 [Source:MGI Symbol;Acc:MGI:96667]	-	3320	3421	24.6689	25.4194
ENSMUSG00000024012	1057.82	1040.16	0.024298	0.955947	1	Mtch1	17	29332072	29347904	-	2878	protein_coding	mitochondrial carrier 1 [Source:MGI Symbol;Acc:MGI:1929261]	-	1059	1039	25.8593	25.3709
ENSMUSG00000113061	236.737	219.244	0.110689	0.803301	1	Gm11361	13	28257528	28258134	+	607	protein_coding	predicted pseudogene 11361 [Source:MGI Symbol;Acc:MGI:3649931]	-	237	219	27.4392	25.3552
ENSMUSG00000003068	1905.88	1653.84	0.204627	0.621785	1	Stk11	10	80115803	80130682	+	4580	protein_coding	serine/threonine kinase 11 [Source:MGI Symbol;Acc:MGI:1341870]	-	1908	1652	29.2769	25.3487
ENSMUSG00000031865	2650.05	2348.61	0.174207	0.673646	1	Dctn1	6	83165920	83200117	+	6509	protein_coding	dynactin 1 [Source:MGI Symbol;Acc:MGI:107745]	-	2653	2346	28.6441	25.3294
ENSMUSG00000015095	1373.47	1100.22	0.320002	0.441951	1	Fbxw5	2	25500750	25505471	+	3052	protein_coding	F-box and WD-40 domain protein 5 [Source:MGI Symbol;Acc:MGI:1354731]	-	1375	1099	31.6614	25.3061
ENSMUSG00000048429	1640.18	1139.27	0.525699	0.206066	1	Timm29	9	21592722	21595970	+	3170	protein_coding	translocase of inner mitochondrial membrane 29 [Source:MGI Symbol;Acc:MGI:1917023]	-	1642	1138	36.402	25.2287
ENSMUSG00000020439	1207.66	1573.75	-0.381958	0.357969	1	Smtn	11	3517523	3540612	-	4380	protein_coding	smoothelin [Source:MGI Symbol;Acc:MGI:1354727]	-	1209	1572	19.3983	25.2226
ENSMUSG00000004455	1341.51	1229.37	0.12593	0.763136	1	Ppp1cc	5	122158278	122175273	+	3424	protein_coding	protein phosphatase 1 catalytic subunit gamma [Source:MGI Symbol;Acc:MGI:104872]	-	1343	1228	27.5647	25.2044
ENSMUSG00000014243	284.683	262.291	0.118135	0.786419	1	Zswim7	11	62267224	62281375	-	732	protein_coding	zinc finger SWIM-type containing 7 [Source:MGI Symbol;Acc:MGI:1916997]	-	285	262	27.3619	25.1537
ENSMUSG00000033423	1262.6	1077.2	0.229088	0.58269	1	Eri3	4	117550365	117674297	+	3007	protein_coding	exoribonuclease 3 [Source:MGI Symbol;Acc:MGI:2153887]	-	1264	1076	29.541	25.1473
ENSMUSG00000056076	1368.48	1197.33	0.192734	0.643683	1	Eif3b	5	140419328	140443360	+	3346	protein_coding	eukaryotic translation initiation factor 3, subunit B [Source:MGI Symbol;Acc:MGI:106478]	-	1370	1196	28.7744	25.1198
ENSMUSG00000067870	98.89	135.15	-0.450176	0.337211	1	Rpl31-ps8	15	90764279	90764656	-	378	processed_pseudogene	ribosomal protein L31, pseudogene 8 [Source:MGI Symbol;Acc:MGI:3647726]	-	99	135	18.4058	25.0988
ENSMUSG00000069744	952.94	821.913	0.213371	0.610853	1	Psmb3	11	97703399	97713500	+	2300	protein_coding	proteasome (prosome, macropain) subunit, beta type 3 [Source:MGI Symbol;Acc:MGI:1347014]	-	954	821	29.1496	25.0857
ENSMUSG00000019818	2047.72	1589.77	0.365182	0.378158	1	Cd164	10	41519414	41531048	+	4449	protein_coding	CD164 antigen [Source:MGI Symbol;Acc:MGI:1859568]	-	2050	1588	32.382	25.0842
ENSMUSG00000021775	2045.73	1930.14	0.0838993	0.840281	1	Nr1d2	14	18204054	18239127	-	5409	protein_coding	nuclear receptor subfamily 1, group D, member 2 [Source:MGI Symbol;Acc:MGI:2449205]	THR-like	2048	1928	26.6088	25.0497
ENSMUSG00000006304	782.13	724.805	0.109798	0.796945	1	Arpc2	1	74236084	74268209	+	2033	protein_coding	actin related protein 2/3 complex, subunit 2 [Source:MGI Symbol;Acc:MGI:1923959]	-	783	724	27.0668	25.0272
ENSMUSG00000010914	1450.39	1400.56	0.050435	0.904905	1	Pdhx	2	103021075	103073513	-	3930	protein_coding	pyruvate dehydrogenase complex, component X [Source:MGI Symbol;Acc:MGI:1351627]	-	1452	1399	25.9649	25.0171
ENSMUSG00000026087	1322.53	1148.28	0.203811	0.624848	1	Mrpl30	1	37890477	37898535	+	3226	protein_coding	mitochondrial ribosomal protein L30 [Source:MGI Symbol;Acc:MGI:1333820]	-	1324	1147	28.8427	24.9868
ENSMUSG00000051367	1499.33	1558.73	-0.0560464	0.893976	1	Six1	12	73040015	73053887	-	4383	protein_coding	sine oculis-related homeobox 1 [Source:MGI Symbol;Acc:MGI:102780]	Homeobox	1501	1557	24.0669	24.9648
ENSMUSG00000000346	1229.63	1031.15	0.253952	0.542513	1	Dazap2	15	100615349	100620761	+	2900	protein_coding	DAZ associated protein 2 [Source:MGI Symbol;Acc:MGI:1344344]	-	1231	1030	29.8313	24.9604
ENSMUSG00000015357	1107.77	1240.38	-0.163105	0.696184	1	Clpx	9	65294260	65330658	+	3494	protein_coding	caseinolytic mitochondrial matrix peptidase chaperone subunit [Source:MGI Symbol;Acc:MGI:1346017]	-	1109	1239	22.3059	24.9207
ENSMUSG00000083411	48.9455	123.137	-1.32879	0.00632904	0.505752	Rpl30-ps10	X	71803688	71804034	+	347	processed_pseudogene	ribosomal protein L30, pseudogene 10 [Source:MGI Symbol;Acc:MGI:3646270]	-	49	123	9.92381	24.9108
ENSMUSG00000028851	572.364	505.562	0.179004	0.678077	1	Nudc	4	133532542	133545996	-	1425	protein_coding	nudC nuclear distribution protein [Source:MGI Symbol;Acc:MGI:106014]	-	573	505	28.2587	24.9051
ENSMUSG00000020986	1674.14	1716.91	-0.0363898	0.931446	1	Sec23a	12	58958383	59012017	-	4840	protein_coding	SEC23 homolog A, COPII coat complex component [Source:MGI Symbol;Acc:MGI:1349635]	-	1676	1715	24.3355	24.9018
ENSMUSG00000068749	435.516	468.52	-0.105357	0.808586	1	Psma5	3	108256926	108279974	+	1321	protein_coding	proteasome (prosome, macropain) subunit, alpha type 5 [Source:MGI Symbol;Acc:MGI:1347009]	-	436	468	23.1951	24.8974
ENSMUSG00000030842	1229.63	1139.27	0.110113	0.792754	1	Lamtor1	7	101905904	101926675	+	3215	protein_coding	late endosomal/lysosomal adaptor, MAPK and MTOR activator 1 [Source:MGI Symbol;Acc:MGI:1913758]	-	1231	1138	26.9085	24.8756
ENSMUSG00000065990	646.281	625.695	0.0466943	0.917889	1	Aurkaip1	4	155831272	155833130	+	1766	protein_coding	aurora kinase A interacting protein 1 [Source:MGI Symbol;Acc:MGI:1913327]	-	647	625	25.7469	24.8714
ENSMUSG00000020300	1878.91	2256.51	-0.264178	0.523361	1	Cpeb4	11	31872211	31935634	+	6369	protein_coding	cytoplasmic polyadenylation element binding protein 4 [Source:MGI Symbol;Acc:MGI:1914829]	-	1881	2254	20.7553	24.8711
ENSMUSG00000034127	555.382	602.669	-0.117859	0.779707	1	Tspan8	10	115816832	115849893	+	1702	protein_coding	tetraspanin 8 [Source:MGI Symbol;Acc:MGI:2384918]	-	556	602	22.9576	24.857
ENSMUSG00000034160	2873.8	2844.16	0.0149597	0.972005	1	Ogt	X	101640060	101684351	+	8045	protein_coding	O-linked N-acetylglucosamine (GlcNAc) transferase (UDP-N-acetylglucosamine:polypeptide-N-acetylglucosaminyl transferase) [Source:MGI Symbol;Acc:MGI:1339639]	-	2877	2841	25.1319	24.8174
ENSMUSG00000055320	4968.48	4797.33	0.0505713	0.902679	1	Tead1	7	112679318	112906807	+	13570	protein_coding	TEA domain family member 1 [Source:MGI Symbol;Acc:MGI:101876]	TEA	4974	4792	25.7595	24.817
ENSMUSG00000061232	1255.6	921.023	0.447021	0.283572	1	H2-K1	17	33996017	34000333	-	2608	protein_coding	histocompatibility 2, K1, K region [Source:MGI Symbol;Acc:MGI:95904]	-	1257	920	33.8719	24.7909
ENSMUSG00000039100	3677.91	3230.59	0.187083	0.650283	1	2021-03-06	15	31455891	31531053	-	9174	protein_coding	membrane-associated ring finger (C3HC4) 6 [Source:MGI Symbol;Acc:MGI:2442773]	-	3682	3227	28.2057	24.7202
ENSMUSG00000037977	896.004	1025.14	-0.194217	0.64313	1	6430571L13Rik	9	107340602	107352422	+	2912	protein_coding	RIKEN cDNA 6430571L13 gene [Source:MGI Symbol;Acc:MGI:2445137]	-	897	1024	21.6478	24.7127
ENSMUSG00000018415	1506.33	1711.9	-0.184552	0.656874	1	Gid4	11	60417145	60450927	+	4864	protein_coding	GID complex subunit 4, VID24 homolog [Source:MGI Symbol;Acc:MGI:1914021]	-	1508	1710	21.7881	24.7067
ENSMUSG00000014077	1406.44	1231.37	0.191765	0.64522	1	Chp1	2	119547697	119587027	+	3499	protein_coding	calcineurin-like EF hand protein 1 [Source:MGI Symbol;Acc:MGI:1927185]	-	1408	1230	28.2794	24.7043
ENSMUSG00000007721	673.251	596.663	0.174196	0.683349	1	Ccdc124	8	70868227	70873935	-	1696	protein_coding	coiled-coil domain containing 124 [Source:MGI Symbol;Acc:MGI:1916403]	-	674	596	27.9284	24.6963
ENSMUSG00000090136	163.818	156.174	0.0688899	0.886179	1	Gm10177	9	37252922	37253365	+	444	transcribed_processed_pseudogene	predicted gene 10177 [Source:MGI Symbol;Acc:MGI:3704330]	-	164	156	25.9581	24.6918
ENSMUSG00000027305	578.357	527.586	0.132524	0.760336	1	Ndufaf1	2	119655446	119662827	-	1501	protein_coding	NADH:ubiquinone oxidoreductase complex assembly factor 1 [Source:MGI Symbol;Acc:MGI:1916952]	-	579	527	27.1088	24.6741
ENSMUSG00000025917	1336.51	1323.47	0.0141486	0.974823	1	Cops5	1	10024601	10038168	-	3766	protein_coding	COP9 signalosome subunit 5 [Source:MGI Symbol;Acc:MGI:1349415]	-	1338	1322	24.9682	24.6696
ENSMUSG00000024847	812.097	679.755	0.256595	0.54266	1	Aip	19	4114446	4125858	-	1937	protein_coding	aryl-hydrocarbon receptor-interacting protein [Source:MGI Symbol;Acc:MGI:109622]	-	813	679	29.4966	24.635
ENSMUSG00000003345	1819.98	1695.88	0.101876	0.806724	1	Csnk1g2	10	80622838	80640749	+	4835	protein_coding	casein kinase 1, gamma 2 [Source:MGI Symbol;Acc:MGI:1920014]	-	1822	1694	26.4828	24.6223
ENSMUSG00000031913	947.946	883.982	0.100775	0.811273	1	Vps4a	8	107031222	107045755	+	2522	protein_coding	vacuolar protein sorting 4A [Source:MGI Symbol;Acc:MGI:1890520]	-	949	883	26.4443	24.6052
ENSMUSG00000040550	1252.61	1183.31	0.0820928	0.845174	1	Otud6b	4	14809498	14826587	-	3387	protein_coding	OTU domain containing 6B [Source:MGI Symbol;Acc:MGI:1919451]	-	1254	1182	26.0192	24.5253
ENSMUSG00000000753	576.359	823.915	-0.515433	0.219049	1	Serpinf1	11	75409769	75422701	-	2359	protein_coding	serine (or cysteine) peptidase inhibitor, clade F, member 1 [Source:MGI Symbol;Acc:MGI:108080]	-	577	823	17.1894	24.5179
ENSMUSG00000040713	901.997	824.916	0.128857	0.760076	1	Creg1	1	165763746	165775308	+	2362	protein_coding	cellular repressor of E1A-stimulated genes 1 [Source:MGI Symbol;Acc:MGI:1344382]	-	903	824	26.867	24.5165
ENSMUSG00000024853	1145.73	1128.25	0.0221694	0.959794	1	Sf3b2	19	5273923	5295455	-	3231	protein_coding	splicing factor 3b, subunit 2 [Source:MGI Symbol;Acc:MGI:2441856]	-	1147	1127	24.9481	24.5131
ENSMUSG00000032381	544.395	432.48	0.331933	0.433711	1	Fam96a	9	66126611	66138955	+	1240	protein_coding	family with sequence similarity 96, member A [Source:MGI Symbol;Acc:MGI:1915500]	-	545	432	30.8878	24.4835
ENSMUSG00000028062	410.543	424.471	-0.0481175	0.921758	1	Lamtor2	3	88549819	88553074	-	1218	protein_coding	late endosomal/lysosomal adaptor, MAPK and MTOR activator 2 [Source:MGI Symbol;Acc:MGI:1932697]	-	411	424	23.7141	24.4642
ENSMUSG00000030103	2001.77	1638.82	0.288602	0.486154	1	Bhlhe40	6	108660629	108666925	+	4705	protein_coding	basic helix-loop-helix family, member e40 [Source:MGI Symbol;Acc:MGI:1097714]	bHLH	2004	1637	29.933	24.4512
ENSMUSG00000064347	43.951	24.0268	0.867874	0.130888	1	mt-Ta	MT	5018	5086	-	69	Mt_tRNA	mitochondrially encoded tRNA alanine [Source:MGI Symbol;Acc:MGI:102491]	-	44	24	44.8142	24.4441
ENSMUSG00000024393	3180.46	2653.95	0.261086	0.527197	1	Prrc2a	17	35149076	35164897	-	7631	protein_coding	proline-rich coiled-coil 2A [Source:MGI Symbol;Acc:MGI:1915467]	-	3184	2651	29.3227	24.4141
ENSMUSG00000067873	1799	1692.88	0.0877092	0.833403	1	Htatsf1	X	57053583	57067183	+	4879	protein_coding	HIV TAT specific factor 1 [Source:MGI Symbol;Acc:MGI:1919709]	-	1801	1691	25.9415	24.357
ENSMUSG00000022905	2860.82	2940.27	-0.0395161	0.924525	1	Kpna1	16	35978750	36037131	+	8486	protein_coding	karyopherin (importin) alpha 1 [Source:MGI Symbol;Acc:MGI:103560]	-	2864	2937	23.7182	24.3228
ENSMUSG00000022635	1174.69	1064.18	0.142524	0.733454	1	Zcrb1	15	93386097	93398334	-	3074	protein_coding	zinc finger CCHC-type and RNA binding motif 1 [Source:MGI Symbol;Acc:MGI:1914447]	-	1176	1063	26.8853	24.302
ENSMUSG00000032010	2084.68	1667.85	0.321815	0.43724	1	Usp2	9	44067021	44095627	+	4818	protein_coding	ubiquitin specific peptidase 2 [Source:MGI Symbol;Acc:MGI:1858178]	-	2087	1666	30.4416	24.3008
ENSMUSG00000037098	2514.2	2349.61	0.0976763	0.813822	1	Rab11fip3	17	25989036	26069409	-	6789	protein_coding	RAB11 family interacting protein 3 (class II) [Source:MGI Symbol;Acc:MGI:2444431]	-	2517	2347	26.0549	24.2951
ENSMUSG00000009293	852.053	840.934	0.0189476	0.967329	1	Ube2g2	10	77622275	77645993	+	2431	protein_coding	ubiquitin-conjugating enzyme E2G 2 [Source:MGI Symbol;Acc:MGI:1343188]	-	853	840	24.659	24.2832
ENSMUSG00000023249	1483.35	1279.42	0.21335	0.608074	1	Parp3	9	106470322	106476949	-	3699	protein_coding	poly (ADP-ribose) polymerase family, member 3 [Source:MGI Symbol;Acc:MGI:1891258]	-	1485	1278	28.2133	24.2805
ENSMUSG00000026544	545.394	487.542	0.161734	0.70932	1	Dusp23	1	172630764	172632962	-	1410	protein_coding	dual specificity phosphatase 23 [Source:MGI Symbol;Acc:MGI:1915690]	-	546	487	27.2136	24.2729
ENSMUSG00000071654	296.67	286.318	0.0512198	0.907791	1	Uqcc3	19	8880016	8880933	-	829	protein_coding	ubiquinol-cytochrome c reductase complex assembly factor 3 [Source:MGI Symbol;Acc:MGI:2147553]	-	297	286	25.1776	24.2451
ENSMUSG00000032437	1506.33	1456.62	0.0484072	0.908687	1	Stt3b	9	115242581	115310421	-	4221	protein_coding	STT3, subunit of the oligosaccharyltransferase complex, homolog B (S. cerevisiae) [Source:MGI Symbol;Acc:MGI:1915542]	-	1508	1455	25.1072	24.2248
ENSMUSG00000022803	757.158	813.904	-0.104247	0.804927	1	Popdc2	16	38362209	38378216	+	2360	protein_coding	popeye domain containing 2 [Source:MGI Symbol;Acc:MGI:1930150]	-	758	813	22.5719	24.2097
ENSMUSG00000024782	868.035	1074.19	-0.307388	0.462136	1	Ak3	19	29020833	29047961	-	3120	protein_coding	adenylate kinase 3 [Source:MGI Symbol;Acc:MGI:1860835]	-	869	1073	19.5739	24.1689
ENSMUSG00000029394	725.194	714.794	0.0208358	0.965518	1	Cdk2ap1	5	124345417	124363082	-	2078	protein_coding	CDK2 (cyclin-dependent kinase 2)-associated protein 1 [Source:MGI Symbol;Acc:MGI:1202069]	-	726	714	24.5529	24.1471
ENSMUSG00000045316	522.419	483.537	0.111554	0.800537	1	Fahd1	17	24848896	24850302	-	1407	protein_coding	fumarylacetoacetate hydrolase domain containing 1 [Source:MGI Symbol;Acc:MGI:1915886]	-	523	483	26.1228	24.1249
ENSMUSG00000019494	983.906	866.963	0.182526	0.663196	1	Cops6	5	138161071	138164646	+	2525	protein_coding	COP9 signalosome subunit 6 [Source:MGI Symbol;Acc:MGI:1349439]	-	985	866	27.4149	24.1028
ENSMUSG00000029767	1432.41	1600.78	-0.160318	0.699989	1	Calu	6	29348069	29377110	+	4663	protein_coding	calumenin [Source:MGI Symbol;Acc:MGI:1097158]	-	1434	1599	21.612	24.0988
ENSMUSG00000024735	2528.19	2495.77	0.0186177	0.96508	1	Prpf19	19	10895231	10909559	+	7278	protein_coding	pre-mRNA processing factor 19 [Source:MGI Symbol;Acc:MGI:106247]	-	2531	2493	24.4395	24.0725
ENSMUSG00000045975	2536.18	2661.96	-0.0698261	0.866507	1	C2cd2	16	97855209	97962598	-	7767	protein_coding	C2 calcium-dependent domain containing 2 [Source:MGI Symbol;Acc:MGI:1891883]	-	2539	2659	22.9732	24.059
ENSMUSG00000070394	330.632	378.42	-0.194692	0.658761	1	Tmem256	11	69838514	69839618	+	1105	protein_coding	transmembrane protein 256 [Source:MGI Symbol;Acc:MGI:1916436]	-	331	378	21.0512	24.0404
ENSMUSG00000040653	899	894.994	0.00644324	0.990741	1	Ppp1r14c	10	3366057	3464975	+	2617	protein_coding	protein phosphatase 1, regulatory inhibitor subunit 14C [Source:MGI Symbol;Acc:MGI:1923392]	-	900	894	24.1685	24.0074
ENSMUSG00000045246	1213.65	1301.45	-0.100751	0.809964	1	Kcng4	8	119623854	119635680	-	3806	protein_coding	potassium voltage-gated channel, subfamily G, member 4 [Source:MGI Symbol;Acc:MGI:1913983]	-	1215	1300	22.4346	24.0041
ENSMUSG00000033938	1525.3	1544.72	-0.0182426	0.966616	1	Ndufb7	8	83566671	83571626	+	4522	protein_coding	NADH:ubiquinone oxidoreductase subunit B7 [Source:MGI Symbol;Acc:MGI:1914166]	-	1527	1543	23.7312	23.9799
ENSMUSG00000070934	675.249	552.614	0.28909	0.495767	1	Rraga	4	86575668	86577285	+	1618	protein_coding	Ras-related GTP binding A [Source:MGI Symbol;Acc:MGI:1915691]	-	676	552	29.3616	23.9758
ENSMUSG00000004394	830.077	743.826	0.158255	0.708165	1	Tmed4	11	6270369	6274870	-	2178	protein_coding	transmembrane p24 trafficking protein 4 [Source:MGI Symbol;Acc:MGI:1915070]	-	831	743	26.8136	23.9741
ENSMUSG00000031422	1102.77	1070.19	0.0432673	0.919466	1	Morf4l2	X	136732942	136743690	-	3135	protein_coding	mortality factor 4 like 2 [Source:MGI Symbol;Acc:MGI:1927167]	-	1104	1069	24.7482	23.9636
ENSMUSG00000007850	1658.16	1994.21	-0.266222	0.520623	1	Hnrnph1	11	50376990	50386528	+	5842	protein_coding	heterogeneous nuclear ribonucleoprotein H1 [Source:MGI Symbol;Acc:MGI:1891925]	-	1660	1992	19.9691	23.9629
ENSMUSG00000074064	1540.29	1013.13	0.604327	0.146694	1	Mlycd	8	119394878	119411102	+	2968	protein_coding	malonyl-CoA decarboxylase [Source:MGI Symbol;Acc:MGI:1928485]	-	1542	1012	36.5117	23.9623
ENSMUSG00000021281	1303.55	1700.89	-0.38381	0.35523	1	Tnfaip2	12	111442469	111455018	+	4984	protein_coding	tumor necrosis factor, alpha-induced protein 2 [Source:MGI Symbol;Acc:MGI:104960]	-	1305	1699	18.4011	23.9567
ENSMUSG00000037049	1142.73	1135.26	0.00945934	0.984234	1	Smpd1	7	105554360	105558389	+	3337	protein_coding	sphingomyelin phosphodiesterase 1, acid lysosomal [Source:MGI Symbol;Acc:MGI:98325]	-	1144	1134	24.0925	23.8819
ENSMUSG00000004264	1282.57	1263.4	0.0217251	0.960341	1	Phb2	6	124712336	124716950	+	3718	protein_coding	prohibitin 2 [Source:MGI Symbol;Acc:MGI:102520]	-	1284	1262	24.2699	23.854
ENSMUSG00000029781	1074.8	1125.25	-0.0661625	0.875749	1	Fkbp9	6	56832059	56879358	+	3314	protein_coding	FK506 binding protein 9 [Source:MGI Symbol;Acc:MGI:1350921]	-	1076	1124	22.8177	23.8356
ENSMUSG00000005882	2362.37	2051.28	0.203703	0.622629	1	Uqcc1	2	155846894	155930310	-	6044	protein_coding	ubiquinol-cytochrome c reductase complex assembly factor 1 [Source:MGI Symbol;Acc:MGI:1929472]	-	2365	2049	27.4991	23.8248
ENSMUSG00000024687	1453.38	1553.73	-0.0963074	0.817651	1	Osbp	19	11965844	11994105	+	4578	protein_coding	oxysterol binding protein [Source:MGI Symbol;Acc:MGI:97447]	-	1455	1552	22.3357	23.8247
ENSMUSG00000029686	1234.63	1370.52	-0.150635	0.718043	1	Cul1	6	47453398	47526139	+	4040	protein_coding	cullin 1 [Source:MGI Symbol;Acc:MGI:1349658]	-	1236	1369	21.5005	23.8141
ENSMUSG00000063275	342.619	717.797	-1.0667	0.0123925	0.657058	Hacd1	2	13850282	14056135	-	2118	protein_coding	3-hydroxyacyl-CoA dehydratase 1 [Source:MGI Symbol;Acc:MGI:1353592]	-	343	717	11.381	23.7906
ENSMUSG00000020358	1011.87	942.046	0.103148	0.80663	1	Hnrnpab	11	51600100	51606847	-	2782	protein_coding	heterogeneous nuclear ribonucleoprotein A/B [Source:MGI Symbol;Acc:MGI:1330294]	-	1013	941	25.5896	23.7708
ENSMUSG00000021832	1093.78	1184.32	-0.114713	0.784389	1	Psmc6	14	45329788	45349705	+	3498	protein_coding	proteasome (prosome, macropain) 26S subunit, ATPase, 6 [Source:MGI Symbol;Acc:MGI:1914339]	-	1095	1183	21.9992	23.7671
ENSMUSG00000031812	2801.88	2542.82	0.13996	0.735125	1	Map1lc3b	8	121590361	121598760	+	7517	protein_coding	microtubule-associated protein 1 light chain 3 beta [Source:MGI Symbol;Acc:MGI:1914693]	-	2805	2540	26.2241	23.7466
ENSMUSG00000063659	2434.29	2076.31	0.229472	0.579153	1	Zbtb18	1	177442351	177450764	+	6138	protein_coding	zinc finger and BTB domain containing 18 [Source:MGI Symbol;Acc:MGI:1353609]	ZBTB	2437	2074	27.9023	23.7462
ENSMUSG00000025429	487.458	471.524	0.0479356	0.920233	1	Pstpip2	18	77794545	77882007	+	1395	protein_coding	proline-serine-threonine phosphatase-interacting protein 2 [Source:MGI Symbol;Acc:MGI:1335088]	-	488	471	24.5843	23.7279
ENSMUSG00000059811	3656.93	3324.69	0.137409	0.739286	1	Atl2	17	79848390	79896123	-	9844	protein_coding	atlastin GTPase 2 [Source:MGI Symbol;Acc:MGI:1929492]	-	3661	3321	26.136	23.7088
ENSMUSG00000058833	799.111	614.683	0.378488	0.368894	1	Rex1bd	8	70504292	70506752	-	1822	protein_coding	required for excision 1-B domain containing [Source:MGI Symbol;Acc:MGI:1913712]	-	800	614	30.857	23.6827
ENSMUSG00000018102	459.489	389.433	0.238587	0.577395	1	Hist1h2bc	13	23684199	23692908	+	1156	protein_coding	histone cluster 1, H2bc [Source:MGI Symbol;Acc:MGI:1915274]	-	460	389	27.9648	23.6485
ENSMUSG00000034681	717.203	646.718	0.149216	0.726502	1	Rnps1	17	24414675	24425895	+	1920	protein_coding	ribonucleic acid binding protein S1 [Source:MGI Symbol;Acc:MGI:97960]	-	718	646	26.2806	23.6452
ENSMUSG00000079243	1669.14	1966.18	-0.236273	0.568703	1	Xirp1	9	120013755	120023598	-	5839	protein_coding	xin actin-binding repeat containing 1 [Source:MGI Symbol;Acc:MGI:1333878]	-	1671	1964	20.1117	23.6382
ENSMUSG00000042476	3412.21	3158.51	0.111458	0.787429	1	Abcb4	5	8893717	8959231	+	9383	protein_coding	ATP-binding cassette, sub-family B (MDR/TAP), member 4 [Source:MGI Symbol;Acc:MGI:97569]	-	3416	3155	25.5851	23.6303
ENSMUSG00000032786	1929.85	2076.31	-0.10552	0.799544	1	Alas1	9	106233455	106248654	-	6174	protein_coding	aminolevulinic acid synthase 1 [Source:MGI Symbol;Acc:MGI:87989]	-	1932	2074	21.9914	23.6077
ENSMUSG00000027861	806.104	919.021	-0.189104	0.652134	1	Casq2	3	102086415	102146514	+	2736	protein_coding	calsequestrin 2 [Source:MGI Symbol;Acc:MGI:1309469]	-	807	918	20.7286	23.5797
ENSMUSG00000026028	2389.34	2374.64	0.00890688	0.983935	1	Trak2	1	58900449	58973430	-	7088	protein_coding	trafficking protein, kinesin binding 2 [Source:MGI Symbol;Acc:MGI:1918077]	-	2392	2372	23.7164	23.5181
ENSMUSG00000080921	117.869	71.079	0.728684	0.123237	1	Rpl38-ps2	6	140746960	140747172	-	213	processed_pseudogene	ribosomal protein L38, pseudogene 2 [Source:MGI Symbol;Acc:MGI:3646625]	-	118	71	38.9327	23.4256
ENSMUSG00000074457	491.454	539.599	-0.1348	0.74892	1	S100a16	3	90537254	90543151	+	1617	protein_coding	S100 calcium binding protein A16 [Source:MGI Symbol;Acc:MGI:1915110]	-	492	539	21.3829	23.4256
ENSMUSG00000042451	97.8911	776.863	-2.9868	1.11096e-10	2.0299e-07	Mybph	1	134193448	134201232	+	2329	protein_coding	myosin binding protein H [Source:MGI Symbol;Acc:MGI:1858196]	-	98	776	2.95712	23.4155
ENSMUSG00000018446	1059.82	941.045	0.171464	0.682267	1	C1qbp	11	70977836	70983026	-	2826	protein_coding	complement component 1, q subcomponent binding protein [Source:MGI Symbol;Acc:MGI:1194505]	-	1061	940	26.3849	23.3759
ENSMUSG00000051989	285.682	323.359	-0.178652	0.689053	1	Smim11	16	92301286	92313041	+	972	protein_coding	small integral membrane protein 11 [Source:MGI Symbol;Acc:MGI:1916186]	-	286	323	20.6781	23.3533
ENSMUSG00000090841	987.902	1057.17	-0.0977615	0.816461	1	Myl6	10	128490860	128494145	-	3187	protein_coding	myosin, light polypeptide 6, alkali, smooth muscle and non-muscle [Source:MGI Symbol;Acc:MGI:109318]	-	989	1056	21.8085	23.2859
ENSMUSG00000043154	3736.85	4129.59	-0.144172	0.726734	1	Ppp2r3a	9	101105084	101251795	-	12455	protein_coding	protein phosphatase 2, regulatory subunit B'', alpha [Source:MGI Symbol;Acc:MGI:2442104]	-	3741	4125	21.1084	23.2751
ENSMUSG00000030433	1730.08	1042.16	0.731194	0.0792277	1	Sbk2	7	4940512	4964406	-	3147	protein_coding	SH3-binding domain kinase family, member 2 [Source:MGI Symbol;Acc:MGI:2685925]	-	1732	1041	38.6779	23.2469
ENSMUSG00000033429	374.583	316.351	0.243671	0.567847	1	Mcee	7	64392607	64412125	+	956	protein_coding	methylmalonyl CoA epimerase [Source:MGI Symbol;Acc:MGI:1920974]	-	375	316	27.5667	23.2296
ENSMUSG00000027618	1301.55	1192.32	0.126445	0.762321	1	Nfs1	2	156123639	156144186	-	3612	protein_coding	nitrogen fixation gene 1 (S. cerevisiae) [Source:MGI Symbol;Acc:MGI:1316706]	-	1303	1191	25.3518	23.1727
ENSMUSG00000016319	457.491	540.6	-0.240757	0.567352	1	Slc25a5	X	36795651	36798807	+	1646	protein_coding	solute carrier family 25 (mitochondrial carrier, adenine nucleotide translocator), member 5 [Source:MGI Symbol;Acc:MGI:1353496]	-	458	540	19.5545	23.0556
ENSMUSG00000027206	1030.85	1165.29	-0.176834	0.67225	1	Cops2	2	125830304	125859139	-	3549	protein_coding	COP9 signalosome subunit 2 [Source:MGI Symbol;Acc:MGI:1330276]	-	1032	1164	20.4355	23.0494
ENSMUSG00000002660	352.608	401.446	-0.187078	0.670763	1	Clpp	17	56990305	56996188	+	1223	protein_coding	caseinolytic mitochondrial matrix peptidase proteolytic subunit [Source:MGI Symbol;Acc:MGI:1858213]	-	353	401	20.2843	23.0425
ENSMUSG00000049760	447.502	383.426	0.222881	0.598192	1	2410015M20Rik	17	56607452	56609771	-	1169	protein_coding	RIKEN cDNA 2410015M20 gene [Source:MGI Symbol;Acc:MGI:2442174]	-	448	383	26.9324	23.0248
ENSMUSG00000040078	101.887	157.175	-0.624779	0.175237	1	Ptges3-ps	6	85843980	85844459	+	480	processed_pseudogene	prostaglandin E synthase 3, pseudogene [Source:MGI Symbol;Acc:MGI:3704271]	-	102	157	14.9338	22.9864
ENSMUSG00000020657	1941.84	1659.84	0.226362	0.585102	1	Dnajc27	12	4082583	4110606	+	5088	protein_coding	DnaJ heat shock protein family (Hsp40) member C27 [Source:MGI Symbol;Acc:MGI:2443036]	-	1944	1658	26.851	22.9007
ENSMUSG00000040488	2136.62	2105.34	0.0212803	0.960172	1	Ltbp4	7	27305136	27337692	-	6463	protein_coding	latent transforming growth factor beta binding protein 4 [Source:MGI Symbol;Acc:MGI:1321395]	-	2139	2103	23.2589	22.8674
ENSMUSG00000035545	2057.71	2075.3	-0.0122811	0.977602	1	Leng8	7	4137039	4148177	+	6395	protein_coding	leukocyte receptor cluster (LRC) member 8 [Source:MGI Symbol;Acc:MGI:2142195]	-	2060	2073	22.638	22.7809
ENSMUSG00000022464	1334.52	1381.53	-0.0499497	0.90597	1	Slc38a4	15	96994820	97055956	-	4261	protein_coding	solute carrier family 38, member 4 [Source:MGI Symbol;Acc:MGI:1916604]	-	1336	1380	22.0347	22.7604
ENSMUSG00000039262	4429.08	3650.05	0.279079	0.498394	1	Prrc2b	2	32151082	32234537	+	11262	protein_coding	proline-rich coiled-coil 2B [Source:MGI Symbol;Acc:MGI:1923304]	-	4434	3646	27.6689	22.7517
ENSMUSG00000015749	1213.65	1155.28	0.0710995	0.866095	1	Anp32e	3	95929246	95947390	+	3566	protein_coding	acidic (leucine-rich) nuclear phosphoprotein 32 family, member E [Source:MGI Symbol;Acc:MGI:1913721]	-	1215	1154	23.9446	22.7424
ENSMUSG00000065399	39.9555	22.0246	0.855632	0.146607	1	Mir133a-1	18	10782909	10782976	-	68	miRNA	microRNA 133a-1 [Source:MGI Symbol;Acc:MGI:2676818]	-	40	22	41.3393	22.7366
ENSMUSG00000022951	940.954	999.11	-0.0865076	0.837824	1	Rcan1	16	92391953	92470867	-	3085	protein_coding	regulator of calcineurin 1 [Source:MGI Symbol;Acc:MGI:1890564]	-	942	998	21.4589	22.7346
ENSMUSG00000060743	1066.81	1134.26	-0.0884322	0.83363	1	H3f3a	1	180800832	180813943	-	3504	protein_coding	H3 histone, family 3A [Source:MGI Symbol;Acc:MGI:1097686]	-	1068	1133	21.42	22.7236
ENSMUSG00000003099	974.916	1015.13	-0.0583033	0.891095	1	Ppp5c	7	17004640	17027924	-	3136	protein_coding	protein phosphatase 5, catalytic subunit [Source:MGI Symbol;Acc:MGI:102666]	-	976	1014	21.8719	22.7234
ENSMUSG00000020116	554.384	555.617	-0.00320531	0.995053	1	Pno1	11	17203198	17211568	-	1717	protein_coding	partner of NOB1 homolog [Source:MGI Symbol;Acc:MGI:1913499]	-	555	555	22.7161	22.7161
ENSMUSG00000034075	2066.7	1632.81	0.339948	0.41191	1	Zdhhc5	2	84687970	84715180	-	5047	protein_coding	zinc finger, DHHC domain containing 5 [Source:MGI Symbol;Acc:MGI:1923573]	-	2069	1631	28.8097	22.7108
ENSMUSG00000020747	2106.66	1915.13	0.137508	0.740318	1	Tmem94	11	115765433	115799366	+	5920	protein_coding	transmembrane protein 94 [Source:MGI Symbol;Acc:MGI:1919197]	-	2109	1913	25.0361	22.7094
ENSMUSG00000031885	1188.68	1125.25	0.079105	0.851019	1	Cbfb	8	105170674	105217989	+	3480	protein_coding	core binding factor beta [Source:MGI Symbol;Acc:MGI:99851]	CBF	1190	1124	24.0314	22.6986
ENSMUSG00000026672	1464.37	1211.35	0.273646	0.510537	1	Optn	2	5020642	5064051	-	3753	protein_coding	optineurin [Source:MGI Symbol;Acc:MGI:1918898]	-	1466	1210	27.4516	22.6578
ENSMUSG00000024213	1584.24	1485.65	0.0926881	0.824392	1	Nudt3	17	27579382	27623495	-	4607	protein_coding	nudix (nucleotide diphosphate linked moiety X)-type motif 3 [Source:MGI Symbol;Acc:MGI:1928484]	-	1586	1484	24.1934	22.6374
ENSMUSG00000038762	1569.26	1421.58	0.142574	0.732066	1	Abcf1	17	35956819	35969761	-	4410	protein_coding	ATP-binding cassette, sub-family F (GCN20), member 1 [Source:MGI Symbol;Acc:MGI:1351658]	-	1571	1420	25.0351	22.6288
ENSMUSG00000039395	791.12	735.817	0.104533	0.806528	1	Mreg	1	72159442	72212307	-	2284	protein_coding	melanoregulin [Source:MGI Symbol;Acc:MGI:2151839]	-	792	735	24.3692	22.6153
ENSMUSG00000036046	3453.16	3092.43	0.159169	0.699885	1	5031439G07Rik	15	84943936	84988551	-	9604	protein_coding	RIKEN cDNA 5031439G07 gene [Source:MGI Symbol;Acc:MGI:2444899]	-	3457	3089	25.2964	22.6036
ENSMUSG00000079562	784.128	845.94	-0.109448	0.795293	1	Maea	5	33335509	33373296	+	2629	protein_coding	macrophage erythroblast attacher [Source:MGI Symbol;Acc:MGI:1891748]	-	785	845	20.9841	22.588
ENSMUSG00000010064	1921.86	1697.89	0.178754	0.666596	1	Slc38a3	9	107650634	107669530	-	5277	protein_coding	solute carrier family 38, member 3 [Source:MGI Symbol;Acc:MGI:1923507]	-	1924	1696	25.623	22.5866
ENSMUSG00000011958	1113.76	1111.23	0.00327763	0.996189	1	Bnip2	9	69989466	70008317	+	3455	protein_coding	BCL2/adenovirus E1B interacting protein 2 [Source:MGI Symbol;Acc:MGI:109327]	-	1115	1110	22.6798	22.5781
ENSMUSG00000029447	1072.81	1163.29	-0.116809	0.780594	1	Cct6a	5	129786998	129846371	+	3620	processed_transcript	chaperonin containing Tcp1, subunit 6a (zeta) [Source:MGI Symbol;Acc:MGI:107943]	-	1074	1162	20.8501	22.5585
ENSMUSG00000021607	331.631	372.414	-0.167266	0.706255	1	Mrpl36	13	73328513	73332178	+	1161	protein_coding	mitochondrial ribosomal protein L36 [Source:MGI Symbol;Acc:MGI:2137228]	-	332	372	20.0964	22.5176
ENSMUSG00000018736	1102.77	1043.16	0.0801695	0.849314	1	Ndel1	11	68821434	68871858	-	3253	protein_coding	nudE neurodevelopment protein 1 like 1 [Source:MGI Symbol;Acc:MGI:1932915]	-	1104	1042	23.8505	22.511
ENSMUSG00000020629	894.006	604.672	0.564037	0.179624	1	Adi1	12	28675231	28682175	+	1886	protein_coding	acireductone dioxygenase 1 [Source:MGI Symbol;Acc:MGI:2144929]	-	895	604	33.3498	22.5065
ENSMUSG00000022982	1298.56	1272.41	0.0293387	0.945672	1	Sod1	16	90220754	90226329	+	3970	protein_coding	superoxide dismutase 1, soluble [Source:MGI Symbol;Acc:MGI:98351]	-	1300	1271	23.0125	22.4992
ENSMUSG00000021273	1567.26	1352.5	0.212593	0.609085	1	Fdft1	14	63145150	63179578	-	4227	protein_coding	farnesyl diphosphate farnesyl transferase 1 [Source:MGI Symbol;Acc:MGI:102706]	-	1569	1351	26.0857	22.4613
ENSMUSG00000022214	2739.95	2578.86	0.0874119	0.833029	1	Dcaf11	14	55560006	55570065	+	8070	protein_coding	DDB1 and CUL4 associated factor 11 [Source:MGI Symbol;Acc:MGI:90168]	-	2743	2576	23.8871	22.4328
ENSMUSG00000055720	1015.87	766.852	0.40564	0.332158	1	Ubl7	9	57910979	57929968	+	2402	protein_coding	ubiquitin-like 7 (bone marrow stromal cell-derived) [Source:MGI Symbol;Acc:MGI:1916709]	-	1017	766	29.755	22.4113
ENSMUSG00000018882	787.125	827.92	-0.0728864	0.863713	1	Mrpl45	11	97315716	97329920	+	2596	protein_coding	mitochondrial ribosomal protein L45 [Source:MGI Symbol;Acc:MGI:1914286]	-	788	827	21.3321	22.3879
ENSMUSG00000030983	682.241	649.722	0.0704478	0.872269	1	Bccip	7	133709333	133721145	+	2038	protein_coding	BRCA2 and CDKN1A interacting protein [Source:MGI Symbol;Acc:MGI:1913415]	-	683	649	23.552	22.3796
ENSMUSG00000085653	212.763	276.307	-0.376826	0.393767	1	Gm15179	1	75368212	75375012	-	867	antisense	predicted gene 15179 [Source:MGI Symbol;Acc:MGI:3705125]	-	213	276	17.2652	22.3718
ENSMUSG00000028161	2833.85	3180.53	-0.166498	0.686921	1	Ppp3ca	3	136670124	136937727	+	9981	protein_coding	protein phosphatase 3, catalytic subunit, alpha isoform [Source:MGI Symbol;Acc:MGI:107164]	-	2837	3177	19.9755	22.3694
ENSMUSG00000062901	2762.93	3240.6	-0.230053	0.577406	1	Klhl24	16	20097542	20129221	+	10183	protein_coding	kelch-like 24 [Source:MGI Symbol;Acc:MGI:1923035]	-	2766	3237	19.0892	22.3398
ENSMUSG00000082884	200.777	162.18	0.307782	0.48883	1	Gm13339	2	22590024	22590533	-	510	unprocessed_pseudogene	predicted gene 13339 [Source:MGI Symbol;Acc:MGI:3650221]	-	201	162	27.6973	22.3232
ENSMUSG00000038121	2759.93	3117.46	-0.175732	0.670566	1	Fam210a	18	68260187	68300333	-	9813	protein_coding	family with sequence similarity 210, member A [Source:MGI Symbol;Acc:MGI:1914000]	-	2763	3114	19.7875	22.3012
ENSMUSG00000071711	818.09	680.756	0.265078	0.529212	1	Mpst	15	78406416	78414013	+	2143	protein_coding	mercaptopyruvate sulfurtransferase [Source:MGI Symbol;Acc:MGI:2179733]	-	819	680	26.858	22.2997
ENSMUSG00000049327	1881.91	1684.87	0.159547	0.700769	1	Kmt5a	5	124439930	124462308	+	5307	protein_coding	lysine methyltransferase 5A [Source:MGI Symbol;Acc:MGI:1915206]	-	1884	1683	24.9485	22.2868
ENSMUSG00000024811	3224.42	3291.66	-0.0297746	0.943199	1	Tnks2	19	36834232	36893477	+	10406	protein_coding	tankyrase, TRF1-interacting ankyrin-related ADP-ribose polymerase 2 [Source:MGI Symbol;Acc:MGI:1921743]	-	3228	3288	21.8002	22.2055
ENSMUSG00000023921	1134.74	1197.33	-0.0774523	0.854114	1	Mut	17	40934685	40961988	+	3786	protein_coding	methylmalonyl-Coenzyme A mutase [Source:MGI Symbol;Acc:MGI:97239]	-	1136	1196	21.0867	22.2005
ENSMUSG00000017221	1629.19	1570.74	0.0527013	0.900263	1	Psmd3	11	98682554	98695979	+	4967	protein_coding	proteasome (prosome, macropain) 26S subunit, non-ATPase, 3 [Source:MGI Symbol;Acc:MGI:98858]	-	1631	1569	23.0766	22.1994
ENSMUSG00000020621	437.514	467.519	-0.0956713	0.826423	1	Rdh14	12	10390772	10395562	+	1480	protein_coding	retinol dehydrogenase 14 (all-trans and 9-cis) [Source:MGI Symbol;Acc:MGI:1920402]	-	438	467	20.7981	22.1752
ENSMUSG00000002741	1067.81	942.046	0.180767	0.665892	1	Ykt6	11	5955693	5967780	+	2984	protein_coding	YKT6 v-SNARE homolog (S. cerevisiae) [Source:MGI Symbol;Acc:MGI:1927550]	-	1069	941	25.1762	22.1617
ENSMUSG00000069917	525.416	210.234	1.32095	0.00231748	0.300483	Hba-a2	11	32296489	32297298	+	667	protein_coding	hemoglobin alpha, adult chain 2 [Source:MGI Symbol;Acc:MGI:96016]	-	526	210	55.4207	22.1261
ENSMUSG00000020440	533.407	599.666	-0.168885	0.688108	1	Arf5	6	28423560	28426602	+	1907	protein_coding	ADP-ribosylation factor 5 [Source:MGI Symbol;Acc:MGI:99434]	-	534	599	19.679	22.0743
ENSMUSG00000017615	1207.66	1187.32	0.0245016	0.955164	1	Tnfaip1	11	78522850	78536332	-	3781	protein_coding	tumor necrosis factor, alpha-induced protein 1 (endothelial) [Source:MGI Symbol;Acc:MGI:104961]	-	1209	1186	22.4715	22.044
ENSMUSG00000063015	951.942	1036.15	-0.122273	0.771104	1	Ccni	5	93181933	93206495	-	3303	protein_coding	cyclin I [Source:MGI Symbol;Acc:MGI:1341077]	-	953	1035	20.2766	22.0213
ENSMUSG00000026393	2488.23	2304.56	0.110625	0.789577	1	Nek7	1	138482875	138620141	-	7376	protein_coding	NIMA (never in mitosis gene a)-related expressed kinase 7 [Source:MGI Symbol;Acc:MGI:1890645]	-	2491	2302	23.7337	21.9329
ENSMUSG00000028229	512.43	612.68	-0.257721	0.539799	1	Rmdn1	4	19575162	19606932	+	1963	protein_coding	regulator of microtubule dynamics 1 [Source:MGI Symbol;Acc:MGI:1913552]	-	513	612	18.3658	21.91
ENSMUSG00000024083	2442.28	2076.31	0.2342	0.571341	1	Pja2	17	64281005	64331916	-	6657	protein_coding	praja ring finger ubiquitin ligase 2 [Source:MGI Symbol;Acc:MGI:2159342]	-	2445	2074	25.8114	21.8948
ENSMUSG00000083012	1300.55	1395.55	-0.101698	0.807927	1	Fam220a	5	143548706	143564531	+	4475	protein_coding	family with sequence similarity 220, member A [Source:MGI Symbol;Acc:MGI:1914488]	-	1302	1394	20.447	21.8918
ENSMUSG00000006941	321.642	350.389	-0.123454	0.784988	1	Eif1b	9	120492232	120495330	+	1125	protein_coding	eukaryotic translation initiation factor 1B [Source:MGI Symbol;Acc:MGI:1916219]	-	322	350	20.1148	21.8639
ENSMUSG00000079435	535.405	514.572	0.057245	0.901001	1	Rpl36a	X	134585654	134588062	+	1655	protein_coding	ribosomal protein L36A [Source:MGI Symbol;Acc:MGI:1201789]	-	536	514	22.7603	21.8261
ENSMUSG00000068039	1764.04	1563.74	0.173872	0.675514	1	Tcp1	17	12915701	12925067	+	5030	protein_coding	t-complex protein 1 [Source:MGI Symbol;Acc:MGI:98535]	-	1766	1562	24.6737	21.8235
ENSMUSG00000020850	2573.14	2316.57	0.15153	0.71429	1	Prpf8	11	75486816	75509449	+	7461	protein_coding	pre-mRNA processing factor 8 [Source:MGI Symbol;Acc:MGI:2179381]	-	2576	2314	24.2639	21.7961
ENSMUSG00000003299	783.129	811.902	-0.0520461	0.903192	1	Mrpl4	9	21002738	21008839	+	2617	protein_coding	mitochondrial ribosomal protein L4 [Source:MGI Symbol;Acc:MGI:2137210]	-	784	811	21.0535	21.7785
ENSMUSG00000064343	27.9688	22.0246	0.342986	0.618639	1	mt-Tq	MT	3772	3842	-	71	Mt_tRNA	mitochondrially encoded tRNA glutamine [Source:MGI Symbol;Acc:MGI:102477]	-	28	22	27.7148	21.7759
ENSMUSG00000029864	493.451	455.506	0.115408	0.794691	1	Gstk1	6	42245935	42250447	+	1469	protein_coding	glutathione S-transferase kappa 1 [Source:MGI Symbol;Acc:MGI:1923513]	-	494	455	23.6329	21.7671
ENSMUSG00000031820	680.244	744.827	-0.130831	0.755996	1	Babam1	8	71396861	71404619	+	2406	protein_coding	BRISC and BRCA1 A complex member 1 [Source:MGI Symbol;Acc:MGI:1915501]	-	681	744	19.8913	21.7315
ENSMUSG00000047514	1068.81	955.061	0.162323	0.69841	1	Tspyl1	10	34282190	34285275	+	3086	protein_coding	testis-specific protein, Y-encoded-like 1 [Source:MGI Symbol;Acc:MGI:1298395]	-	1070	954	24.3669	21.7252
ENSMUSG00000024286	1533.3	1242.38	0.303502	0.465216	1	Ccny	18	9314044	9450150	-	4017	protein_coding	cyclin Y [Source:MGI Symbol;Acc:MGI:1915224]	-	1535	1241	26.8546	21.7111
ENSMUSG00000047963	669.256	686.763	-0.0372466	0.930968	1	Stbd1	5	92603041	92606579	+	2221	protein_coding	starch binding domain 1 [Source:MGI Symbol;Acc:MGI:1261768]	-	670	686	21.2001	21.7064
ENSMUSG00000040006	887.014	925.027	-0.0605309	0.887286	1	Ginm1	10	7767947	7792824	-	2996	protein_coding	glycoprotein integral membrane 1 [Source:MGI Symbol;Acc:MGI:2384905]	-	888	924	20.8297	21.6741
ENSMUSG00000020570	2575.14	2574.86	0.000155578	1	1	Sypl	12	32953891	32979860	+	8345	protein_coding	synaptophysin-like protein [Source:MGI Symbol;Acc:MGI:108081]	-	2578	2572	21.7104	21.6599
ENSMUSG00000026466	1887.9	1667.85	0.178779	0.666615	1	Tor1aip1	1	156004599	156036480	-	5406	protein_coding	torsin A interacting protein 1 [Source:MGI Symbol;Acc:MGI:3582693]	-	1890	1666	24.5696	21.6576
ENSMUSG00000028104	608.324	492.547	0.304508	0.475015	1	Polr3gl	3	96577872	96594181	-	1597	protein_coding	polymerase (RNA) III (DNA directed) polypeptide G like [Source:MGI Symbol;Acc:MGI:1917120]	-	609	492	26.7993	21.6507
ENSMUSG00000027712	386.57	547.608	-0.502276	0.237474	1	Anxa5	3	36448923	36475894	-	1777	protein_coding	annexin A5 [Source:MGI Symbol;Acc:MGI:106008]	-	387	547	15.3051	21.6327
ENSMUSG00000027809	2649.05	2307.56	0.199098	0.630199	1	Etfdh	3	79603788	79629500	-	7505	protein_coding	electron transferring flavoprotein, dehydrogenase [Source:MGI Symbol;Acc:MGI:106100]	-	2652	2305	24.8333	21.584
ENSMUSG00000024576	2996.67	3224.58	-0.105748	0.798204	1	Csnk1a1	18	61555274	61590061	+	10502	protein_coding	casein kinase 1, alpha 1 [Source:MGI Symbol;Acc:MGI:1934950]	-	3000	3221	20.0753	21.5541
ENSMUSG00000039615	556.381	511.568	0.12112	0.781798	1	Stub1	17	25830636	25833361	-	1672	protein_coding	STIP1 homology and U-Box containing protein 1 [Source:MGI Symbol;Acc:MGI:1891731]	-	557	511	23.4116	21.4781
ENSMUSG00000015843	819.089	702.781	0.22091	0.600406	1	Rxrg	1	167598384	167639623	+	2297	protein_coding	retinoid X receptor gamma [Source:MGI Symbol;Acc:MGI:98216]	RXR-like	820	702	25.0879	21.4777
ENSMUSG00000067194	1614.21	1607.79	0.00574882	0.99063	1	Eif1ax	X	159372178	159389928	+	5266	protein_coding	eukaryotic translation initiation factor 1A, X-linked [Source:MGI Symbol;Acc:MGI:1913485]	-	1616	1606	21.5661	21.4327
ENSMUSG00000026554	4265.26	3967.41	0.104434	0.800265	1	Dcaf8	1	172148084	172197005	+	12996	protein_coding	DDB1 and CUL4 associated factor 8 [Source:MGI Symbol;Acc:MGI:91860]	-	4270	3963	23.0903	21.4302
ENSMUSG00000076617	1150.72	575.639	0.999144	0.017729	0.787445	Ighm	12	113418558	113422730	-	1886	IG_C_gene	immunoglobulin heavy constant mu [Source:MGI Symbol;Acc:MGI:96448]	-	1152	575	42.9262	21.4258
ENSMUSG00000033379	634.295	625.695	0.0196905	0.969421	1	Atp6v0b	4	117884326	117887333	-	2051	protein_coding	ATPase, H+ transporting, lysosomal V0 subunit B [Source:MGI Symbol;Acc:MGI:1890510]	-	635	625	21.758	21.4154
ENSMUSG00000030255	1250.61	1523.69	-0.284914	0.493042	1	Sspn	6	145931641	145965223	+	4996	protein_coding	sarcospan [Source:MGI Symbol;Acc:MGI:1353511]	-	1252	1522	17.6114	21.4094
ENSMUSG00000038871	1271.59	1094.22	0.21671	0.603249	1	Bpgm	6	34476207	34505613	+	3588	protein_coding	2,3-bisphosphoglycerate mutase [Source:MGI Symbol;Acc:MGI:1098242]	-	1273	1093	24.9338	21.4082
ENSMUSG00000064342	32.9633	21.0234	0.645779	0.299089	1	mt-Ti	MT	3706	3774	+	69	Mt_tRNA	mitochondrially encoded tRNA isoleucine [Source:MGI Symbol;Acc:MGI:102484]	-	33	21	33.6106	21.3886
ENSMUSG00000031776	842.064	851.946	-0.0168301	0.970612	1	Arl2bp	8	94666600	94674425	+	2802	protein_coding	ADP-ribosylation factor-like 2 binding protein [Source:MGI Symbol;Acc:MGI:1349429]	-	843	851	21.1432	21.3439
ENSMUSG00000035890	607.325	517.575	0.23065	0.589673	1	Rnf126	10	79758515	79766952	-	1704	protein_coding	ring finger protein 126 [Source:MGI Symbol;Acc:MGI:1917544]	-	608	517	25.0753	21.3222
ENSMUSG00000022200	921.975	989.098	-0.101373	0.810053	1	Golph3	15	12321450	12351591	+	3257	protein_coding	golgi phosphoprotein 3 [Source:MGI Symbol;Acc:MGI:1913879]	-	923	988	19.9157	21.3182
ENSMUSG00000022427	470.477	500.556	-0.089384	0.832079	1	Tomm22	15	79670861	79673400	+	1651	protein_coding	translocase of outer mitochondrial membrane 22 [Source:MGI Symbol;Acc:MGI:2450248]	-	471	500	20.0487	21.2831
ENSMUSG00000056770	2150.61	1829.03	0.233651	0.572672	1	Setd3	12	108106431	108179314	-	6035	protein_coding	SET domain containing 3 [Source:MGI Symbol;Acc:MGI:1289184]	-	2153	1827	25.0714	21.2752
ENSMUSG00000068466	224.75	196.218	0.195749	0.657884	1	Gm5518	19	29160118	29160765	+	648	processed_pseudogene	predicted gene 5518 [Source:MGI Symbol;Acc:MGI:3648673]	-	225	196	24.4017	21.2566
ENSMUSG00000031555	1288.57	1245.38	0.0491737	0.907663	1	Adam9	8	24949611	25016927	-	4115	protein_coding	a disintegrin and metallopeptidase domain 9 (meltrin gamma) [Source:MGI Symbol;Acc:MGI:105376]	-	1290	1244	22.0309	21.2453
ENSMUSG00000019731	1639.18	1348.5	0.281596	0.497717	1	Slc35e1	8	72480641	72492614	-	4470	protein_coding	solute carrier family 35, member E1 [Source:MGI Symbol;Acc:MGI:2142403]	-	1641	1347	25.7996	21.1774
ENSMUSG00000038084	2295.45	2375.64	-0.0495367	0.905553	1	Opa1	16	29579334	29654884	+	7875	protein_coding	OPA1, mitochondrial dynamin like GTPase [Source:MGI Symbol;Acc:MGI:1921393]	-	2298	2373	20.5074	21.1767
ENSMUSG00000001119	820.088	1320.47	-0.687113	0.10018	1	Col6a1	10	76708792	76726168	-	4380	protein_coding	collagen, type VI, alpha 1 [Source:MGI Symbol;Acc:MGI:88459]	-	821	1319	13.1729	21.1633
ENSMUSG00000063821	460.488	374.416	0.298432	0.48504	1	Dupd1	14	21676537	21714576	-	1242	protein_coding	dual specificity phosphatase and pro isomerase domain containing 1 [Source:MGI Symbol;Acc:MGI:3647127]	-	461	374	26.085	21.1622
ENSMUSG00000019428	1648.17	1362.51	0.27457	0.508487	1	Fkbp8	8	70527724	70535328	+	4529	protein_coding	FK506 binding protein 8 [Source:MGI Symbol;Acc:MGI:1341070]	-	1650	1361	25.6031	21.1187
ENSMUSG00000002504	728.19	678.754	0.101409	0.81348	1	Slc9a3r2	17	24639282	24650305	-	2257	protein_coding	solute carrier family 9 (sodium/hydrogen exchanger), member 3 regulator 2 [Source:MGI Symbol;Acc:MGI:1890662]	-	729	678	22.6991	21.1111
ENSMUSG00000027784	3784.79	3154.5	0.262792	0.524095	1	Ppm1l	3	69316861	69560802	+	10496	protein_coding	protein phosphatase 1 (formerly 2C)-like [Source:MGI Symbol;Acc:MGI:2139740]	-	3789	3151	25.3695	21.0978
ENSMUSG00000057113	704.217	799.888	-0.183748	0.661654	1	Npm1	11	33152287	33163206	-	2665	protein_coding	nucleophosmin 1 [Source:MGI Symbol;Acc:MGI:106184]	-	705	799	18.591	21.0698
ENSMUSG00000045896	2339.4	1900.11	0.300037	0.468435	1	Paip2b	6	83805401	83831741	-	6335	protein_coding	poly(A) binding protein interacting protein 2B [Source:MGI Symbol;Acc:MGI:2386865]	-	2342	1898	25.9808	21.0553
ENSMUSG00000031808	2498.22	1749.94	0.513563	0.214958	1	Slc27a1	8	71568882	71587302	+	5835	protein_coding	solute carrier family 27 (fatty acid transporter), member 1 [Source:MGI Symbol;Acc:MGI:1347098]	-	2501	1748	30.1221	21.0529
ENSMUSG00000028433	1691.12	1439.6	0.232294	0.575876	1	Ubap2	4	41194313	41275144	-	4802	protein_coding	ubiquitin-associated protein 2 [Source:MGI Symbol;Acc:MGI:1916176]	-	1693	1438	24.7769	21.045
ENSMUSG00000059923	961.93	872.97	0.139983	0.739064	1	Grb2	11	115644045	115708597	-	2916	protein_coding	growth factor receptor bound protein 2 [Source:MGI Symbol;Acc:MGI:95805]	-	963	872	23.2087	21.0155
ENSMUSG00000020415	577.358	598.665	-0.0522709	0.90206	1	Pttg1	11	43420250	43426251	-	2000	protein_coding	pituitary tumor-transforming gene 1 [Source:MGI Symbol;Acc:MGI:1353578]	-	578	598	20.31	21.0128
ENSMUSG00000039703	1710.1	1429.59	0.25846	0.533532	1	Nploc4	11	120380370	120437708	-	4776	protein_coding	NPL4 homolog, ubiquitin recognition factor [Source:MGI Symbol;Acc:MGI:2679787]	-	1712	1428	25.1913	21.0124
ENSMUSG00000039496	894.006	931.034	-0.058541	0.89108	1	Cdnf	2	3513030	3526376	+	3111	protein_coding	cerebral dopamine neurotrophic factor [Source:MGI Symbol;Acc:MGI:3606576]	-	895	930	20.2178	21.0085
ENSMUSG00000009630	465.482	439.488	0.0828801	0.849748	1	Ppp2cb	8	33599625	33619441	+	1469	protein_coding	protein phosphatase 2 (formerly 2A), catalytic subunit, beta isoform [Source:MGI Symbol;Acc:MGI:1321161]	-	466	439	22.2934	21.0017
ENSMUSG00000068798	705.216	779.866	-0.145137	0.730053	1	Rap1a	3	105727267	105801336	-	2607	protein_coding	RAS-related protein 1a [Source:MGI Symbol;Acc:MGI:97852]	-	706	779	19.0316	20.9995
ENSMUSG00000031740	654.273	1007.12	-0.622173	0.137407	1	Mmp2	8	92827291	92853420	+	3371	protein_coding	matrix metallopeptidase 2 [Source:MGI Symbol;Acc:MGI:97009]	-	655	1006	13.6551	20.9725
ENSMUSG00000022365	1037.85	994.104	0.0621164	0.883757	1	Derl1	15	57869502	57892448	-	3328	protein_coding	Der1-like domain family, member 1 [Source:MGI Symbol;Acc:MGI:1915069]	-	1039	993	21.9404	20.969
ENSMUSG00000033272	985.904	978.086	0.011484	0.980761	1	Slc35a4	18	36679215	36683861	+	3275	protein_coding	solute carrier family 35, member A4 [Source:MGI Symbol;Acc:MGI:1915093]	-	987	977	21.1796	20.965
ENSMUSG00000025545	480.466	430.478	0.158451	0.712049	1	Clybl	14	122181704	122402234	+	1444	protein_coding	citrate lyase beta like [Source:MGI Symbol;Acc:MGI:1916884]	-	481	430	23.4094	20.9273
ENSMUSG00000039159	1250.61	1424.58	-0.18789	0.651875	1	Ube2h	6	30211289	30304539	-	4780	protein_coding	ubiquitin-conjugating enzyme E2H [Source:MGI Symbol;Acc:MGI:104632]	-	1252	1423	18.4072	20.9213
ENSMUSG00000069939	408.546	298.331	0.453419	0.28734	1	Gm12070	11	26786633	26787634	+	1002	processed_pseudogene	predicted gene 12070 [Source:MGI Symbol;Acc:MGI:3650751]	-	409	298	28.6858	20.9007
ENSMUSG00000020361	1669.14	1645.83	0.0202939	0.962506	1	Hspa4	11	53259814	53300457	-	5528	protein_coding	heat shock protein 4 [Source:MGI Symbol;Acc:MGI:1342292]	-	1671	1644	21.2432	20.9
ENSMUSG00000028584	531.409	691.768	-0.380387	0.36496	1	Lrrc38	4	143349757	143371032	+	2324	protein_coding	leucine rich repeat containing 38 [Source:MGI Symbol;Acc:MGI:2442845]	-	532	691	16.0875	20.8955
ENSMUSG00000010048	736.181	784.872	-0.0923799	0.827018	1	Ifrd2	9	107587642	107593385	+	2637	protein_coding	interferon-related developmental regulator 2 [Source:MGI Symbol;Acc:MGI:1316708]	-	737	784	19.6412	20.8938
ENSMUSG00000047676	293.673	263.292	0.157476	0.716423	1	Rpsa-ps10	3	150072658	150073542	-	885	processed_pseudogene	ribosomal protein SA, pseudogene 10 [Source:MGI Symbol;Acc:MGI:3704228]	-	294	263	23.3462	20.8845
ENSMUSG00000036737	1810.99	1590.77	0.18704	0.652314	1	Oxsr1	9	119238432	119322427	-	5350	protein_coding	oxidative-stress responsive 1 [Source:MGI Symbol;Acc:MGI:1917378]	-	1813	1589	23.8153	20.8729
ENSMUSG00000060073	1003.88	1157.29	-0.205128	0.62338	1	Psma3	12	70974621	70996347	+	3894	protein_coding	proteasome (prosome, macropain) subunit, alpha type 3 [Source:MGI Symbol;Acc:MGI:104883]	-	1005	1156	18.1377	20.8629
ENSMUSG00000038506	1580.24	1481.65	0.0929388	0.823928	1	Dcun1d2	8	13255963	13288131	-	4988	protein_coding	DCN1, defective in cullin neddylation 1, domain containing 2 (S. cerevisiae) [Source:MGI Symbol;Acc:MGI:2142792]	-	1582	1480	22.2891	20.852
ENSMUSG00000006418	1228.63	995.105	0.3041	0.465698	1	Rnf114	2	167492645	167516173	+	3356	protein_coding	ring finger protein 114 [Source:MGI Symbol;Acc:MGI:1933159]	-	1230	994	25.757	20.815
ENSMUSG00000028478	465.482	533.593	-0.196962	0.639873	1	Clta	4	44004452	44032846	+	1800	protein_coding	clathrin, light polypeptide (Lca) [Source:MGI Symbol;Acc:MGI:894297]	-	466	533	18.1939	20.8097
ENSMUSG00000009471	269.7	551.613	-1.03196	0.0162229	0.747786	Myod1	7	46376474	46379099	+	1861	protein_coding	myogenic differentiation 1 [Source:MGI Symbol;Acc:MGI:97275]	bHLH	270	551	10.196	20.8074
ENSMUSG00000039347	561.376	704.783	-0.328146	0.434279	1	Atp6v0e2	6	48537615	48541801	+	2381	protein_coding	ATPase, H+ transporting, lysosomal V0 subunit E2 [Source:MGI Symbol;Acc:MGI:1923502]	-	562	704	16.5878	20.779
ENSMUSG00000030733	1261.6	1163.29	0.117026	0.779824	1	Sh2b1	7	126466994	126475424	-	3932	protein_coding	SH2B adaptor protein 1 [Source:MGI Symbol;Acc:MGI:1201407]	-	1263	1162	22.5736	20.7685
ENSMUSG00000002812	1387.46	1489.65	-0.102525	0.806144	1	Flii	11	60714123	60727263	-	5039	protein_coding	flightless I actin binding protein [Source:MGI Symbol;Acc:MGI:1342286]	-	1389	1488	19.3718	20.7525
ENSMUSG00000040479	1972.81	1853.06	0.0903358	0.828204	1	Dgkz	2	91932824	91975864	-	6270	protein_coding	diacylglycerol kinase zeta [Source:MGI Symbol;Acc:MGI:1278339]	-	1975	1851	22.1366	20.7468
ENSMUSG00000081534	897.003	812.903	0.142009	0.73626	1	Slc48a1	15	97778520	97792692	+	2751	protein_coding	solute carrier family 48 (heme transporter), member 1 [Source:MGI Symbol;Acc:MGI:1914989]	-	898	812	22.9402	20.7433
ENSMUSG00000015149	1530.3	1487.65	0.0407728	0.923288	1	Sirt2	7	28766735	28788661	+	5035	protein_coding	sirtuin 2 [Source:MGI Symbol;Acc:MGI:1927664]	-	1532	1486	21.3831	20.7411
ENSMUSG00000038733	2200.55	2317.57	-0.0747446	0.857388	1	Wdr26	1	181173228	181211552	-	7848	protein_coding	WD repeat domain 26 [Source:MGI Symbol;Acc:MGI:1923825]	-	2203	2315	19.7273	20.7302
ENSMUSG00000025340	1267.59	1230.37	0.0429968	0.919535	1	Rabgef1	5	130171798	130214342	+	4168	protein_coding	RAB guanine nucleotide exchange factor (GEF) 1 [Source:MGI Symbol;Acc:MGI:1929459]	-	1269	1229	21.3966	20.7222
ENSMUSG00000040731	1582.24	1635.82	-0.048038	0.909186	1	Eif4h	5	134619721	134639490	-	5551	protein_coding	eukaryotic translation initiation factor 4H [Source:MGI Symbol;Acc:MGI:1341822]	-	1584	1634	20.0538	20.6868
ENSMUSG00000040562	484.461	494.549	-0.0297247	0.944113	1	Gstm2	3	107981702	107986453	-	1679	protein_coding	glutathione S-transferase, mu 2 [Source:MGI Symbol;Acc:MGI:95861]	-	485	494	20.3003	20.677
ENSMUSG00000059422	443.507	353.393	0.327582	0.439505	1	Gm8116	9	78820638	78821838	-	1201	processed_pseudogene	predicted gene 8116 [Source:MGI Symbol;Acc:MGI:3648797]	-	444	353	25.9808	20.6559
ENSMUSG00000028949	2036.74	1504.67	0.436779	0.292063	1	Smarcd3	5	24590818	24624411	-	5120	protein_coding	SWI/SNF related, matrix associated, actin dependent regulator of chromatin, subfamily d, member 3 [Source:MGI Symbol;Acc:MGI:1914243]	-	2039	1503	27.9872	20.6301
ENSMUSG00000032942	2135.63	921.023	1.21324	0.00384608	0.397015	Ucp3	7	100472990	100486432	+	3135	protein_coding	uncoupling protein 3 (mitochondrial, proton carrier) [Source:MGI Symbol;Acc:MGI:1099787]	-	2138	920	47.9272	20.6235
ENSMUSG00000031950	760.155	682.758	0.154892	0.715448	1	Gabarapl2	8	111940703	111953612	+	2325	protein_coding	gamma-aminobutyric acid (GABA) A receptor-associated protein-like 2 [Source:MGI Symbol;Acc:MGI:1890602]	-	761	682	23.0024	20.6145
ENSMUSG00000030499	1285.57	1243.38	0.0481361	0.909655	1	Kctd15	7	34639014	34656732	-	4238	protein_coding	potassium channel tetramerisation domain containing 15 [Source:MGI Symbol;Acc:MGI:2385276]	-	1287	1242	21.3417	20.5955
ENSMUSG00000027170	772.141	759.844	0.0231587	0.96035	1	Eif3m	2	104999656	105017080	-	2590	protein_coding	eukaryotic translation initiation factor 3, subunit M [Source:MGI Symbol;Acc:MGI:1351744]	-	773	759	20.9745	20.5946
ENSMUSG00000030751	881.02	865.962	0.0248689	0.955665	1	Psma1	7	114264606	114276118	-	2952	protein_coding	proteasome (prosome, macropain) subunit, alpha type 1 [Source:MGI Symbol;Acc:MGI:1347005]	-	882	865	20.9973	20.5926
ENSMUSG00000006740	1824.97	2165.4	-0.246748	0.551297	1	Kif5b	18	6201002	6242174	-	7395	protein_coding	kinesin family member 5B [Source:MGI Symbol;Acc:MGI:1098268]	-	1827	2163	17.3625	20.5556
ENSMUSG00000058600	1247.61	883.982	0.497023	0.233002	1	Rpl30	15	34440505	34443640	-	3020	protein_coding	ribosomal protein L30 [Source:MGI Symbol;Acc:MGI:98037]	-	1249	883	29.0648	20.5478
ENSMUSG00000095478	144.839	164.182	-0.180702	0.703569	1	Gm9824	10	29030128	29030688	+	561	processed_pseudogene	predicted pseudogene 9824 [Source:MGI Symbol;Acc:MGI:3641964]	-	145	164	18.1642	20.5444
ENSMUSG00000043733	2264.48	2192.43	0.0466449	0.911193	1	Ptpn11	5	121130533	121191397	-	7492	protein_coding	protein tyrosine phosphatase, non-receptor type 11 [Source:MGI Symbol;Acc:MGI:99511]	-	2267	2190	21.265	20.5427
ENSMUSG00000036275	874.028	964.071	-0.14144	0.736615	1	9530068E07Rik	11	52396428	52408728	+	3296	protein_coding	RIKEN cDNA 9530068E07 gene [Source:MGI Symbol;Acc:MGI:2654705]	-	875	963	18.6566	20.5329
ENSMUSG00000029328	1408.43	1408.56	-0.00013319	1	1	Hnrnpdl	5	100033577	100039664	-	4818	protein_coding	heterogeneous nuclear ribonucleoprotein D-like [Source:MGI Symbol;Acc:MGI:1355299]	-	1410	1407	20.5667	20.5229
ENSMUSG00000060981	223.751	137.152	0.705608	0.11159	1	Hist1h4h	13	23531050	23531519	+	470	protein_coding	histone cluster 1, H4h [Source:MGI Symbol;Acc:MGI:2448427]	-	224	137	33.4936	20.4849
ENSMUSG00000024414	247.725	286.318	-0.208783	0.640735	1	Mrpl27	11	94653767	94660089	+	985	protein_coding	mitochondrial ribosomal protein L27 [Source:MGI Symbol;Acc:MGI:2137224]	-	248	286	17.694	20.4052
ENSMUSG00000023232	989.899	673.748	0.554987	0.185509	1	Serinc2	4	130253495	130279205	-	2319	protein_coding	serine incorporator 2 [Source:MGI Symbol;Acc:MGI:1919132]	-	991	673	30.032	20.3951
ENSMUSG00000017781	1118.76	1195.33	-0.0954998	0.820142	1	Pitpna	11	75588097	75628804	+	4129	protein_coding	phosphatidylinositol transfer protein, alpha [Source:MGI Symbol;Acc:MGI:99887]	-	1120	1194	19.0627	20.3222
ENSMUSG00000071662	237.736	251.279	-0.079891	0.869358	1	Polr2g	19	8793129	8798557	-	868	protein_coding	polymerase (RNA) II (DNA directed) polypeptide G [Source:MGI Symbol;Acc:MGI:1914960]	-	238	251	19.2694	20.322
ENSMUSG00000015087	2026.75	1844.05	0.136281	0.742674	1	Rabl6	2	25583018	25608521	-	6379	protein_coding	RAB, member RAS oncogene family-like 6 [Source:MGI Symbol;Acc:MGI:2442633]	-	2029	1842	22.3533	20.2931
ENSMUSG00000003235	848.057	749.833	0.177565	0.673808	1	Eif2b5	16	20498817	20509323	+	2595	protein_coding	eukaryotic translation initiation factor 2B, subunit 5 epsilon [Source:MGI Symbol;Acc:MGI:2446176]	-	849	749	22.9923	20.2841
ENSMUSG00000025232	591.342	576.64	0.0363146	0.938872	1	Hexa	9	59539540	59565109	+	1996	protein_coding	hexosaminidase A [Source:MGI Symbol;Acc:MGI:96073]	-	592	576	20.8436	20.2803
ENSMUSG00000052214	1350.5	1466.63	-0.119001	0.775556	1	Opa3	7	19228334	19256543	+	5082	protein_coding	optic atrophy 3 [Source:MGI Symbol;Acc:MGI:2686271]	-	1352	1465	18.6962	20.2588
ENSMUSG00000091264	1115.76	1293.44	-0.213161	0.609119	1	Smim13	13	41249844	41276577	+	4483	protein_coding	small integral membrane protein 13 [Source:MGI Symbol;Acc:MGI:2652854]	-	1117	1292	17.5104	20.2538
ENSMUSG00000007036	1101.78	929.032	0.246	0.555994	1	Abhd16a	17	35089263	35102987	+	3220	protein_coding	abhydrolase domain containing 16A [Source:MGI Symbol;Acc:MGI:99476]	-	1103	928	24.0731	20.2537
ENSMUSG00000038489	480.466	475.528	0.0148994	0.982828	1	Polr2l	7	141471860	141475132	-	1650	protein_coding	polymerase (RNA) II (DNA directed) polypeptide L [Source:MGI Symbol;Acc:MGI:1913741]	-	481	475	20.4867	20.2312
ENSMUSG00000038502	1404.44	1213.35	0.210981	0.612353	1	Ptov1	7	44863067	44869788	-	4213	protein_coding	prostate tumor over expressed gene 1 [Source:MGI Symbol;Acc:MGI:1933946]	-	1406	1212	23.4534	20.2173
ENSMUSG00000007836	837.069	770.856	0.118867	0.779326	1	Hnrnpa0	13	58125879	58128556	-	2678	protein_coding	heterogeneous nuclear ribonucleoprotein A0 [Source:MGI Symbol;Acc:MGI:1924384]	-	838	770	21.991	20.2065
ENSMUSG00000036114	197.78	246.274	-0.316184	0.479028	1	Rpp25l	4	41712033	41713534	-	856	protein_coding	ribonuclease P/MRP 25 subunit-like [Source:MGI Symbol;Acc:MGI:1917211]	-	198	246	16.2556	20.1964
ENSMUSG00000013858	1654.16	1341.49	0.302238	0.466676	1	Tmem259	10	79974948	79984330	-	4663	protein_coding	transmembrane protein 259 [Source:MGI Symbol;Acc:MGI:2177957]	-	1656	1340	24.9578	20.1953
ENSMUSG00000031534	481.465	420.467	0.195383	0.64801	1	Smim19	8	22462614	22476882	-	1462	protein_coding	small integral membrane protein 19 [Source:MGI Symbol;Acc:MGI:2142501]	-	482	420	23.1692	20.1889
ENSMUSG00000004610	233.74	334.371	-0.516314	0.23641	1	Etfb	7	43444083	43457800	+	1164	protein_coding	electron transferring flavoprotein, beta polypeptide [Source:MGI Symbol;Acc:MGI:106098]	-	234	334	14.1278	20.1653
ENSMUSG00000003420	444.506	603.67	-0.441452	0.297864	1	Fcgrt	7	45092990	45103851	-	2102	protein_coding	Fc receptor, IgG, alpha chain transporter [Source:MGI Symbol;Acc:MGI:103017]	-	445	603	14.8778	20.1603
ENSMUSG00000037149	1535.29	1457.62	0.0748945	0.858114	1	Ddx1	12	13216973	13249213	-	5080	protein_coding	DEAD (Asp-Glu-Ala-Asp) box polypeptide 1 [Source:MGI Symbol;Acc:MGI:2144727]	-	1537	1456	21.2629	20.1423
ENSMUSG00000036745	2775.91	2371.63	0.227071	0.582748	1	Ttll7	3	146852367	146984009	+	8266	protein_coding	tubulin tyrosine ligase-like family, member 7 [Source:MGI Symbol;Acc:MGI:1918142]	-	2779	2369	23.6268	20.141
ENSMUSG00000024474	659.267	571.635	0.205727	0.629513	1	Ik	18	36744656	36757639	+	1996	protein_coding	IK cytokine [Source:MGI Symbol;Acc:MGI:1345142]	-	660	571	23.2378	20.1042
ENSMUSG00000034120	1019.87	846.941	0.268011	0.52152	1	Srsf2	11	116849901	116853094	-	2958	protein_coding	serine/arginine-rich splicing factor 2 [Source:MGI Symbol;Acc:MGI:98284]	-	1021	846	24.2571	20.0994
ENSMUSG00000034254	1208.66	858.954	0.492691	0.237375	1	Agpat1	17	34604262	34613449	+	3001	protein_coding	1-acylglycerol-3-phosphate O-acyltransferase 1 (lysophosphatidic acid acyltransferase, alpha) [Source:MGI Symbol;Acc:MGI:1932075]	-	1210	858	28.3355	20.0925
ENSMUSG00000033352	1392.45	1334.48	0.0613421	0.884188	1	Map2k4	11	65688243	65788297	-	4664	protein_coding	mitogen-activated protein kinase kinase 4 [Source:MGI Symbol;Acc:MGI:1346869]	-	1394	1333	21.0047	20.0855
ENSMUSG00000056851	1426.41	1487.65	-0.060639	0.885333	1	Pcbp2	15	102470539	102500061	+	5203	protein_coding	poly(rC) binding protein 2 [Source:MGI Symbol;Acc:MGI:108202]	-	1428	1486	19.288	20.0714
ENSMUSG00000062353	106.881	125.139	-0.227277	0.639703	1	Gm15772	5	3236431	3236868	+	438	processed_pseudogene	predicted gene 15772 [Source:MGI Symbol;Acc:MGI:3805541]	-	107	125	17.1681	20.0562
ENSMUSG00000014748	1096.78	1166.3	-0.0886481	0.833106	1	Tex261	6	83768885	83775813	-	4088	protein_coding	testis expressed gene 261 [Source:MGI Symbol;Acc:MGI:1096575]	-	1098	1165	18.8757	20.0275
ENSMUSG00000050043	752.164	664.738	0.178229	0.67445	1	Tmx2	2	84671316	84679140	-	2330	protein_coding	thioredoxin-related transmembrane protein 2 [Source:MGI Symbol;Acc:MGI:1914208]	-	753	664	22.7118	20.0274
ENSMUSG00000030704	1076.8	1063.18	0.0183652	0.967282	1	Rab6a	7	100607410	100641268	+	3728	protein_coding	RAB6A, member RAS oncogene family [Source:MGI Symbol;Acc:MGI:894313]	-	1078	1062	20.3214	20.0198
ENSMUSG00000022940	694.228	566.629	0.292946	0.48947	1	Pigp	16	94358763	94371842	-	1987	protein_coding	phosphatidylinositol glycan anchor biosynthesis, class P [Source:MGI Symbol;Acc:MGI:1860433]	-	695	566	24.581	20.0184
ENSMUSG00000036446	396.559	697.775	-0.815029	0.0548137	1	Lum	10	97565128	97572703	+	2448	protein_coding	lumican [Source:MGI Symbol;Acc:MGI:109347]	-	397	697	11.397	20.0094
ENSMUSG00000029512	2025.75	1847.05	0.133222	0.748279	1	Ulk1	5	110784488	110810097	-	6488	protein_coding	unc-51 like kinase 1 [Source:MGI Symbol;Acc:MGI:1270126]	-	2028	1845	21.9669	19.9847
ENSMUSG00000035783	604.328	506.563	0.254534	0.551318	1	Acta2	19	34241090	34255336	-	1781	protein_coding	actin, alpha 2, smooth muscle, aorta [Source:MGI Symbol;Acc:MGI:87909]	-	605	506	23.8728	19.9663
ENSMUSG00000040548	1824.97	1585.76	0.202683	0.625275	1	Tex2	11	106502147	106613423	-	5576	protein_coding	testis expressed gene 2 [Source:MGI Symbol;Acc:MGI:102465]	-	1827	1584	23.0265	19.9638
ENSMUSG00000032002	781.131	874.972	-0.163646	0.696838	1	Dcun1d5	9	7184520	7208205	+	3077	protein_coding	DCN1, defective in cullin neddylation 1, domain containing 5 (S. cerevisiae) [Source:MGI Symbol;Acc:MGI:1924113]	-	782	874	17.8604	19.9616
ENSMUSG00000023861	715.205	591.657	0.273543	0.518348	1	Mpc1	17	8282904	8297661	+	2082	protein_coding	mitochondrial pyruvate carrier 1 [Source:MGI Symbol;Acc:MGI:1915240]	-	716	591	24.1682	19.9489
ENSMUSG00000028530	2109.65	2052.28	0.0397775	0.924526	1	Jak1	4	101152367	101265282	-	7227	protein_coding	Janus kinase 1 [Source:MGI Symbol;Acc:MGI:96628]	-	2112	2050	20.5375	19.9346
ENSMUSG00000033186	797.114	727.808	0.131206	0.757431	1	Mzt1	14	99034544	99046134	-	2563	protein_coding	mitotic spindle organizing protein 1 [Source:MGI Symbol;Acc:MGI:1924039]	-	798	727	21.8809	19.9341
ENSMUSG00000031204	380.577	452.503	-0.249663	0.560039	1	Asb12	X	95470201	95557987	-	1594	protein_coding	ankyrin repeat and SOCS box-containing 12 [Source:MGI Symbol;Acc:MGI:1917642]	-	381	452	16.7976	19.9279
ENSMUSG00000004936	949.944	962.068	-0.0182947	0.967769	1	Map2k1	9	64185770	64253631	-	3391	protein_coding	mitogen-activated protein kinase kinase 1 [Source:MGI Symbol;Acc:MGI:1346866]	-	951	961	19.709	19.9162
ENSMUSG00000047126	2472.25	2409.68	0.0369845	0.929646	1	Cltc	11	86694351	86757565	-	8499	protein_coding	clathrin, heavy polypeptide (Hc) [Source:MGI Symbol;Acc:MGI:2388633]	-	2475	2407	20.4653	19.9031
ENSMUSG00000028426	1690.12	1622.8	0.058635	0.888821	1	Rad23b	4	55350043	55392237	+	5733	protein_coding	RAD23 homolog B, nucleotide excision repair protein [Source:MGI Symbol;Acc:MGI:105128]	-	1692	1621	20.741	19.8707
ENSMUSG00000014959	1170.7	1171.3	-0.000741917	1	1	Gorasp2	2	70661576	70712636	+	4145	protein_coding	golgi reassembly stacking protein 2 [Source:MGI Symbol;Acc:MGI:2135962]	-	1172	1170	19.8708	19.8369
ENSMUSG00000020743	425.527	567.63	-0.415595	0.327795	1	Mif4gd	11	115607918	115612969	-	2010	protein_coding	MIF4G domain containing [Source:MGI Symbol;Acc:MGI:1916924]	-	426	567	14.8945	19.8243
ENSMUSG00000027782	2613.09	2523.8	0.0501579	0.904207	1	Kpna4	3	69067149	69127113	-	8940	protein_coding	karyopherin (importin) alpha 4 [Source:MGI Symbol;Acc:MGI:1100848]	-	2616	2521	20.5642	19.8174
ENSMUSG00000026728	1294.56	1338.49	-0.0481352	0.909535	1	Vim	2	13573927	13582826	+	4743	protein_coding	vimentin [Source:MGI Symbol;Acc:MGI:98932]	-	1296	1337	19.2028	19.8103
ENSMUSG00000028098	742.175	815.906	-0.136622	0.745432	1	Rnf115	3	96727664	96791638	+	2893	protein_coding	ring finger protein 115 [Source:MGI Symbol;Acc:MGI:1915095]	-	743	815	18.049	19.798
ENSMUSG00000001366	696.226	874.972	-0.329628	0.431134	1	Fbxo9	9	78081499	78109065	-	3103	protein_coding	f-box protein 9 [Source:MGI Symbol;Acc:MGI:1918788]	-	697	874	15.7857	19.7944
ENSMUSG00000036850	254.717	250.278	0.0253506	0.957605	1	Mrpl41	2	24974117	24975098	-	888	protein_coding	mitochondrial ribosomal protein L41 [Source:MGI Symbol;Acc:MGI:1333816]	-	255	250	20.1808	19.7851
ENSMUSG00000035105	469.478	748.832	-0.67344	0.109585	1	Egln3	12	54178981	54203860	-	2662	protein_coding	egl-9 family hypoxia-inducible factor 3 [Source:MGI Symbol;Acc:MGI:1932288]	-	470	748	12.408	19.7472
ENSMUSG00000035202	3464.15	3118.46	0.15166	0.713423	1	Lars2	9	123366927	123462666	+	11089	protein_coding	leucyl-tRNA synthetase, mitochondrial [Source:MGI Symbol;Acc:MGI:2142973]	-	3468	3115	21.9785	19.7414
ENSMUSG00000040414	623.307	425.473	0.550743	0.192498	1	Slc25a28	19	43663822	43674881	-	1514	protein_coding	solute carrier family 25, member 28 [Source:MGI Symbol;Acc:MGI:2180509]	-	624	425	28.9648	19.7276
ENSMUSG00000057897	3911.65	2561.85	0.61057	0.139799	1	Camk2b	11	5969644	6066362	-	9125	protein_coding	calcium/calmodulin-dependent protein kinase II, beta [Source:MGI Symbol;Acc:MGI:88257]	-	3916	2559	30.1593	19.7083
ENSMUSG00000058756	1206.66	1294.44	-0.101298	0.808964	1	Thra	11	98740638	98769006	+	4614	protein_coding	thyroid hormone receptor alpha [Source:MGI Symbol;Acc:MGI:98742]	THR-like	1208	1293	18.3993	19.6939
ENSMUSG00000081752	245.727	308.343	-0.327329	0.456867	1	Sms-ps	X	62775585	62776685	-	1101	processed_pseudogene	spermine synthase, pseudogene [Source:MGI Symbol;Acc:MGI:3705601]	-	246	308	15.7022	19.6596
ENSMUSG00000025795	1209.66	1071.19	0.175363	0.674626	1	Rassf3	10	121410350	121476347	-	3826	protein_coding	Ras association (RalGDS/AF-6) domain family member 3 [Source:MGI Symbol;Acc:MGI:2179722]	-	1211	1070	22.2439	19.654
ENSMUSG00000027566	941.953	858.954	0.133056	0.751892	1	Psma7	2	180036374	180042433	-	3071	protein_coding	proteasome (prosome, macropain) subunit, alpha type 7 [Source:MGI Symbol;Acc:MGI:1347070]	-	943	858	21.5796	19.6345
ENSMUSG00000044018	598.335	590.656	0.0186311	0.972255	1	Mrpl50	4	49512596	49521093	-	2114	protein_coding	mitochondrial ribosomal protein L50 [Source:MGI Symbol;Acc:MGI:107329]	-	599	590	19.9129	19.6137
ENSMUSG00000027742	1523.31	1380.53	0.141969	0.733283	1	Cog6	3	52981875	53017237	-	4957	protein_coding	component of oligomeric golgi complex 6 [Source:MGI Symbol;Acc:MGI:1914792]	-	1525	1379	21.6203	19.5505
ENSMUSG00000022841	1093.78	1146.27	-0.0676152	0.87292	1	Ap2m1	16	20535478	20544909	+	4120	protein_coding	adaptor-related protein complex 2, mu 1 subunit [Source:MGI Symbol;Acc:MGI:1298405]	-	1095	1145	18.6779	19.5308
ENSMUSG00000066324	2064.7	1820.02	0.181968	0.660707	1	Impad1	4	4762484	4793355	-	6543	protein_coding	inositol monophosphatase domain containing 1 [Source:MGI Symbol;Acc:MGI:1915720]	-	2067	1818	22.2011	19.5267
ENSMUSG00000024645	269.7	365.406	-0.437968	0.31348	1	Timm21	18	84947294	84951524	-	1315	protein_coding	translocase of inner mitochondrial membrane 21 [Source:MGI Symbol;Acc:MGI:1920595]	-	270	365	14.4294	19.5065
ENSMUSG00000018583	1890.9	1960.18	-0.051909	0.90136	1	G3bp1	11	55469685	55504838	+	7064	protein_coding	GTPase activating protein (SH3 domain) binding protein 1 [Source:MGI Symbol;Acc:MGI:1351465]	-	1893	1958	18.8327	19.4793
ENSMUSG00000056050	1458.38	1229.37	0.246429	0.553571	1	Mia3	1	183326725	183369553	-	4431	protein_coding	melanoma inhibitory activity 3 [Source:MGI Symbol;Acc:MGI:2443183]	-	1460	1228	23.156	19.4764
ENSMUSG00000063388	436.515	340.378	0.358776	0.397749	1	BC023105	18	60441753	60442983	+	1227	pseudogene	cDNA sequence BC023105 [Source:MGI Symbol;Acc:MGI:2384767]	-	437	340	25.0293	19.4736
ENSMUSG00000011179	1144.73	944.048	0.278038	0.505325	1	Odc1	12	17544794	17551505	+	3405	protein_coding	ornithine decarboxylase, structural 1 [Source:MGI Symbol;Acc:MGI:97402]	-	1146	943	23.6526	19.4628
ENSMUSG00000059058	61.9311	54.0601	0.19568	0.722536	1	Tma7-ps	1	171711088	171711282	+	195	processed_pseudogene	translational machinery associated 7 homolog (S. cerevisiae), pseudogene [Source:MGI Symbol;Acc:MGI:3705453]	-	62	54	22.3444	19.4613
ENSMUSG00000079658	897.003	837.931	0.0982676	0.816578	1	Eloc	1	16641725	16657042	-	3026	protein_coding	elongin C [Source:MGI Symbol;Acc:MGI:1915173]	-	898	837	20.8554	19.4387
ENSMUSG00000057177	879.023	802.892	0.130676	0.757084	1	Gsk3a	7	25228258	25237851	-	2900	protein_coding	glycogen synthase kinase 3 alpha [Source:MGI Symbol;Acc:MGI:2152453]	-	880	802	21.3254	19.4352
ENSMUSG00000002949	898.002	1014.13	-0.175424	0.675859	1	Timm44	8	4259731	4275913	-	3664	protein_coding	translocase of inner mitochondrial membrane 44 [Source:MGI Symbol;Acc:MGI:1343262]	-	899	1013	17.2431	19.4297
ENSMUSG00000032766	211.764	254.282	-0.263828	0.55566	1	Gng11	6	4003904	4008445	+	919	protein_coding	guanine nucleotide binding protein (G protein), gamma 11 [Source:MGI Symbol;Acc:MGI:1913316]	-	212	254	16.2118	19.4236
ENSMUSG00000069769	3058.6	2877.2	0.0882045	0.831341	1	Msi2	11	88339382	88718513	-	10405	protein_coding	musashi RNA-binding protein 2 [Source:MGI Symbol;Acc:MGI:1923876]	-	3062	2874	20.6812	19.4114
ENSMUSG00000019210	1247.61	1136.26	0.134861	0.747098	1	Atp6v1e1	6	120794305	120822793	-	4110	protein_coding	ATPase, H+ transporting, lysosomal V1 subunit E1 [Source:MGI Symbol;Acc:MGI:894326]	-	1249	1135	21.3566	19.4073
ENSMUSG00000031021	584.35	552.614	0.0805446	0.855803	1	Tmem9b	7	109735834	109752875	-	2002	protein_coding	TMEM9 domain family, member B [Source:MGI Symbol;Acc:MGI:1915254]	-	585	552	20.5354	19.377
ENSMUSG00000021546	1829.97	1782.98	0.0375234	0.929133	1	Hnrnpk	13	58391142	58403343	-	6466	protein_coding	heterogeneous nuclear ribonucleoprotein K [Source:MGI Symbol;Acc:MGI:99894]	-	1832	1781	19.9114	19.3571
ENSMUSG00000031197	399.556	585.65	-0.551499	0.19399	1	Vbp1	X	75514299	75534942	+	2132	protein_coding	von Hippel-Lindau binding protein 1 [Source:MGI Symbol;Acc:MGI:1333804]	-	400	585	13.1851	19.2833
ENSMUSG00000024456	2132.63	1740.93	0.292753	0.479647	1	Diaph1	18	37843601	37935476	-	6339	protein_coding	diaphanous related formin 1 [Source:MGI Symbol;Acc:MGI:1194490]	-	2135	1739	23.6695	19.2793
ENSMUSG00000023170	506.437	440.489	0.201223	0.637162	1	Gps2	11	69913888	69916591	+	1604	protein_coding	G protein pathway suppressor 2 [Source:MGI Symbol;Acc:MGI:1891751]	-	507	440	22.2134	19.2779
ENSMUSG00000005615	2407.32	2034.26	0.242913	0.557144	1	Pcyt1a	16	32430921	32475070	+	7412	protein_coding	phosphate cytidylyltransferase 1, choline, alpha isoform [Source:MGI Symbol;Acc:MGI:88557]	-	2410	2032	22.8504	19.2664
ENSMUSG00000021102	1055.83	1010.12	0.0638354	0.880421	1	Glrx5	12	105032688	105042906	+	3682	protein_coding	glutaredoxin 5 [Source:MGI Symbol;Acc:MGI:1920296]	-	1057	1009	20.1745	19.2584
ENSMUSG00000049225	1633.18	1234.37	0.403876	0.330902	1	Pdp1	4	11958184	11966452	-	4507	protein_coding	pyruvate dehyrogenase phosphatase catalytic subunit 1 [Source:MGI Symbol;Acc:MGI:2685870]	-	1635	1233	25.4942	19.2259
ENSMUSG00000002846	453.496	488.543	-0.107366	0.798859	1	Timmdc1	16	38498347	38522663	-	1784	protein_coding	translocase of inner mitochondrial membrane domain containing 1 [Source:MGI Symbol;Acc:MGI:1922139]	-	454	488	17.8843	19.2237
ENSMUSG00000036112	2162.6	2095.33	0.045586	0.913309	1	Metap2	10	93858489	93897093	-	7654	protein_coding	methionine aminopeptidase 2 [Source:MGI Symbol;Acc:MGI:1929701]	-	2165	2093	19.8784	19.2173
ENSMUSG00000008140	780.133	797.886	-0.0324581	0.940512	1	Emc10	7	44489937	44496529	-	2917	protein_coding	ER membrane protein complex subunit 10 [Source:MGI Symbol;Acc:MGI:1916933]	-	781	797	18.816	19.2014
ENSMUSG00000031948	1323.53	1217.35	0.120631	0.772957	1	Kars	8	111993443	112011323	-	4464	protein_coding	lysyl-tRNA synthetase [Source:MGI Symbol;Acc:MGI:1934754]	-	1325	1216	20.8595	19.1435
ENSMUSG00000047731	1145.73	1214.35	-0.0839113	0.841862	1	Wbp1l	19	46599084	46657389	+	4463	protein_coding	WW domain binding protein 1 like [Source:MGI Symbol;Acc:MGI:107577]	-	1147	1213	18.0613	19.1005
ENSMUSG00000022791	1456.38	1560.73	-0.099828	0.811034	1	Tnk2	16	32643874	32683493	+	5738	protein_coding	tyrosine kinase, non-receptor, 2 [Source:MGI Symbol;Acc:MGI:1858308]	-	1458	1559	17.857	19.094
ENSMUSG00000030157	409.545	329.366	0.314223	0.459808	1	Clec2d	6	129180615	129186534	+	1213	protein_coding	C-type lectin domain family 2, member d [Source:MGI Symbol;Acc:MGI:2135589]	-	410	329	23.7539	19.0611
ENSMUSG00000026574	332.63	467.519	-0.49095	0.250322	1	Dpt	1	164796644	164824266	+	1724	protein_coding	dermatopontin [Source:MGI Symbol;Acc:MGI:1928392]	-	333	467	13.5743	19.0367
ENSMUSG00000109324	936.958	928.031	0.0138107	0.976457	1	Prmt1	7	44975989	44986568	-	3425	protein_coding	protein arginine N-methyltransferase 1 [Source:MGI Symbol;Acc:MGI:107846]	-	938	927	19.2466	19.0209
ENSMUSG00000025586	1333.52	1134.26	0.233462	0.575168	1	Cpeb1	7	81347026	81455465	-	4192	protein_coding	cytoplasmic polyadenylation element binding protein 1 [Source:MGI Symbol;Acc:MGI:108442]	-	1335	1133	22.3806	18.9942
ENSMUSG00000043079	3182.46	2578.86	0.303394	0.462513	1	Synpo	18	60593973	60660142	-	9533	protein_coding	synaptopodin [Source:MGI Symbol;Acc:MGI:1099446]	-	3186	2576	23.487	18.9901
ENSMUSG00000021756	2483.24	3000.33	-0.272886	0.508854	1	Il6st	13	112464070	112510086	+	11099	protein_coding	interleukin 6 signal transducer [Source:MGI Symbol;Acc:MGI:96560]	-	2486	2997	15.7409	18.9764
ENSMUSG00000027763	4382.13	5053.61	-0.205678	0.617604	1	Mbnl1	3	60472830	60629750	+	18717	protein_coding	muscleblind like splicing factor 1 [Source:MGI Symbol;Acc:MGI:1928482]	-	4387	5048	16.4719	18.9537
ENSMUSG00000038965	1556.27	1575.75	-0.0179449	0.967149	1	Ube2l3	16	17152013	17202649	-	5841	protein_coding	ubiquitin-conjugating enzyme E2L 3 [Source:MGI Symbol;Acc:MGI:109240]	-	1558	1574	18.7453	18.9378
ENSMUSG00000001025	370.588	368.409	0.00850451	0.985297	1	S100a6	3	90612882	90624181	+	1367	protein_coding	S100 calcium binding protein A6 (calcyclin) [Source:MGI Symbol;Acc:MGI:1339467]	-	371	368	19.0729	18.9187
ENSMUSG00000074656	1899.89	1820.02	0.0619548	0.882199	1	Eif2s2	2	154871410	154892935	-	6755	protein_coding	eukaryotic translation initiation factor 2, subunit 2 (beta) [Source:MGI Symbol;Acc:MGI:1914454]	-	1902	1818	19.7878	18.9139
ENSMUSG00000029404	336.626	388.431	-0.206443	0.638473	1	Arl6ip4	5	124116089	124118196	+	1442	protein_coding	ADP-ribosylation factor-like 6 interacting protein 4 [Source:MGI Symbol;Acc:MGI:1929500]	-	337	388	16.4239	18.9094
ENSMUSG00000047875	1215.65	1319.47	-0.118216	0.777432	1	Gpr157	4	150087365	150105927	+	4900	protein_coding	G protein-coupled receptor 157 [Source:MGI Symbol;Acc:MGI:2442046]	-	1217	1318	17.4545	18.903
ENSMUSG00000041126	482.464	439.488	0.13456	0.754559	1	H2afv	11	6427229	6444443	-	1633	protein_coding	H2A histone family, member V [Source:MGI Symbol;Acc:MGI:1924855]	-	483	439	20.7861	18.8925
ENSMUSG00000024059	2407.32	2288.54	0.0729978	0.860641	1	Clip4	17	71768473	71864273	+	8514	protein_coding	CAP-GLY domain containing linker protein family, member 4 [Source:MGI Symbol;Acc:MGI:1919100]	-	2410	2286	19.8928	18.8692
ENSMUSG00000022031	761.154	806.896	-0.0841814	0.842407	1	Elp3	14	65530449	65593075	-	3002	protein_coding	elongator acetyltransferase complex subunit 3 [Source:MGI Symbol;Acc:MGI:1921445]	-	762	806	17.8384	18.8684
ENSMUSG00000028998	251.72	302.336	-0.264211	0.55047	1	Tomm7	5	23838944	23844161	-	1125	protein_coding	translocase of outer mitochondrial membrane 7 [Source:MGI Symbol;Acc:MGI:1913419]	-	252	302	15.742	18.8654
ENSMUSG00000028974	962.929	951.056	0.0178973	0.968529	1	Dffa	4	149104146	149120647	+	3540	protein_coding	DNA fragmentation factor, alpha subunit [Source:MGI Symbol;Acc:MGI:1196227]	-	964	950	19.1375	18.8596
ENSMUSG00000000708	1479.36	1307.45	0.178195	0.668635	1	Kat2b	17	53566861	53672720	+	4867	protein_coding	K(lysine) acetyltransferase 2B [Source:MGI Symbol;Acc:MGI:1343094]	-	1481	1306	21.3848	18.8579
ENSMUSG00000021096	3720.86	3443.82	0.111622	0.786989	1	Ppm1a	12	72757455	72799819	+	12829	protein_coding	protein phosphatase 1A, magnesium dependent, alpha isoform [Source:MGI Symbol;Acc:MGI:99878]	-	3725	3440	20.4054	18.8442
ENSMUSG00000010911	229.744	268.298	-0.223692	0.617819	1	Apip	2	103073675	103092644	+	1000	protein_coding	APAF1 interacting protein [Source:MGI Symbol;Acc:MGI:1926788]	-	230	268	16.1637	18.8342
ENSMUSG00000073940	408.546	188.209	1.11765	0.0100329	0.613284	Hbb-bt	7	103812524	103813996	-	703	protein_coding	hemoglobin, beta adult t chain [Source:MGI Symbol;Acc:MGI:5474850]	-	409	188	40.8865	18.7938
ENSMUSG00000030470	175.804	714.794	-2.02278	4.65017e-06	0.0027731	Csrp3	7	48830398	48848033	-	2671	protein_coding	cysteine and glycine-rich protein 3 [Source:MGI Symbol;Acc:MGI:1330824]	-	176	714	4.63074	18.7861
ENSMUSG00000028116	312.652	916.017	-1.55044	0.000315219	0.0841937	Myoz2	3	123006206	123035015	-	3423	protein_coding	myozenin 2 [Source:MGI Symbol;Acc:MGI:1913063]	-	313	915	6.42613	18.7856
ENSMUSG00000040430	1729.08	1768.96	-0.0329	0.938099	1	Pitpnc1	11	107207892	107470699	-	6612	protein_coding	phosphatidylinositol transfer protein, cytoplasmic 1 [Source:MGI Symbol;Acc:MGI:1919045]	-	1731	1767	18.3982	18.7809
ENSMUSG00000026755	1343.51	1203.34	0.158948	0.703208	1	Arpc5l	2	39005348	39015877	+	4498	protein_coding	actin related protein 2/3 complex, subunit 5-like [Source:MGI Symbol;Acc:MGI:1921442]	-	1345	1202	21.0143	18.7801
ENSMUSG00000054659	558.379	490.545	0.186816	0.665092	1	Pm20d2	4	33174230	33189737	-	1834	protein_coding	peptidase M20 domain containing 2 [Source:MGI Symbol;Acc:MGI:2685270]	-	559	490	21.4202	18.7762
ENSMUSG00000034341	1137.74	847.942	0.424074	0.309401	1	Wbp2	11	116078573	116086995	-	3177	protein_coding	WW domain binding protein 2 [Source:MGI Symbol;Acc:MGI:104709]	-	1139	847	25.1952	18.736
ENSMUSG00000024309	309.656	318.354	-0.0399487	0.939834	1	Pfdn6	17	33938821	33940343	-	1193	protein_coding	prefoldin subunit 6 [Source:MGI Symbol;Acc:MGI:95908]	-	310	318	18.2614	18.7326
ENSMUSG00000029128	1127.75	1208.34	-0.0995756	0.812467	1	Rab28	5	41624976	41708157	-	4529	protein_coding	RAB28, member RAS oncogene family [Source:MGI Symbol;Acc:MGI:1917285]	-	1129	1207	17.5188	18.7291
ENSMUSG00000083863	141.842	179.199	-0.33701	0.461752	1	Gm13341	2	22587291	22587962	-	672	unprocessed_pseudogene	predicted gene 13341 [Source:MGI Symbol;Acc:MGI:3650228]	-	142	179	14.8501	18.7196
ENSMUSG00000015994	831.076	802.892	0.0497676	0.90882	1	Fnta	8	25998722	26015650	-	3012	protein_coding	farnesyltransferase, CAAX box, alpha [Source:MGI Symbol;Acc:MGI:104683]	-	832	802	19.4124	18.7125
ENSMUSG00000007415	1086.79	1110.23	-0.0307833	0.943353	1	Gatad1	5	3632932	3657185	-	4168	protein_coding	GATA zinc finger domain containing 1 [Source:MGI Symbol;Acc:MGI:1914460]	zf-GATA	1088	1109	18.3448	18.6989
ENSMUSG00000043284	490.455	464.516	0.0783717	0.863134	1	Tmem11	11	60864452	60879272	-	1745	protein_coding	transmembrane protein 11 [Source:MGI Symbol;Acc:MGI:2144726]	-	491	464	19.7741	18.6868
ENSMUSG00000026701	1316.54	1277.42	0.0435118	0.918437	1	Prdx6	1	161240112	161251219	-	4804	protein_coding	peroxiredoxin 6 [Source:MGI Symbol;Acc:MGI:894320]	-	1318	1276	19.2808	18.6664
ENSMUSG00000066705	1029.85	1091.21	-0.08348	0.843117	1	Fxyd6	9	45370185	45396159	+	4107	protein_coding	FXYD domain-containing ion transport regulator 6 [Source:MGI Symbol;Acc:MGI:1890226]	-	1031	1090	17.6419	18.6515
ENSMUSG00000026245	685.238	695.773	-0.0220065	0.960083	1	Farsb	1	78417975	78488897	-	2620	protein_coding	phenylalanyl-tRNA synthetase, beta subunit [Source:MGI Symbol;Acc:MGI:1346035]	-	686	695	18.4007	18.6421
ENSMUSG00000020460	440.51	523.582	-0.249173	0.559252	1	Rps27a	11	29545846	29548109	-	1972	protein_coding	ribosomal protein S27A [Source:MGI Symbol;Acc:MGI:1925544]	-	441	523	15.7161	18.6383
ENSMUSG00000051456	192.786	207.23	-0.104171	0.829275	1	Hspb3	13	113662896	113663676	-	781	protein_coding	heat shock protein 3 [Source:MGI Symbol;Acc:MGI:1928479]	-	193	207	17.3667	18.6265
ENSMUSG00000053279	3629.96	1306.45	1.47421	0.000462086	0.111231	Aldh1a1	19	20492715	20643462	+	4934	protein_coding	aldehyde dehydrogenase family 1, subfamily A1 [Source:MGI Symbol;Acc:MGI:1353450]	-	3634	1305	51.7604	18.5876
ENSMUSG00000020745	2344.39	2542.82	-0.117211	0.777264	1	Pafah1b1	11	74673949	74724670	-	9620	protein_coding	platelet-activating factor acetylhydrolase, isoform 1b, subunit 1 [Source:MGI Symbol;Acc:MGI:109520]	-	2347	2540	17.1455	18.5554
ENSMUSG00000060279	1307.55	1136.26	0.202546	0.627069	1	Ap2a1	7	44900373	44929496	-	4300	protein_coding	adaptor-related protein complex 2, alpha 1 subunit [Source:MGI Symbol;Acc:MGI:101921]	-	1309	1135	21.3936	18.5498
ENSMUSG00000028447	297.669	275.306	0.112625	0.795517	1	Dctn3	4	41714798	41723170	-	1042	protein_coding	dynactin 3 [Source:MGI Symbol;Acc:MGI:1859251]	-	298	275	20.0983	18.5471
ENSMUSG00000022747	2198.56	1628.81	0.43271	0.296253	1	St3gal6	16	58468125	58524243	-	6172	protein_coding	ST3 beta-galactoside alpha-2,3-sialyltransferase 6 [Source:MGI Symbol;Acc:MGI:1888707]	-	2201	1627	25.0614	18.5256
ENSMUSG00000038437	1795	1964.18	-0.129932	0.754411	1	Mllt6	11	97663414	97685463	+	7451	protein_coding	myeloid/lymphoid or mixed-lineage leukemia; translocated to, 6 [Source:MGI Symbol;Acc:MGI:1935145]	-	1797	1962	16.949	18.5053
ENSMUSG00000096606	936.958	795.884	0.235393	0.574626	1	Tpbgl	7	99624082	99627103	-	3022	protein_coding	trophoblast glycoprotein-like [Source:MGI Symbol;Acc:MGI:3646425]	-	938	795	21.8132	18.4878
ENSMUSG00000029426	1950.83	1654.84	0.237383	0.566918	1	Scarb2	5	92441314	92506833	-	6285	protein_coding	scavenger receptor class B, member 2 [Source:MGI Symbol;Acc:MGI:1196458]	-	1953	1653	21.8378	18.4833
ENSMUSG00000024570	426.526	362.403	0.234966	0.579372	1	Rbfa	18	80192265	80200658	-	1377	protein_coding	ribosome binding factor A [Source:MGI Symbol;Acc:MGI:1915981]	-	427	362	21.7924	18.4751
ENSMUSG00000034353	810.099	794.883	0.0273526	0.951807	1	Ramp1	1	91179822	91225196	+	3022	protein_coding	receptor (calcitonin) activity modifying protein 1 [Source:MGI Symbol;Acc:MGI:1858418]	-	811	794	18.8598	18.4645
ENSMUSG00000021759	447.502	459.51	-0.0381909	0.933864	1	Plpp1	13	112800792	112867894	+	1750	protein_coding	phospholipid phosphatase 1 [Source:MGI Symbol;Acc:MGI:108412]	-	448	459	17.9909	18.4326
ENSMUSG00000025499	850.055	980.088	-0.205328	0.62419	1	Hras	7	141189105	141194005	-	3733	protein_coding	Harvey rat sarcoma virus oncogene [Source:MGI Symbol;Acc:MGI:96224]	-	851	979	16.0208	18.4305
ENSMUSG00000024120	2235.51	2232.48	0.00196018	0.997457	1	Lrpprc	17	84705247	84790789	-	8504	protein_coding	leucine-rich PPR-motif containing [Source:MGI Symbol;Acc:MGI:1919666]	-	2238	2230	18.4948	18.4286
ENSMUSG00000026248	398.557	431.479	-0.114471	0.798498	1	Mrpl44	1	79776018	79781445	+	1644	protein_coding	mitochondrial ribosomal protein L44 [Source:MGI Symbol;Acc:MGI:1916413]	-	399	431	17.0562	18.4241
ENSMUSG00000028690	546.392	583.648	-0.09514	0.821591	1	Mmachc	4	116702279	116708406	-	2224	protein_coding	methylmalonic aciduria cblC type, with homocystinuria [Source:MGI Symbol;Acc:MGI:1914346]	-	547	583	17.2848	18.4224
ENSMUSG00000022490	487.458	342.38	0.509522	0.231905	1	Ppp1r1a	15	103530279	103538003	-	1306	protein_coding	protein phosphatase 1, regulatory inhibitor subunit 1A [Source:MGI Symbol;Acc:MGI:1889595]	-	488	342	26.2596	18.4033
ENSMUSG00000051154	667.258	610.678	0.127808	0.766337	1	Commd3	2	18672384	18676231	+	2330	protein_coding	COMM domain containing 3 [Source:MGI Symbol;Acc:MGI:88218]	-	668	610	20.148	18.3986
ENSMUSG00000015944	2043.73	1981.2	0.0448257	0.914875	1	Castor2	5	134099711	134144343	+	7560	protein_coding	cytosolic arginine sensor for mTORC1 subunit 2 [Source:MGI Symbol;Acc:MGI:1933384]	-	2046	1979	19.0193	18.3965
ENSMUSG00000026027	1809.99	1900.11	-0.0700983	0.866664	1	Stradb	1	58973522	58995715	+	7256	protein_coding	STE20-related kinase adaptor beta [Source:MGI Symbol;Acc:MGI:2144047]	-	1812	1898	17.5498	18.3828
ENSMUSG00000028822	355.605	332.369	0.0974525	0.820301	1	Tmem50a	4	134897849	134915024	-	1270	protein_coding	transmembrane protein 50A [Source:MGI Symbol;Acc:MGI:1919067]	-	356	332	19.6996	18.3716
ENSMUSG00000029198	965.926	923.025	0.0655344	0.877577	1	Grpel1	5	36464998	36474080	+	3528	protein_coding	GrpE-like 1, mitochondrial [Source:MGI Symbol;Acc:MGI:1334417]	-	967	922	19.2624	18.366
ENSMUSG00000051255	219.756	227.252	-0.0483678	0.928632	1	Gm6563	19	23675844	23676712	+	869	protein_coding	predicted pseudogene 6563 [Source:MGI Symbol;Acc:MGI:3646907]	-	220	227	17.7916	18.3577
ENSMUSG00000014470	537.402	518.576	0.0514359	0.911868	1	Rnf166	8	122466147	122476064	-	1985	protein_coding	ring finger protein 166 [Source:MGI Symbol;Acc:MGI:1915968]	-	538	518	19.0473	18.3392
ENSMUSG00000061461	693.229	759.844	-0.132347	0.753229	1	Smim20	5	53267083	53278540	+	2909	protein_coding	small integral membrane protein 20 [Source:MGI Symbol;Acc:MGI:1913528]	-	694	759	16.7659	18.3362
ENSMUSG00000040964	1632.19	1485.65	0.1357	0.744448	1	Arhgef10l	4	140514485	140666012	-	5693	protein_coding	Rho guanine nucleotide exchange factor (GEF) 10-like [Source:MGI Symbol;Acc:MGI:1920004]	-	1634	1484	20.1708	18.3191
ENSMUSG00000032328	1563.26	1472.64	0.0861523	0.836751	1	Tmem30a	9	79768943	79793507	-	5646	protein_coding	transmembrane protein 30A [Source:MGI Symbol;Acc:MGI:106402]	-	1565	1471	19.4798	18.3098
ENSMUSG00000024862	1276.58	1078.2	0.243638	0.558842	1	Klc2	19	5107746	5118560	-	4134	protein_coding	kinesin light chain 2 [Source:MGI Symbol;Acc:MGI:107953]	-	1278	1077	21.7256	18.3087
ENSMUSG00000027180	1612.21	1885.09	-0.225582	0.586515	1	Fbxo3	2	104027721	104063240	+	7237	protein_coding	F-box protein 3 [Source:MGI Symbol;Acc:MGI:1929084]	-	1614	1883	15.6732	18.2854
ENSMUSG00000074364	1411.43	1332.48	0.0830373	0.842964	1	Ehd2	7	15946958	15967567	-	5119	protein_coding	EH-domain containing 2 [Source:MGI Symbol;Acc:MGI:2154274]	-	1413	1331	19.3985	18.2728
ENSMUSG00000052456	538.401	489.544	0.137211	0.753306	1	Asna1	8	85017931	85025281	-	1881	protein_coding	arsA arsenite transporter, ATP-binding, homolog 1 (bacterial) [Source:MGI Symbol;Acc:MGI:1928379]	-	539	489	20.1378	18.2697
ENSMUSG00000005846	568.368	587.653	-0.0481275	0.909852	1	Rsl1d1	16	11192970	11203331	-	2258	protein_coding	ribosomal L1 domain containing 1 [Source:MGI Symbol;Acc:MGI:1913659]	-	569	587	17.7092	18.2695
ENSMUSG00000022438	1204.66	1149.28	0.067894	0.872206	1	Parvb	15	84232043	84315688	+	4416	protein_coding	parvin, beta [Source:MGI Symbol;Acc:MGI:2153063]	-	1206	1148	19.1924	18.2694
ENSMUSG00000024158	473.474	496.552	-0.0686414	0.870747	1	Hagh	17	24840143	24864450	+	1908	protein_coding	hydroxyacyl glutathione hydrolase [Source:MGI Symbol;Acc:MGI:95745]	-	474	496	17.4587	18.269
ENSMUSG00000022525	910.987	854.95	0.0915787	0.828883	1	Hrasls	16	29209695	29230531	+	3286	protein_coding	HRAS-like suppressor [Source:MGI Symbol;Acc:MGI:1351473]	-	912	854	19.5047	18.2643
ENSMUSG00000065460	48.9455	27.0301	0.85364	0.126354	1	Mir133a-2	2	180398379	180398482	+	104	miRNA	microRNA 133a-2 [Source:MGI Symbol;Acc:MGI:3618718]	-	49	27	33.1112	18.2449
ENSMUSG00000022707	1360.49	1387.54	-0.028404	0.947297	1	Gbe1	16	70313949	70569716	+	5352	protein_coding	glucan (1,4-alpha-), branching enzyme 1 [Source:MGI Symbol;Acc:MGI:1921435]	-	1362	1386	17.8843	18.1995
ENSMUSG00000020925	791.12	865.962	-0.130386	0.756769	1	Ccdc43	11	102684686	102697782	-	3341	protein_coding	coiled-coil domain containing 43 [Source:MGI Symbol;Acc:MGI:1289318]	-	792	865	16.6594	18.195
ENSMUSG00000025351	1072.81	953.058	0.170733	0.683482	1	Cd63	10	128900989	128912822	+	3682	protein_coding	CD63 antigen [Source:MGI Symbol;Acc:MGI:99529]	-	1074	952	20.499	18.1704
ENSMUSG00000021843	3262.37	3341.71	-0.0346639	0.933736	1	Ktn1	14	47648448	47739894	+	12912	protein_coding	kinectin 1 [Source:MGI Symbol;Acc:MGI:109153]	-	3266	3338	17.776	18.1679
ENSMUSG00000029777	897.003	806.896	0.152707	0.71702	1	Gars	6	55038007	55079500	+	3119	protein_coding	glycyl-tRNA synthetase [Source:MGI Symbol;Acc:MGI:2449057]	-	898	806	20.2336	18.1607
ENSMUSG00000003721	967.924	897.997	0.108168	0.797306	1	Insig2	1	121304353	121332589	-	3473	protein_coding	insulin induced gene 2 [Source:MGI Symbol;Acc:MGI:1920249]	-	969	897	19.6079	18.151
ENSMUSG00000095438	97.8911	102.113	-0.0608455	0.924799	1	Mir133a-1hg	18	10781723	10785883	-	395	antisense	Mir133a-1, Mir1b and Mir1a-2 host gene [Source:MGI Symbol;Acc:MGI:5433911]	-	98	102	17.4358	18.1474
ENSMUSG00000042148	817.092	784.872	0.0580321	0.893336	1	Cox10	11	63962627	64079468	-	3037	protein_coding	heme A:farnesyltransferase cytochrome c oxidase assembly factor 10 [Source:MGI Symbol;Acc:MGI:1917633]	-	818	784	18.9287	18.1419
ENSMUSG00000036748	647.28	501.557	0.367896	0.386233	1	Cuedc2	19	46329812	46338660	-	1941	protein_coding	CUE domain containing 2 [Source:MGI Symbol;Acc:MGI:1914366]	-	648	501	23.4618	18.1394
ENSMUSG00000052310	529.411	610.678	-0.205978	0.624212	1	Slc39a1	3	90248172	90253612	+	2364	protein_coding	solute carrier family 39 (zinc transporter), member 1 [Source:MGI Symbol;Acc:MGI:1353474]	-	530	610	15.7558	18.134
ENSMUSG00000060591	137.847	169.188	-0.295319	0.522903	1	Ifitm2	7	140954837	140955987	-	655	protein_coding	interferon induced transmembrane protein 2 [Source:MGI Symbol;Acc:MGI:1933382]	-	138	169	14.8064	18.1325
ENSMUSG00000025487	799.111	869.966	-0.122544	0.771134	1	Psmd13	7	140881968	140898643	+	3377	protein_coding	proteasome (prosome, macropain) 26S subunit, non-ATPase, 13 [Source:MGI Symbol;Acc:MGI:1345192]	-	800	869	16.6483	18.0842
ENSMUSG00000018547	1587.24	1340.49	0.243736	0.557488	1	Pip4k2b	11	97715157	97744704	-	5204	protein_coding	phosphatidylinositol-5-phosphate 4-kinase, type II, beta [Source:MGI Symbol;Acc:MGI:1934234]	-	1589	1339	21.4585	18.0824
ENSMUSG00000018677	841.065	709.788	0.244789	0.560951	1	Slc25a39	11	102402985	102407946	-	2756	protein_coding	solute carrier family 25, member 39 [Source:MGI Symbol;Acc:MGI:1196386]	-	842	709	21.4706	18.0792
ENSMUSG00000068739	1276.58	1323.47	-0.0520354	0.902109	1	Sars	3	108424865	108445209	-	5142	protein_coding	seryl-aminoacyl-tRNA synthetase [Source:MGI Symbol;Acc:MGI:102809]	-	1278	1322	17.4667	18.068
ENSMUSG00000059355	297.669	265.295	0.16604	0.701328	1	Wdr83os	8	85080740	85082339	+	1031	protein_coding	WD repeat domain 83 opposite strand [Source:MGI Symbol;Acc:MGI:3041257]	-	298	265	20.3128	18.0634
ENSMUSG00000032180	405.549	390.434	0.0547824	0.897661	1	Tmed1	9	21507553	21510252	-	1519	protein_coding	transmembrane p24 trafficking protein 1 [Source:MGI Symbol;Acc:MGI:106201]	-	406	390	18.7837	18.0434
ENSMUSG00000033124	1395.45	1478.64	-0.0835366	0.841866	1	Atg9a	1	75180860	75192196	-	5762	protein_coding	autophagy related 9A [Source:MGI Symbol;Acc:MGI:2138446]	-	1397	1477	17.0386	18.0144
ENSMUSG00000034432	1256.6	1141.27	0.138878	0.739744	1	Cops8	1	90602981	90613341	+	4448	protein_coding	COP9 signalosome subunit 8 [Source:MGI Symbol;Acc:MGI:1915363]	-	1258	1140	19.8759	18.0116
ENSMUSG00000023886	1433.41	1782.98	-0.314818	0.447958	1	Smoc2	17	14279506	14404790	+	6951	protein_coding	SPARC related modular calcium binding 2 [Source:MGI Symbol;Acc:MGI:1929881]	-	1435	1781	14.5083	18.0065
ENSMUSG00000031068	1456.38	1286.43	0.179	0.667294	1	Glrx3	7	137437614	137468594	+	5016	protein_coding	glutaredoxin 3 [Source:MGI Symbol;Acc:MGI:1353653]	-	1458	1285	20.4273	18.0035
ENSMUSG00000056492	1901.89	2310.57	-0.280799	0.497471	1	Adgrf5	17	43360451	43459557	+	9010	protein_coding	adhesion G protein-coupled receptor F5 [Source:MGI Symbol;Acc:MGI:2182928]	-	1904	2308	14.8509	18.0021
ENSMUSG00000022139	2530.19	3075.42	-0.281525	0.495467	1	Mbnl2	14	120275669	120431697	+	11993	protein_coding	muscleblind like splicing factor 2 [Source:MGI Symbol;Acc:MGI:2145597]	-	2533	3072	14.8429	18.0014
ENSMUSG00000019432	951.942	970.077	-0.0272229	0.950626	1	Ddx39b	17	35241746	35253707	+	3783	protein_coding	DEAD (Asp-Glu-Ala-Asp) box polypeptide 39B [Source:MGI Symbol;Acc:MGI:99240]	-	953	969	17.7039	18.0011
ENSMUSG00000059208	1287.57	1205.34	0.0952013	0.820401	1	Hnrnpm	17	33646233	33686860	-	4701	protein_coding	heterogeneous nuclear ribonucleoprotein M [Source:MGI Symbol;Acc:MGI:1926465]	-	1289	1204	19.2697	17.999
ENSMUSG00000020485	224.75	241.268	-0.102259	0.829558	1	Supt4a	11	87737552	87743623	+	942	protein_coding	suppressor of Ty 4A [Source:MGI Symbol;Acc:MGI:107416]	-	225	241	16.7859	17.9795
ENSMUSG00000023055	1718.09	1467.63	0.2273	0.584057	1	Calcoco1	15	102706777	102722178	-	5731	protein_coding	calcium binding and coiled coil domain 1 [Source:MGI Symbol;Acc:MGI:1914738]	-	1720	1466	21.0916	17.9769
ENSMUSG00000030663	479.467	636.707	-0.409106	0.330558	1	1110004F10Rik	7	116039397	116105210	+	2490	protein_coding	RIKEN cDNA 1110004F10 gene [Source:MGI Symbol;Acc:MGI:1929274]	-	480	636	13.5473	17.9502
ENSMUSG00000000631	4445.06	4092.54	0.119201	0.772619	1	Myo18a	11	77763246	77865980	+	16037	protein_coding	myosin XVIIIA [Source:MGI Symbol;Acc:MGI:2667185]	-	4450	4088	19.5006	17.9143
ENSMUSG00000004895	496.448	535.595	-0.109473	0.795049	1	Prcc	3	87858903	87885608	-	2099	protein_coding	papillary renal cell carcinoma (translocation-associated) [Source:MGI Symbol;Acc:MGI:2137738]	-	497	535	16.6401	17.9124
ENSMUSG00000029536	512.43	458.509	0.160364	0.713099	1	Gatc	5	115333239	115341178	-	1797	protein_coding	glutamyl-tRNA(Gln) amidotransferase, subunit C [Source:MGI Symbol;Acc:MGI:1923776]	-	513	458	20.0623	17.9114
ENSMUSG00000056569	303.662	538.598	-0.826482	0.0531668	1	Mpz	1	171150711	171161130	+	2111	protein_coding	myelin protein zero [Source:MGI Symbol;Acc:MGI:103177]	-	304	538	10.1204	17.9104
ENSMUSG00000038127	1836.96	2203.45	-0.262427	0.526205	1	Ccdc50	16	27388869	27452218	+	8639	protein_coding	coiled-coil domain containing 50 [Source:MGI Symbol;Acc:MGI:1914751]	-	1839	2201	14.9599	17.9048
ENSMUSG00000020577	632.297	630.7	0.00364691	1	1	Tspan13	12	36014557	36042500	-	2474	protein_coding	tetraspanin 13 [Source:MGI Symbol;Acc:MGI:1913359]	-	633	630	17.9811	17.8959
ENSMUSG00000028798	984.905	943.047	0.0626464	0.88297	1	Eif3i	4	129591960	129600648	-	3702	protein_coding	eukaryotic translation initiation factor 3, subunit I [Source:MGI Symbol;Acc:MGI:1860763]	-	986	942	18.7177	17.8824
ENSMUSG00000025234	1996.78	1961.18	0.0259534	0.951262	1	Arih1	9	59388258	59486618	-	7707	protein_coding	ariadne RBR E3 ubiquitin protein ligase 1 [Source:MGI Symbol;Acc:MGI:1344363]	-	1999	1959	18.228	17.8633
ENSMUSG00000055912	495.449	393.437	0.33251	0.434788	1	Tmem150a	6	72355447	72359762	+	1548	protein_coding	transmembrane protein 150A [Source:MGI Symbol;Acc:MGI:2385244]	-	496	393	22.5176	17.8416
ENSMUSG00000020775	614.317	647.719	-0.0763702	0.856785	1	Mrpl38	11	116131817	116138868	-	2550	protein_coding	mitochondrial ribosomal protein L38 [Source:MGI Symbol;Acc:MGI:1926269]	-	615	647	16.9491	17.831
ENSMUSG00000029713	909.988	863.96	0.0748739	0.860265	1	Gnb2	5	137528127	137533510	-	3402	protein_coding	guanine nucleotide binding protein (G protein), beta 2 [Source:MGI Symbol;Acc:MGI:95784]	-	911	863	18.819	17.8274
ENSMUSG00000020523	764.15	780.867	-0.0312154	0.94283	1	Fam114a2	11	57482993	57518617	-	3075	protein_coding	family with sequence similarity 114, member A2 [Source:MGI Symbol;Acc:MGI:1917629]	-	765	780	17.4835	17.8263
ENSMUSG00000022992	905.993	960.066	-0.0836231	0.843441	1	Kansl2	15	98517658	98534264	-	3784	protein_coding	KAT8 regulatory NSL complex subunit 2 [Source:MGI Symbol;Acc:MGI:1916862]	-	907	959	16.8449	17.8106
ENSMUSG00000020132	1418.42	1280.42	0.147655	0.723272	1	Rab21	10	115287084	115315594	-	5047	protein_coding	RAB21, member RAS oncogene family [Source:MGI Symbol;Acc:MGI:894308]	-	1420	1279	19.7727	17.8094
ENSMUSG00000024858	1272.59	1135.26	0.164721	0.693177	1	Grk2	19	4286001	4306222	-	4476	protein_coding	G protein-coupled receptor kinase 2 [Source:MGI Symbol;Acc:MGI:87940]	-	1274	1134	20.0028	17.8047
ENSMUSG00000020473	1335.52	1029.14	0.375913	0.36661	1	Aebp1	11	5861947	5872088	+	4058	protein_coding	AE binding protein 1 [Source:MGI Symbol;Acc:MGI:1197012]	-	1337	1028	23.1543	17.803
ENSMUSG00000063358	1786.01	1803	-0.0136565	0.97517	1	Mapk1	16	16983382	17047453	+	7110	protein_coding	mitogen-activated protein kinase 1 [Source:MGI Symbol;Acc:MGI:1346858]	-	1788	1801	17.673	17.8015
ENSMUSG00000078652	836.07	746.829	0.16282	0.699956	1	Psme3	11	101316213	101323537	+	2949	protein_coding	proteaseome (prosome, macropain) activator subunit 3 (PA28 gamma, Ki) [Source:MGI Symbol;Acc:MGI:1096366]	-	837	746	19.9463	17.7777
ENSMUSG00000049090	1002.88	840.934	0.254057	0.543675	1	Zadh2	18	84088158	84097514	+	3321	protein_coding	zinc binding alcohol dehydrogenase, domain containing 2 [Source:MGI Symbol;Acc:MGI:2444835]	-	1004	840	21.246	17.7755
ENSMUSG00000051346	451.498	400.445	0.173066	0.687627	1	Spryd4	10	128209908	128211807	-	1583	protein_coding	SPRY domain containing 4 [Source:MGI Symbol;Acc:MGI:1913951]	-	452	400	20.0664	17.7579
ENSMUSG00000040354	995.893	864.961	0.203329	0.627257	1	Mars	10	127296221	127311786	-	3423	protein_coding	methionine-tRNA synthetase [Source:MGI Symbol;Acc:MGI:1345633]	-	997	864	20.4692	17.7386
ENSMUSG00000042529	765.149	694.772	0.139179	0.743563	1	Kcnj12	11	61022564	61071131	+	2750	protein_coding	potassium inwardly-rectifying channel, subfamily J, member 12 [Source:MGI Symbol;Acc:MGI:108495]	-	766	694	19.5753	17.7353
ENSMUSG00000026229	1765.04	1835.04	-0.0561069	0.89346	1	Psmd1	1	86064387	86139151	+	7265	protein_coding	proteasome (prosome, macropain) 26S subunit, non-ATPase, 1 [Source:MGI Symbol;Acc:MGI:1917497]	-	1767	1833	17.0928	17.7312
ENSMUSG00000029310	643.285	603.67	0.0916783	0.833452	1	Nudt9	5	104046306	104065379	+	2392	protein_coding	nudix (nucleoside diphosphate linked moiety X)-type motif 9 [Source:MGI Symbol;Acc:MGI:1921417]	-	644	603	18.9207	17.7161
ENSMUSG00000028955	637.291	728.809	-0.193553	0.644903	1	Vamp3	4	151047300	151057963	-	2889	protein_coding	vesicle-associated membrane protein 3 [Source:MGI Symbol;Acc:MGI:1321389]	-	638	728	15.5198	17.7091
ENSMUSG00000078193	117.869	112.125	0.0720038	0.889744	1	Gm2000	1	156366040	156366484	+	445	protein_coding	predicted gene 2000 [Source:MGI Symbol;Acc:MGI:3780170]	-	118	112	18.6352	17.6876
ENSMUSG00000025731	225.749	279.31	-0.306995	0.488469	1	Mettl26	17	25875464	25886007	+	1109	protein_coding	methyltransferase like 26 [Source:MGI Symbol;Acc:MGI:1915597]	-	226	279	14.3215	17.6801
ENSMUSG00000056201	528.412	592.658	-0.165499	0.69408	1	Cfl1	19	5490455	5495201	+	2354	protein_coding	cofilin 1, non-muscle [Source:MGI Symbol;Acc:MGI:101757]	-	529	592	15.7929	17.6737
ENSMUSG00000042380	288.679	257.286	0.166019	0.701999	1	Smim12	4	127243784	127247809	+	1022	protein_coding	small integral membrane protein 12 [Source:MGI Symbol;Acc:MGI:1933141]	-	289	257	19.8728	17.6723
ENSMUSG00000001552	1530.3	1619.8	-0.0819948	0.844501	1	Jup	11	100368958	100397763	-	6436	protein_coding	junction plakoglobin [Source:MGI Symbol;Acc:MGI:96650]	-	1532	1618	16.7284	17.6675
ENSMUSG00000032562	1045.84	951.056	0.137039	0.744043	1	Gnai2	9	107614125	107635367	-	3779	protein_coding	guanine nucleotide binding protein (G protein), alpha inhibiting 2 [Source:MGI Symbol;Acc:MGI:95772]	-	1047	950	19.4707	17.6668
ENSMUSG00000090761	66.9255	98.109	-0.550972	0.259359	1	Gm17201	10	128391842	128395563	-	390	antisense	predicted gene 17201 [Source:MGI Symbol;Acc:MGI:4938028]	-	67	98	12.0732	17.6593
ENSMUSG00000028684	669.256	651.724	0.0382903	0.933333	1	Urod	4	116989965	116994413	-	2591	protein_coding	uroporphyrinogen decarboxylase [Source:MGI Symbol;Acc:MGI:98916]	-	670	651	18.1727	17.6573
ENSMUSG00000030835	1896.89	1491.66	0.346696	0.403078	1	Nomo1	7	46033698	46084212	+	5936	protein_coding	nodal modulator 1 [Source:MGI Symbol;Acc:MGI:2385850]	-	1899	1490	22.4824	17.6402
ENSMUSG00000007739	1063.82	1055.17	0.0117711	0.979985	1	Cct4	11	22990519	23003780	+	4201	protein_coding	chaperonin containing Tcp1, subunit 4 (delta) [Source:MGI Symbol;Acc:MGI:104689]	-	1065	1054	17.8159	17.6319
ENSMUSG00000029499	295.671	301.335	-0.0273609	0.963882	1	Pxmp2	5	110274282	110286186	-	1200	protein_coding	peroxisomal membrane protein 2 [Source:MGI Symbol;Acc:MGI:107487]	-	296	301	17.3349	17.6278
ENSMUSG00000112375	133.851	162.18	-0.276732	0.552081	1	Gm38560	10	82845733	82859008	-	646	bidirectional_promoter_lncRNA	predicted gene, 38560 [Source:MGI Symbol;Acc:MGI:5621445]	-	134	162	14.5775	17.6236
ENSMUSG00000083097	95.8933	109.121	-0.1862	0.711755	1	Gm14494	2	153826171	153826605	+	435	processed_pseudogene	predicted gene 14494 [Source:MGI Symbol;Acc:MGI:3704210]	-	96	109	15.5094	17.6096
ENSMUSG00000027255	1090.79	1035.15	0.0755217	0.85814	1	Arfgap2	2	91264974	91276931	+	4129	protein_coding	ADP-ribosylation factor GTPase activating protein 2 [Source:MGI Symbol;Acc:MGI:1924288]	-	1092	1034	18.5862	17.599
ENSMUSG00000028420	850.055	954.06	-0.1665	0.691683	1	Tmem38b	4	53826045	53862019	+	3807	protein_coding	transmembrane protein 38B [Source:MGI Symbol;Acc:MGI:1098718]	-	851	953	15.7094	17.5923
ENSMUSG00000027236	1392.45	1460.62	-0.0689493	0.869558	1	Eif3j1	2	122028546	122056598	+	5830	protein_coding	eukaryotic translation initiation factor 3, subunit J1 [Source:MGI Symbol;Acc:MGI:1925905]	-	1394	1459	16.8037	17.5873
ENSMUSG00000030688	592.341	604.672	-0.0297163	0.944904	1	Stard10	7	101317086	101346626	+	2419	protein_coding	START domain containing 10 [Source:MGI Symbol;Acc:MGI:1860093]	-	593	604	17.2278	17.5474
ENSMUSG00000022337	737.18	941.045	-0.352193	0.399913	1	Emc2	15	43477229	43527763	+	3766	protein_coding	ER membrane protein complex subunit 2 [Source:MGI Symbol;Acc:MGI:1913986]	-	738	940	13.7717	17.5412
ENSMUSG00000003559	498.446	437.486	0.18815	0.659708	1	As3mt	19	46707443	46741095	+	1751	protein_coding	arsenic (+3 oxidation state) methyltransferase [Source:MGI Symbol;Acc:MGI:1929882]	-	499	437	20.0275	17.5391
ENSMUSG00000053565	746.17	673.748	0.14727	0.72937	1	Eif3k	7	28971372	28981864	-	2698	protein_coding	eukaryotic translation initiation factor 3, subunit K [Source:MGI Symbol;Acc:MGI:1921080]	-	747	673	19.4577	17.5301
ENSMUSG00000047423	366.592	381.424	-0.0571978	0.905755	1	AI837181	19	5425157	5427313	+	1529	protein_coding	expressed sequence AI837181 [Source:MGI Symbol;Acc:MGI:2147598]	-	367	381	16.8683	17.5117
ENSMUSG00000027589	997.891	1042.16	-0.0626118	0.882798	1	Pcmtd2	2	181837854	181857461	+	4183	protein_coding	protein-L-isoaspartate (D-aspartate) O-methyltransferase domain containing 2 [Source:MGI Symbol;Acc:MGI:1923927]	-	999	1041	16.7838	17.4894
ENSMUSG00000028932	1267.59	1253.39	0.0162499	0.970905	1	Psmc2	5	21785283	21803787	+	5031	protein_coding	proteasome (prosome, macropain) 26S subunit, ATPase 2 [Source:MGI Symbol;Acc:MGI:109555]	-	1269	1252	17.7263	17.4889
ENSMUSG00000116138	697.225	592.658	0.234378	0.58092	1	C030006K11Rik	15	76721465	76723845	-	2381	protein_coding	RIKEN cDNA C030006K11 gene [Source:MGI Symbol;Acc:MGI:1925941]	-	698	592	20.6019	17.4733
ENSMUSG00000026456	1072.81	1104.23	-0.0416401	0.922573	1	Cyb5r1	1	134405559	134411740	+	4437	protein_coding	cytochrome b5 reductase 1 [Source:MGI Symbol;Acc:MGI:1919267]	-	1074	1103	17.0109	17.4702
ENSMUSG00000032306	861.043	780.867	0.140986	0.73864	1	Mpi	9	57544256	57552763	-	3142	protein_coding	mannose phosphate isomerase [Source:MGI Symbol;Acc:MGI:97075]	-	862	780	19.2803	17.4462
ENSMUSG00000026021	474.472	515.573	-0.119821	0.776099	1	Sumo1	1	59586558	59670834	-	2076	protein_coding	small ubiquitin-like modifier 1 [Source:MGI Symbol;Acc:MGI:1197010]	-	475	515	16.0797	17.4338
ENSMUSG00000020368	1078.8	1165.29	-0.111253	0.790875	1	Canx	11	50293961	50325673	-	4693	protein_coding	calnexin [Source:MGI Symbol;Acc:MGI:88261]	-	1080	1164	16.1728	17.4307
ENSMUSG00000029145	592.341	644.716	-0.12221	0.771751	1	Eif2b4	5	31187558	31193430	-	2599	protein_coding	eukaryotic translation initiation factor 2B, subunit 4 delta [Source:MGI Symbol;Acc:MGI:95300]	-	593	644	16.0347	17.4137
ENSMUSG00000028622	1160.71	1105.23	0.0706561	0.867104	1	Mrpl37	4	107055874	107066868	-	4460	protein_coding	mitochondrial ribosomal protein L37 [Source:MGI Symbol;Acc:MGI:1926268]	-	1162	1104	18.3098	17.3959
ENSMUSG00000055538	1249.61	1129.25	0.146093	0.726681	1	Zcchc24	14	25711642	25769039	-	4557	protein_coding	zinc finger, CCHC domain containing 24 [Source:MGI Symbol;Acc:MGI:1919168]	-	1251	1128	19.2926	17.3957
ENSMUSG00000057181	1179.69	1199.33	-0.0238225	0.956488	1	5730455P16Rik	11	80360492	80378034	-	4842	protein_coding	RIKEN cDNA 5730455P16 gene [Source:MGI Symbol;Acc:MGI:1917841]	-	1181	1198	17.141	17.3878
ENSMUSG00000039759	302.663	330.367	-0.126304	0.780769	1	Thap3	4	151982639	151988997	-	1334	protein_coding	THAP domain containing, apoptosis associated protein 3 [Source:MGI Symbol;Acc:MGI:1917126]	THAP	303	330	15.9624	17.3848
ENSMUSG00000027133	305.66	274.305	0.156082	0.718059	1	Nop10	2	112261926	112263269	+	1109	protein_coding	NOP10 ribonucleoprotein [Source:MGI Symbol;Acc:MGI:1913431]	-	306	274	19.3911	17.3632
ENSMUSG00000026564	855.049	1001.11	-0.227493	0.586976	1	Dusp27	1	166098148	166127922	-	4049	protein_coding	dual specificity phosphatase 27 (putative) [Source:MGI Symbol;Acc:MGI:2685055]	-	856	1000	14.8572	17.3566
ENSMUSG00000020484	774.139	802.892	-0.0526036	0.902109	1	Xbp1	11	5520659	5525893	+	3248	protein_coding	X-box binding protein 1 [Source:MGI Symbol;Acc:MGI:98970]	TF_bZIP	775	802	16.7686	17.3528
ENSMUSG00000036087	1950.83	2085.32	-0.096171	0.817073	1	Slain2	5	72914304	72978829	+	8446	protein_coding	SLAIN motif family, member 2 [Source:MGI Symbol;Acc:MGI:1923241]	-	1953	2083	16.2504	17.3321
ENSMUSG00000027907	101.887	126.14	-0.307721	0.51952	1	S100a11	3	93520488	93526287	+	511	protein_coding	S100 calcium binding protein A11 [Source:MGI Symbol;Acc:MGI:1338798]	-	102	126	14.0278	17.3285
ENSMUSG00000005373	1242.62	1365.52	-0.13605	0.744518	1	Mlxipl	5	135089890	135138382	+	5538	protein_coding	MLX interacting protein-like [Source:MGI Symbol;Acc:MGI:1927999]	bHLH	1244	1364	15.7863	17.309
ENSMUSG00000073600	1114.76	1204.34	-0.111494	0.79028	1	Prob1	18	35650351	35655238	-	4888	protein_coding	proline rich basic protein 1 [Source:MGI Symbol;Acc:MGI:2686460]	-	1116	1203	16.0452	17.296
ENSMUSG00000000538	2504.22	2157.4	0.215057	0.60316	1	Tom1l2	11	60226714	60352905	-	8764	protein_coding	target of myb1-like 2 (chicken) [Source:MGI Symbol;Acc:MGI:2443306]	-	2507	2155	20.1031	17.2805
ENSMUSG00000035941	1472.36	2123.36	-0.528177	0.202826	1	Ibtk	9	85687360	85749334	-	8628	protein_coding	inhibitor of Bruton agammaglobulinemia tyrosine kinase [Source:MGI Symbol;Acc:MGI:1918677]	-	1474	2121	12.006	17.276
ENSMUSG00000035776	1279.58	1206.34	0.0850227	0.839566	1	Cd99l2	X	71420060	71492849	-	4902	protein_coding	CD99 antigen-like 2 [Source:MGI Symbol;Acc:MGI:2177151]	-	1281	1205	18.3649	17.2753
ENSMUSG00000061848	124.861	112.125	0.155059	0.746029	1	Gm5805	15	81972390	81972845	+	456	processed_pseudogene	predicted gene 5805 [Source:MGI Symbol;Acc:MGI:3644633]	-	125	112	19.2645	17.261
ENSMUSG00000028760	2899.78	2720.02	0.0923199	0.82365	1	Eif4g3	4	137993022	138208508	+	11063	protein_coding	eukaryotic translation initiation factor 4 gamma, 3 [Source:MGI Symbol;Acc:MGI:1923935]	-	2903	2717	18.4411	17.2595
ENSMUSG00000037523	693.229	821.913	-0.245612	0.557952	1	Mavs	2	131234063	131248025	+	3345	protein_coding	mitochondrial antiviral signaling protein [Source:MGI Symbol;Acc:MGI:2444773]	-	694	821	14.5806	17.2488
ENSMUSG00000033161	1289.57	1122.25	0.200476	0.630685	1	Atp1a1	3	101576219	101604684	-	4568	protein_coding	ATPase, Na+/K+ transporting, alpha 1 polypeptide [Source:MGI Symbol;Acc:MGI:88105]	-	1291	1121	19.8615	17.2461
ENSMUSG00000043483	170.81	156.174	0.129145	0.778984	1	Gm6863	12	96922423	96923058	-	636	processed_pseudogene	predicted gene 6863 [Source:MGI Symbol;Acc:MGI:3647386]	-	171	156	18.8952	17.2377
ENSMUSG00000010406	298.668	272.302	0.133274	0.758581	1	Mrpl52	14	54426909	54429756	+	1109	protein_coding	mitochondrial ribosomal protein L52 [Source:MGI Symbol;Acc:MGI:1916086]	-	299	272	18.9475	17.2365
ENSMUSG00000051403	1190.68	1009.12	0.238655	0.567366	1	Ppp1r37	7	19530800	19563076	-	4110	protein_coding	protein phosphatase 1, regulatory subunit 37 [Source:MGI Symbol;Acc:MGI:2687042]	-	1192	1008	20.382	17.2358
ENSMUSG00000022757	566.37	562.625	0.00957045	0.990269	1	Tfg	16	56690332	56717450	-	2292	protein_coding	Trk-fused gene [Source:MGI Symbol;Acc:MGI:1338041]	-	567	562	17.3852	17.2319
ENSMUSG00000038412	676.248	745.828	-0.141266	0.737065	1	Higd1a	9	121848563	121858362	-	3040	protein_coding	HIG1 domain family, member 1A [Source:MGI Symbol;Acc:MGI:1930666]	-	677	745	15.6505	17.2224
ENSMUSG00000036026	1200.67	1250.39	-0.0585366	0.88988	1	Tmem63b	17	45660171	45686905	-	5098	protein_coding	transmembrane protein 63b [Source:MGI Symbol;Acc:MGI:2387609]	-	1202	1249	16.5698	17.2177
ENSMUSG00000020946	833.074	800.889	0.0568326	0.895382	1	Gosr2	11	103676849	103697898	-	3266	protein_coding	golgi SNAP receptor complex member 2 [Source:MGI Symbol;Acc:MGI:1927204]	-	834	800	17.9458	17.2141
ENSMUSG00000038975	486.459	593.659	-0.287249	0.494558	1	Rabggtb	3	153907287	153913009	-	2421	protein_coding	Rab geranylgeranyl transferase, b subunit [Source:MGI Symbol;Acc:MGI:99537]	-	487	593	14.1366	17.2136
ENSMUSG00000029478	2412.32	2569.85	-0.0912616	0.82587	1	Ncor2	5	125017153	125179219	-	10490	protein_coding	nuclear receptor co-repressor 2 [Source:MGI Symbol;Acc:MGI:1337080]	MYB	2415	2567	16.1791	17.1974
ENSMUSG00000042745	156.826	283.315	-0.85273	0.0536083	1	Id1	2	152736251	152737410	+	1160	protein_coding	inhibitor of DNA binding 1 [Source:MGI Symbol;Acc:MGI:96396]	bHLH	157	283	9.5116	17.1451
ENSMUSG00000001211	2115.65	1901.11	0.154247	0.709917	1	Agpat3	10	78269178	78352489	-	7790	protein_coding	1-acylglycerol-3-phosphate O-acyltransferase 3 [Source:MGI Symbol;Acc:MGI:1336186]	-	2118	1899	19.1073	17.1317
ENSMUSG00000055681	946.947	817.908	0.211315	0.614392	1	Cope	8	70302518	70312993	+	3353	protein_coding	coatomer protein complex, subunit epsilon [Source:MGI Symbol;Acc:MGI:1891702]	-	948	817	19.8695	17.1238
ENSMUSG00000028675	491.454	539.599	-0.1348	0.74892	1	Pnrc2	4	135870918	135873850	-	2213	protein_coding	proline-rich nuclear receptor coactivator 2 [Source:MGI Symbol;Acc:MGI:106512]	-	492	539	15.6241	17.1167
ENSMUSG00000015312	493.451	387.43	0.348871	0.412562	1	Gadd45b	10	80930073	80932204	+	1589	protein_coding	growth arrest and DNA-damage-inducible 45 beta [Source:MGI Symbol;Acc:MGI:107776]	-	494	387	21.8482	17.1159
ENSMUSG00000043639	1471.36	1654.84	-0.169522	0.683461	1	Rbm20	19	53677306	53867080	+	6790	protein_coding	RNA binding motif protein 20 [Source:MGI Symbol;Acc:MGI:1920963]	-	1473	1653	15.2456	17.1086
ENSMUSG00000078622	1416.43	1560.73	-0.139958	0.736846	1	Ccdc47	11	106197408	106216344	-	6414	protein_coding	coiled-coil domain containing 47 [Source:MGI Symbol;Acc:MGI:1914413]	-	1418	1559	15.5367	17.0816
ENSMUSG00000039041	1212.65	1084.2	0.161512	0.699144	1	Adrm1	2	180171485	180176286	+	4457	protein_coding	adhesion regulating molecule 1 [Source:MGI Symbol;Acc:MGI:1929289]	-	1214	1083	19.142	17.0764
ENSMUSG00000025410	1105.77	1165.29	-0.0756335	0.85766	1	Dctn2	10	127266368	127281950	+	4795	protein_coding	dynactin 2 [Source:MGI Symbol;Acc:MGI:107733]	-	1107	1164	16.2245	17.0599
ENSMUSG00000022961	3723.86	3621.02	0.0404009	0.922548	1	Son	16	91647506	91679221	+	14907	protein_coding	Son DNA binding protein [Source:MGI Symbol;Acc:MGI:98353]	-	3728	3617	17.5751	17.0518
ENSMUSG00000051285	1734.07	1613.79	0.103701	0.803449	1	Pcmtd1	1	7088920	7173628	+	6654	protein_coding	protein-L-isoaspartate (D-aspartate) O-methyltransferase domain containing 1 [Source:MGI Symbol;Acc:MGI:2441773]	-	1736	1612	18.3349	17.0253
ENSMUSG00000034793	650.277	539.599	0.269109	0.526991	1	G6pc3	11	102189620	102194081	+	2226	protein_coding	glucose 6 phosphatase, catalytic, 3 [Source:MGI Symbol;Acc:MGI:1915651]	-	651	539	20.5526	17.0167
ENSMUSG00000086918	348.612	368.409	-0.079657	0.864381	1	4930429F24Rik	9	79793641	79803235	+	1520	lincRNA	RIKEN cDNA 4930429F24 gene [Source:MGI Symbol;Acc:MGI:1921883]	-	349	368	16.1359	17.0144
ENSMUSG00000050552	307.658	315.35	-0.0356132	0.948018	1	Lamtor4	5	138255482	138259398	+	1302	protein_coding	late endosomal/lysosomal adaptor, MAPK and MTOR activator 4 [Source:MGI Symbol;Acc:MGI:1913346]	-	308	315	16.6246	17.0024
ENSMUSG00000055737	2271.47	2192.43	0.0510925	0.902644	1	Ghr	15	3317760	3583492	-	9053	protein_coding	growth hormone receptor [Source:MGI Symbol;Acc:MGI:95708]	-	2274	2190	17.6526	17.0006
ENSMUSG00000030029	1521.31	1352.5	0.169667	0.683555	1	Lrig1	6	94604529	94700158	-	5585	protein_coding	leucine-rich repeats and immunoglobulin-like domains 1 [Source:MGI Symbol;Acc:MGI:107935]	-	1523	1351	19.1641	16.9998
ENSMUSG00000003731	1745.06	1628.81	0.0994519	0.81139	1	Kpna6	4	129643980	129672767	-	6729	protein_coding	karyopherin (importin) alpha 6 [Source:MGI Symbol;Acc:MGI:1100836]	-	1747	1627	18.2454	16.9922
ENSMUSG00000034875	743.174	647.719	0.198295	0.640031	1	Nudt19	7	35547185	35556304	-	2680	protein_coding	nudix (nucleoside diphosphate linked moiety X)-type motif 19 [Source:MGI Symbol;Acc:MGI:94203]	-	744	647	19.5097	16.9661
ENSMUSG00000028563	285.682	271.301	0.0744828	0.865462	1	Tm2d1	4	98355370	98383306	-	1124	protein_coding	TM2 domain containing 1 [Source:MGI Symbol;Acc:MGI:2137022]	-	286	271	17.8818	16.944
ENSMUSG00000024146	427.525	412.458	0.051745	0.902845	1	Cript	17	87025550	87035810	+	1712	protein_coding	cysteine-rich PDZ-binding protein [Source:MGI Symbol;Acc:MGI:1929655]	-	428	412	17.5692	16.9124
ENSMUSG00000069833	4408.1	4464.96	-0.0184895	0.964771	1	Ahnak	19	8989284	9076919	+	18543	protein_coding	AHNAK nucleoprotein (desmoyokin) [Source:MGI Symbol;Acc:MGI:1316648]	-	4413	4460	16.725	16.9031
ENSMUSG00000041164	1283.57	1119.24	0.197622	0.635604	1	Zmiz2	11	6389074	6406158	+	4655	protein_coding	zinc finger, MIZ-type containing 2 [Source:MGI Symbol;Acc:MGI:106374]	zf-MIZ	1285	1118	19.3997	16.8785
ENSMUSG00000032860	890.01	943.047	-0.0834963	0.843853	1	P2ry2	7	100996568	101012866	-	3927	protein_coding	purinergic receptor P2Y, G-protein coupled 2 [Source:MGI Symbol;Acc:MGI:105107]	-	891	942	15.9451	16.8578
ENSMUSG00000003308	982.907	1126.25	-0.196377	0.638508	1	Keap1	9	21229730	21239361	-	4693	protein_coding	kelch-like ECH-associated protein 1 [Source:MGI Symbol;Acc:MGI:1858732]	-	984	1125	14.7352	16.8467
ENSMUSG00000021702	1197.67	788.876	0.60228	0.149334	1	Thbs4	13	92751590	92794818	-	3289	protein_coding	thrombospondin 4 [Source:MGI Symbol;Acc:MGI:1101779]	-	1199	788	25.6193	16.8374
ENSMUSG00000037894	469.478	425.473	0.141952	0.741773	1	H2afz	3	137864487	137866922	+	1776	protein_coding	H2A histone family, member Z [Source:MGI Symbol;Acc:MGI:1888388]	-	470	425	18.598	16.8174
ENSMUSG00000071649	445.505	383.426	0.216428	0.608868	1	B3gat3	19	8920374	8927234	+	1601	protein_coding	beta-1,3-glucuronyltransferase 3 (glucuronosyltransferase I) [Source:MGI Symbol;Acc:MGI:1919977]	-	446	383	19.5774	16.812
ENSMUSG00000051223	819.089	965.072	-0.236582	0.57213	1	Bzw1	1	58392898	58407353	+	4033	protein_coding	basic leucine zipper and W2 domains 1 [Source:MGI Symbol;Acc:MGI:1914132]	-	820	964	14.2889	16.7981
ENSMUSG00000000384	850.055	883.982	-0.0564522	0.894968	1	Tbrg4	11	6615598	6626067	-	3696	protein_coding	transforming growth factor beta regulated gene 4 [Source:MGI Symbol;Acc:MGI:1100868]	-	851	883	16.1811	16.7896
ENSMUSG00000041278	545.394	485.539	0.167669	0.698878	1	Ttc1	11	43729512	43748008	-	2032	protein_coding	tetratricopeptide repeat domain 1 [Source:MGI Symbol;Acc:MGI:1914077]	-	546	485	18.8834	16.7737
ENSMUSG00000001729	1053.83	978.086	0.107593	0.798156	1	Akt1	12	112653821	112674884	-	4098	protein_coding	thymoma viral proto-oncogene 1 [Source:MGI Symbol;Acc:MGI:87986]	-	1055	977	18.0922	16.7546
ENSMUSG00000032097	1912.87	1917.13	-0.00320583	0.995259	1	Ddx6	9	44604892	44640731	+	8035	protein_coding	DEAD (Asp-Glu-Ala-Asp) box polypeptide 6 [Source:MGI Symbol;Acc:MGI:104976]	-	1915	1915	16.7492	16.7492
ENSMUSG00000032285	702.219	855.951	-0.28556	0.495424	1	Dnaja4	9	54698873	54716315	+	3589	protein_coding	DnaJ heat shock protein family (Hsp40) member A4 [Source:MGI Symbol;Acc:MGI:1927638]	-	703	855	13.7656	16.7419
ENSMUSG00000019933	290.677	281.312	0.0472223	0.915451	1	Mrln	10	70204664	70219711	+	1180	protein_coding	myoregulin [Source:MGI Symbol;Acc:MGI:1916813]	-	291	281	17.331	16.7354
ENSMUSG00000041528	1683.13	1609.79	0.0642703	0.878072	1	Rnf123	9	108051534	108083346	-	6754	protein_coding	ring finger protein 123 [Source:MGI Symbol;Acc:MGI:2148796]	-	1685	1608	17.5328	16.7316
ENSMUSG00000041688	1651.16	2001.22	-0.277379	0.503275	1	Amot	X	145446425	145505181	-	8402	protein_coding	angiomotin [Source:MGI Symbol;Acc:MGI:108440]	-	1653	1999	13.8262	16.7202
ENSMUSG00000016559	786.126	708.787	0.149383	0.724795	1	H3f3b	11	116021912	116027962	-	2976	protein_coding	H3 histone, family 3B [Source:MGI Symbol;Acc:MGI:1101768]	-	787	708	18.5846	16.7191
ENSMUSG00000032633	1134.74	1028.14	0.142304	0.734034	1	Flcn	11	59791408	59810016	-	4322	protein_coding	folliculin [Source:MGI Symbol;Acc:MGI:2442184]	-	1136	1027	18.4716	16.6993
ENSMUSG00000021375	2204.55	1925.14	0.19551	0.63693	1	Kif13a	13	46749087	46929867	-	8094	protein_coding	kinesin family member 13A [Source:MGI Symbol;Acc:MGI:1098264]	-	2207	1923	19.1624	16.6966
ENSMUSG00000047067	447.502	312.347	0.518572	0.222572	1	Dusp28	1	92906981	92908435	+	1314	protein_coding	dual specificity phosphatase 28 [Source:MGI Symbol;Acc:MGI:1914696]	-	448	312	23.9604	16.6867
ENSMUSG00000084883	1432.41	1030.14	0.475547	0.253233	1	Ccdc85c	12	108203602	108275425	-	4337	protein_coding	coiled-coil domain containing 85C [Source:MGI Symbol;Acc:MGI:3644008]	-	1434	1029	23.2365	16.6739
ENSMUSG00000041895	1185.68	1046.16	0.180591	0.665569	1	Wipi1	11	109573331	109611967	-	4410	protein_coding	WD repeat domain, phosphoinositide interacting 1 [Source:MGI Symbol;Acc:MGI:1261864]	-	1187	1045	18.9158	16.6529
ENSMUSG00000002342	950.943	870.967	0.126723	0.763337	1	Tmem161a	8	70172356	70183681	+	3673	protein_coding	transmembrane protein 161A [Source:MGI Symbol;Acc:MGI:2384577]	-	952	870	18.2149	16.646
ENSMUSG00000052915	1092.79	1286.43	-0.235337	0.572304	1	Msl1	11	98795516	98807859	+	5433	protein_coding	male specific lethal 1 [Source:MGI Symbol;Acc:MGI:1921276]	-	1094	1285	14.1511	16.6217
ENSMUSG00000035770	1348.5	1425.58	-0.0801885	0.848316	1	Dync1li2	8	104417680	104443047	-	6027	protein_coding	dynein, cytoplasmic 1 light intermediate chain 2 [Source:MGI Symbol;Acc:MGI:107738]	-	1350	1424	15.7414	16.6043
ENSMUSG00000024777	712.208	684.761	0.0566896	0.897616	1	Ppp2r5b	19	6227765	6235872	-	2895	protein_coding	protein phosphatase 2, regulatory subunit B', beta [Source:MGI Symbol;Acc:MGI:2388480]	-	713	684	17.3082	16.6043
ENSMUSG00000031556	413.54	425.473	-0.0410259	0.935069	1	Tm2d2	8	25017211	25023260	+	1802	protein_coding	TM2 domain containing 2 [Source:MGI Symbol;Acc:MGI:1916992]	-	414	425	16.1457	16.5747
ENSMUSG00000026131	9184.79	9713.79	-0.0807863	0.844339	1	Dst	1	33908225	34308661	+	41155	protein_coding	dystonin [Source:MGI Symbol;Acc:MGI:104627]	-	9195	9703	15.7015	16.569
ENSMUSG00000021987	1156.71	1047.16	0.14353	0.731712	1	Mtmr6	14	60265228	60302370	+	4437	protein_coding	myotubularin related protein 6 [Source:MGI Symbol;Acc:MGI:2145637]	-	1158	1046	18.3413	16.5674
ENSMUSG00000110545	112.874	107.119	0.0754202	0.885227	1	Gm7730	8	70010549	70011002	-	454	processed_pseudogene	predicted gene 7730 [Source:MGI Symbol;Acc:MGI:3647355]	-	113	107	17.4918	16.563
ENSMUSG00000045948	304.661	245.272	0.312678	0.468739	1	Mrps12	7	28739641	28741820	-	1040	protein_coding	mitochondrial ribosomal protein S12 [Source:MGI Symbol;Acc:MGI:1346333]	-	305	245	20.61	16.5556
ENSMUSG00000022517	1620.2	1199.33	0.433901	0.296345	1	Mgrn1	16	4886249	4938296	+	5087	protein_coding	mahogunin, ring finger 1 [Source:MGI Symbol;Acc:MGI:2447670]	-	1622	1198	22.4079	16.5503
ENSMUSG00000004843	410.543	454.505	-0.146717	0.733946	1	Chmp2b	16	65539128	65562726	-	1928	protein_coding	charged multivesicular body protein 2B [Source:MGI Symbol;Acc:MGI:1916192]	-	411	454	14.9812	16.5486
ENSMUSG00000040113	520.421	435.484	0.256994	0.545592	1	Mettl11b	1	163702256	163725232	-	1848	protein_coding	methyltransferase like 11B [Source:MGI Symbol;Acc:MGI:2685053]	-	521	435	19.8129	16.5424
ENSMUSG00000071659	1537.29	1347.5	0.190092	0.647694	1	Hnrnpul2	19	8819401	8834142	+	5726	protein_coding	heterogeneous nuclear ribonucleoprotein U-like 2 [Source:MGI Symbol;Acc:MGI:1915943]	-	1539	1346	18.8886	16.5198
ENSMUSG00000039601	1224.64	1028.14	0.252289	0.545193	1	Rcan2	17	43801351	44039516	+	4372	protein_coding	regulator of calcineurin 2 [Source:MGI Symbol;Acc:MGI:1858219]	-	1226	1027	19.7071	16.5083
ENSMUSG00000030286	710.21	789.877	-0.153356	0.715282	1	Emc3	6	113514874	113531652	-	3361	protein_coding	ER membrane protein complex subunit 3 [Source:MGI Symbol;Acc:MGI:1913337]	-	711	789	14.8666	16.4976
ENSMUSG00000037815	1092.79	868.965	0.330597	0.428247	1	Ctnna1	18	35118888	35254773	+	3698	protein_coding	catenin (cadherin associated protein), alpha 1 [Source:MGI Symbol;Acc:MGI:88274]	-	1094	868	20.7904	16.4955
ENSMUSG00000025016	1264.59	1442.6	-0.189981	0.648183	1	Tm9sf3	19	41210842	41264004	-	6144	protein_coding	transmembrane 9 superfamily member 3 [Source:MGI Symbol;Acc:MGI:1914262]	-	1266	1441	14.4809	16.4826
ENSMUSG00000028140	583.351	633.704	-0.119419	0.776857	1	Mrpl9	3	94443318	94451130	+	2703	protein_coding	mitochondrial ribosomal protein L9 [Source:MGI Symbol;Acc:MGI:2137211]	-	584	633	15.1837	16.4577
ENSMUSG00000025477	1495.34	1323.47	0.17613	0.672216	1	Inpp5a	7	139389109	139579652	+	5649	protein_coding	inositol polyphosphate-5-phosphatase A [Source:MGI Symbol;Acc:MGI:2686961]	-	1497	1322	18.6235	16.4464
ENSMUSG00000031446	1429.41	1500.67	-0.0701768	0.867142	1	Cul4a	8	13105621	13147940	+	6408	protein_coding	cullin 4A [Source:MGI Symbol;Acc:MGI:1914487]	-	1431	1499	15.6938	16.4396
ENSMUSG00000022587	852.053	885.984	-0.0563296	0.895205	1	Ly6e	15	74955051	74959905	+	3784	protein_coding	lymphocyte antigen 6 complex, locus E [Source:MGI Symbol;Acc:MGI:106651]	-	853	885	15.842	16.4363
ENSMUSG00000030747	602.33	721.802	-0.260998	0.533959	1	Dgat2	7	99153658	99182719	-	3083	protein_coding	diacylglycerol O-acyltransferase 2 [Source:MGI Symbol;Acc:MGI:1915050]	-	603	721	13.7453	16.4351
ENSMUSG00000031799	463.485	515.573	-0.153614	0.71529	1	Tpm4	8	72134975	72153142	+	2203	protein_coding	tropomyosin 4 [Source:MGI Symbol;Acc:MGI:2449202]	-	464	515	14.8018	16.4287
ENSMUSG00000084808	312.652	283.315	0.142095	0.74215	1	9430091E24Rik	8	111128886	111145480	-	1211	processed_transcript	RIKEN cDNA 9430091E24 gene [Source:MGI Symbol;Acc:MGI:1924618]	-	313	283	18.164	16.4231
ENSMUSG00000045973	1384.46	1288.43	0.103699	0.804217	1	Slc25a51	4	45395923	45408766	-	5510	protein_coding	solute carrier family 25, member 51 [Source:MGI Symbol;Acc:MGI:2684984]	-	1386	1287	17.6776	16.4149
ENSMUSG00000024187	899	930.033	-0.0489529	0.909344	1	Fam234a	17	26211822	26244223	-	3981	protein_coding	family with sequence similarity 234, member A [Source:MGI Symbol;Acc:MGI:2146854]	-	900	929	15.8877	16.3997
ENSMUSG00000057530	1200.67	1237.37	-0.0434434	0.918752	1	Ece1	4	137862237	137965229	+	5300	protein_coding	endothelin converting enzyme 1 [Source:MGI Symbol;Acc:MGI:1101357]	-	1202	1236	15.9382	16.3891
ENSMUSG00000022124	1188.68	1191.32	-0.0032057	0.996161	1	Fbxl3	14	103080239	103099566	-	5103	protein_coding	F-box and leucine-rich repeat protein 3 [Source:MGI Symbol;Acc:MGI:1354702]	-	1190	1190	16.3883	16.3883
ENSMUSG00000028465	2771.92	2287.54	0.277074	0.502601	1	Tln1	4	43531519	43562691	-	9801	protein_coding	talin 1 [Source:MGI Symbol;Acc:MGI:1099832]	-	2775	2285	19.8978	16.3843
ENSMUSG00000028630	1091.79	1458.62	-0.417872	0.315096	1	Dyrk2	10	118855603	118870209	-	6251	protein_coding	dual-specificity tyrosine-(Y)-phosphorylation regulated kinase 2 [Source:MGI Symbol;Acc:MGI:1330301]	-	1093	1457	12.288	16.3803
ENSMUSG00000031432	495.449	464.516	0.092985	0.83581	1	Prps1	X	140456613	140476140	+	1993	protein_coding	phosphoribosyl pyrophosphate synthetase 1 [Source:MGI Symbol;Acc:MGI:97775]	-	496	464	17.4899	16.3615
ENSMUSG00000022091	1094.78	845.94	0.37197	0.372839	1	Sorbs3	14	70180468	70211989	-	3630	protein_coding	sorbin and SH3 domain containing 3 [Source:MGI Symbol;Acc:MGI:700013]	-	1096	845	21.2185	16.3592
ENSMUSG00000028841	1132.74	652.725	0.795154	0.058089	1	Cnksr1	4	134228041	134238399	-	2804	protein_coding	connector enhancer of kinase suppressor of Ras 1 [Source:MGI Symbol;Acc:MGI:2670958]	-	1134	652	28.4215	16.3411
ENSMUSG00000039910	850.055	571.635	0.572359	0.173929	1	Cited2	10	17723218	17725674	+	2457	protein_coding	Cbp/p300-interacting transactivator, with Glu/Asp-rich carboxy-terminal domain, 2 [Source:MGI Symbol;Acc:MGI:1306784]	-	851	571	24.3409	16.3321
ENSMUSG00000005312	1047.83	1024.14	0.0329985	0.939297	1	Ubqln1	13	58176156	58215653	-	4406	protein_coding	ubiquilin 1 [Source:MGI Symbol;Acc:MGI:1860276]	-	1049	1023	16.7318	16.3171
ENSMUSG00000027091	706.215	646.718	0.126947	0.766988	1	Zc3h15	2	83644435	83664622	+	2789	protein_coding	zinc finger CCCH-type containing 15 [Source:MGI Symbol;Acc:MGI:1919747]	-	707	646	17.8149	16.2778
ENSMUSG00000030861	1739.07	1662.85	0.0646533	0.877258	1	Acadsb	7	131410601	131448944	+	7179	protein_coding	acyl-Coenzyme A dehydrogenase, short/branched chain [Source:MGI Symbol;Acc:MGI:1914135]	-	1741	1661	17.043	16.2599
ENSMUSG00000024654	1340.51	995.105	0.429814	0.302026	1	Asrgl1	19	9109868	9135636	-	4297	protein_coding	asparaginase like 1 [Source:MGI Symbol;Acc:MGI:1913764]	-	1342	994	21.9482	16.2567
ENSMUSG00000074994	1907.88	2092.32	-0.133128	0.748358	1	Qser1	2	104754795	104816760	-	9037	protein_coding	glutamine and serine rich 1 [Source:MGI Symbol;Acc:MGI:2138986]	-	1910	2090	14.8532	16.253
ENSMUSG00000070319	513.429	458.509	0.163173	0.708106	1	Eif3g	9	20894349	20898623	-	1984	protein_coding	eukaryotic translation initiation factor 3, subunit G [Source:MGI Symbol;Acc:MGI:1858258]	-	514	458	18.2068	16.2232
ENSMUSG00000024515	862.042	856.952	0.00854248	0.987124	1	Smad4	18	73639009	73703780	-	3712	protein_coding	SMAD family member 4 [Source:MGI Symbol;Acc:MGI:894293]	MH1	863	856	16.3386	16.2061
ENSMUSG00000026814	978.912	934.037	0.0676898	0.873432	1	Eng	2	32646595	32682669	+	4048	protein_coding	endoglin [Source:MGI Symbol;Acc:MGI:95392]	-	980	933	17.0136	16.1977
ENSMUSG00000035297	1178.69	1153.28	0.0314367	0.941917	1	Cops4	5	100518309	100547803	+	5006	protein_coding	COP9 signalosome subunit 4 [Source:MGI Symbol;Acc:MGI:1349414]	-	1180	1152	16.5654	16.1724
ENSMUSG00000026249	1848.94	1908.12	-0.0454462	0.913818	1	Serpine2	1	79794197	79861180	-	8287	protein_coding	serine (or cysteine) peptidase inhibitor, clade E, member 2 [Source:MGI Symbol;Acc:MGI:101780]	-	1851	1906	15.6972	16.1636
ENSMUSG00000024963	277.691	247.275	0.167288	0.700645	1	Dnajc4	19	6987911	6992503	-	1074	protein_coding	DnaJ heat shock protein family (Hsp40) member C4 [Source:MGI Symbol;Acc:MGI:1927346]	-	278	247	18.1908	16.1623
ENSMUSG00000035357	2080.69	1669.85	0.317316	0.443679	1	Pdzrn3	6	101149609	101377897	-	7256	protein_coding	PDZ domain containing RING finger 3 [Source:MGI Symbol;Acc:MGI:1933157]	-	2083	1668	20.1745	16.1551
ENSMUSG00000059714	938.956	665.739	0.496022	0.236997	1	Flot1	17	35823230	35832791	+	2893	protein_coding	flotillin 1 [Source:MGI Symbol;Acc:MGI:1100500]	-	940	665	22.8345	16.1542
ENSMUSG00000028779	461.487	440.489	0.0671647	0.87916	1	Pef1	4	130102558	130128135	+	1915	protein_coding	penta-EF hand domain containing 1 [Source:MGI Symbol;Acc:MGI:1915148]	-	462	440	16.9545	16.1471
ENSMUSG00000098658	27.9688	25.0279	0.159539	0.849047	1	Mir6338	11	72388756	72388864	+	109	miRNA	microRNA 6338 [Source:MGI Symbol;Acc:MGI:5531060]	-	28	25	18.0527	16.1185
ENSMUSG00000022131	421.531	430.478	-0.0302908	0.955197	1	Gpr180	14	118137158	118163261	+	1875	protein_coding	G protein-coupled receptor 180 [Source:MGI Symbol;Acc:MGI:1930949]	-	422	430	15.817	16.1168
ENSMUSG00000045996	141.842	143.159	-0.0133186	1	1	Polr2k	15	36174010	36177010	+	624	protein_coding	polymerase (RNA) II (DNA directed) polypeptide K [Source:MGI Symbol;Acc:MGI:102725]	-	142	143	15.9925	16.1051
ENSMUSG00000031840	499.445	510.567	-0.0317673	0.940374	1	Rab3a	8	70754679	70758677	+	2226	protein_coding	RAB3A, member RAS oncogene family [Source:MGI Symbol;Acc:MGI:97843]	-	500	510	15.7854	16.1011
ENSMUSG00000079139	200.777	282.314	-0.491446	0.264273	1	Gm4204	1	135231995	135233225	+	1231	processed_pseudogene	predicted gene 4204 [Source:MGI Symbol;Acc:MGI:3782381]	-	201	282	11.4749	16.0991
ENSMUSG00000000532	1112.76	1013.13	0.135318	0.746837	1	Acvr1b	15	101174067	101213684	+	4418	protein_coding	activin A receptor, type 1B [Source:MGI Symbol;Acc:MGI:1338944]	-	1114	1012	17.7203	16.0978
ENSMUSG00000000743	966.925	749.833	0.366781	0.381093	1	Chmp1a	8	123204264	123212763	-	3272	protein_coding	charged multivesicular body protein 1A [Source:MGI Symbol;Acc:MGI:1920159]	-	968	749	20.7909	16.0872
ENSMUSG00000095332	437.514	447.497	-0.0325408	0.95066	1	Gm9821	2	91945703	91947655	+	1953	protein_coding	predicted gene 9821 [Source:MGI Symbol;Acc:MGI:3704208]	-	438	447	15.761	16.0849
ENSMUSG00000014769	1151.72	1051.17	0.131782	0.753114	1	Psmb1	17	15475021	15499751	-	4595	protein_coding	proteasome (prosome, macropain) subunit, beta type 1 [Source:MGI Symbol;Acc:MGI:104884]	-	1153	1050	17.6342	16.0589
ENSMUSG00000030805	551.387	540.6	0.0284963	0.954781	1	Stx4a	7	127824294	127849019	+	2364	protein_coding	syntaxin 4A (placental) [Source:MGI Symbol;Acc:MGI:893577]	-	552	540	16.4098	16.0531
ENSMUSG00000030615	627.303	587.653	0.0941786	0.829216	1	Tmem126a	7	90450700	90457229	-	2570	protein_coding	transmembrane protein 126A [Source:MGI Symbol;Acc:MGI:1913521]	-	628	587	17.1727	16.0515
ENSMUSG00000047371	644.284	576.64	0.159991	0.709134	1	Zfp768	7	127342795	127345589	-	2522	protein_coding	zinc finger protein 768 [Source:MGI Symbol;Acc:MGI:2384582]	zf-C2H2	645	576	17.9732	16.0505
ENSMUSG00000025451	844.062	789.877	0.0957054	0.822092	1	Paip1	13	119428601	119458218	+	3456	protein_coding	polyadenylate binding protein-interacting protein 1 [Source:MGI Symbol;Acc:MGI:2384993]	-	845	789	17.1828	16.0441
ENSMUSG00000016344	389.567	305.339	0.351331	0.409849	1	Ppdpf	2	181187247	181188771	+	1336	protein_coding	pancreatic progenitor cell differentiation and proliferation factor [Source:MGI Symbol;Acc:MGI:1913746]	-	390	305	20.5149	16.0437
ENSMUSG00000020594	1478.36	1658.84	-0.166169	0.689407	1	Pum2	12	8674134	8752581	+	7260	protein_coding	pumilio RNA-binding family member 2 [Source:MGI Symbol;Acc:MGI:1931751]	-	1480	1657	14.3264	16.0398
ENSMUSG00000026697	629.3	473.526	0.410211	0.33438	1	Myoc	1	162639155	162649693	+	2074	protein_coding	myocilin [Source:MGI Symbol;Acc:MGI:1202864]	-	630	473	21.3473	16.0274
ENSMUSG00000010607	207.769	177.197	0.229478	0.605533	1	Pigyl	9	22156846	22158358	+	777	protein_coding	phosphatidylinositol glycan anchor biosynthesis, class Y-like [Source:MGI Symbol;Acc:MGI:1913518]	-	208	177	18.8128	16.009
ENSMUSG00000041765	573.362	551.613	0.05578	0.902583	1	Ubac2	14	121878620	122021034	+	2420	protein_coding	ubiquitin associated domain containing 2 [Source:MGI Symbol;Acc:MGI:1916139]	-	574	551	16.669	16.001
ENSMUSG00000006299	800.11	787.875	0.0222291	0.961726	1	Aamp	1	74279840	74284738	-	3458	protein_coding	angio-associated migratory protein [Source:MGI Symbol;Acc:MGI:107809]	-	801	787	16.2787	15.9942
ENSMUSG00000038485	1596.23	1654.84	-0.0520214	0.901525	1	Socs7	11	97362551	97398542	+	7265	protein_coding	suppressor of cytokine signaling 7 [Source:MGI Symbol;Acc:MGI:2651588]	-	1598	1653	15.458	15.99
ENSMUSG00000105388	58.9344	73.0813	-0.309796	0.554467	1	Rpl36a-ps2	3	145879020	145879340	+	321	processed_pseudogene	ribosomal protein L36A, pseudogene 2 [Source:MGI Symbol;Acc:MGI:3780887]	-	59	73	12.9169	15.9819
ENSMUSG00000021456	417.536	334.371	0.320341	0.450775	1	Fbp2	13	62836877	62858422	-	1469	protein_coding	fructose bisphosphatase 2 [Source:MGI Symbol;Acc:MGI:95491]	-	418	334	19.9971	15.9785
ENSMUSG00000071317	902.996	1049.17	-0.216422	0.604958	1	Bves	10	45335772	45372479	+	4610	protein_coding	blood vessel epicardial substance [Source:MGI Symbol;Acc:MGI:1346013]	-	904	1048	13.781	15.9761
ENSMUSG00000040242	1007.88	1051.17	-0.0606618	0.886469	1	Fgfr1op2	6	146577203	146599198	+	4619	protein_coding	FGFR1 oncogene partner 2 [Source:MGI Symbol;Acc:MGI:1914779]	-	1009	1050	15.3516	15.9754
ENSMUSG00000044224	1080.8	1086.21	-0.00719975	0.988712	1	Dnajc21	15	10446756	10470516	-	4777	protein_coding	DnaJ heat shock protein family (Hsp40) member C21 [Source:MGI Symbol;Acc:MGI:1925371]	-	1082	1085	15.9178	15.962
ENSMUSG00000028743	512.43	407.453	0.330633	0.436702	1	Akr7a5	4	139310744	139318426	+	1793	protein_coding	aldo-keto reductase family 7, member A5 (aflatoxin aldehyde reductase) [Source:MGI Symbol;Acc:MGI:107796]	-	513	407	20.1071	15.9524
ENSMUSG00000002395	541.398	500.556	0.113132	0.79693	1	Use1	8	71366848	71369732	+	2203	protein_coding	unconventional SNARE in the ER 1 homolog (S. cerevisiae) [Source:MGI Symbol;Acc:MGI:1914273]	-	542	500	17.2901	15.9502
ENSMUSG00000091896	563.374	563.626	-0.000645652	1	1	Ube2d2a	18	35771559	35807172	+	2483	protein_coding	ubiquitin-conjugating enzyme E2D 2A [Source:MGI Symbol;Acc:MGI:1930715]	-	564	563	15.963	15.9347
ENSMUSG00000026305	1421.42	1467.63	-0.0461515	0.913077	1	Lrrfip1	1	90998737	91128944	+	6469	protein_coding	leucine rich repeat (in FLII) interacting protein 1 [Source:MGI Symbol;Acc:MGI:1342770]	-	1423	1466	15.4589	15.9261
ENSMUSG00000022096	1111.76	1568.74	-0.49671	0.232296	1	Hr	14	70552212	70573548	+	6919	protein_coding	hairless [Source:MGI Symbol;Acc:MGI:96223]	-	1113	1567	11.3048	15.9161
ENSMUSG00000038324	2235.51	1984.2	0.172037	0.677959	1	Trpc4ap	2	155634271	155692384	-	8753	protein_coding	transient receptor potential cation channel, subfamily C, member 4 associated protein [Source:MGI Symbol;Acc:MGI:1930751]	-	2238	1982	17.9686	15.9132
ENSMUSG00000037443	1136.74	1194.33	-0.0712919	0.865789	1	Cep85	4	134129858	134187112	-	5269	protein_coding	centrosomal protein 85 [Source:MGI Symbol;Acc:MGI:1917262]	-	1138	1193	15.1784	15.912
ENSMUSG00000009073	1652.16	1545.72	0.0960729	0.817898	1	Nf2	11	4765845	4849536	-	6825	protein_coding	neurofibromin 2 [Source:MGI Symbol;Acc:MGI:97307]	-	1654	1544	17.0312	15.8985
ENSMUSG00000061111	274.695	290.322	-0.079792	0.867273	1	Mcrip1	11	120542888	120549727	-	1282	protein_coding	MAPK regulated corepressor interacting protein 1 [Source:MGI Symbol;Acc:MGI:2384752]	-	275	290	15.075	15.8972
ENSMUSG00000085779	863.04	989.098	-0.196659	0.638986	1	Atcayos	10	81194609	81210877	+	4375	antisense	ataxia, cerebellar, Cayman type, opposite strand [Source:MGI Symbol;Acc:MGI:1916928]	-	864	988	13.8787	15.8705
ENSMUSG00000030629	1087.79	1018.13	0.0954669	0.82062	1	Zfand6	7	84613766	84689959	-	4508	protein_coding	zinc finger, AN1-type domain 6 [Source:MGI Symbol;Acc:MGI:1929510]	-	1089	1017	16.9768	15.8544
ENSMUSG00000063200	656.27	621.69	0.0780788	0.858526	1	Nol7	13	43398390	43407097	+	2753	protein_coding	nucleolar protein 7 [Source:MGI Symbol;Acc:MGI:1917328]	-	657	621	16.7715	15.8525
ENSMUSG00000038650	656.27	585.65	0.164218	0.701331	1	Rnh1	7	141160326	141172857	-	2594	protein_coding	ribonuclease/angiogenin inhibitor 1 [Source:MGI Symbol;Acc:MGI:1195456]	-	657	585	17.7995	15.8488
ENSMUSG00000057229	771.143	681.757	0.177709	0.674965	1	Dmac2	7	25619414	25625551	+	3020	protein_coding	distal membrane arm assembly complex 2 [Source:MGI Symbol;Acc:MGI:1913599]	-	772	681	17.9648	15.8472
ENSMUSG00000034898	1151.72	1150.28	0.00180748	0.998934	1	Filip1	9	79815051	80012851	-	5097	protein_coding	filamin A interacting protein 1 [Source:MGI Symbol;Acc:MGI:1917848]	-	1153	1149	15.8974	15.8423
ENSMUSG00000035828	547.391	547.608	-0.000570845	1	1	Pim3	15	88862186	88865726	+	2427	protein_coding	proviral integration site 3 [Source:MGI Symbol;Acc:MGI:1355297]	-	548	547	15.868	15.8391
ENSMUSG00000082908	64.9277	57.0635	0.18589	0.733763	1	Gm13736	2	87526145	87526397	+	253	processed_pseudogene	predicted gene 13736 [Source:MGI Symbol;Acc:MGI:3650137]	-	65	57	18.0553	15.8331
ENSMUSG00000049686	484.461	517.575	-0.0953618	0.821044	1	Orai1	5	123015074	123030456	+	2295	protein_coding	ORAI calcium release-activated calcium modulator 1 [Source:MGI Symbol;Acc:MGI:1925542]	-	485	517	14.8515	15.8314
ENSMUSG00000004771	645.283	674.749	-0.0644083	0.879388	1	Rab11a	9	64715299	64737758	-	2992	protein_coding	RAB11A, member RAS oncogene family [Source:MGI Symbol;Acc:MGI:1858202]	-	646	674	15.1734	15.8311
ENSMUSG00000008450	447.502	458.509	-0.0350452	0.939801	1	Nutf2	8	105860580	105879330	+	2034	protein_coding	nuclear transport factor 2 [Source:MGI Symbol;Acc:MGI:1915301]	-	448	458	15.4789	15.8244
ENSMUSG00000015671	852.053	827.92	0.0414462	0.924374	1	Psma2	13	14613240	14674236	+	3673	protein_coding	proteasome (prosome, macropain) subunit, alpha type 2 [Source:MGI Symbol;Acc:MGI:104885]	-	853	827	16.3207	15.8233
ENSMUSG00000044709	419.533	401.446	0.0635617	0.880939	1	Gemin7	7	19564946	19577595	-	1782	protein_coding	gem nuclear organelle associated protein 7 [Source:MGI Symbol;Acc:MGI:1916981]	-	420	401	16.5635	15.8142
ENSMUSG00000054027	1820.98	1352.5	0.429047	0.301173	1	Nt5dc3	10	86779005	86838389	+	6004	protein_coding	5'-nucleotidase domain containing 3 [Source:MGI Symbol;Acc:MGI:3513266]	-	1823	1351	21.3382	15.8134
ENSMUSG00000059796	886.015	976.084	-0.139655	0.739847	1	Eif4a1	11	69666936	69672423	-	4334	protein_coding	eukaryotic translation initiation factor 4A1 [Source:MGI Symbol;Acc:MGI:95303]	-	887	975	14.3829	15.8098
ENSMUSG00000002104	403.551	405.45	-0.00677056	1	1	Rapsn	2	91035620	91045729	+	1802	protein_coding	receptor-associated protein of the synapse [Source:MGI Symbol;Acc:MGI:99422]	-	404	405	15.7557	15.7947
ENSMUSG00000029407	1263.6	1315.46	-0.0580283	0.890684	1	Uso1	5	92137938	92202798	+	5847	protein_coding	USO1 vesicle docking factor [Source:MGI Symbol;Acc:MGI:1929095]	-	1265	1314	15.2044	15.7933
ENSMUSG00000051502	196.781	233.259	-0.245197	0.587244	1	Ufsp1	5	137294629	137295665	+	1037	protein_coding	UFM1-specific peptidase 1 [Source:MGI Symbol;Acc:MGI:1917490]	-	197	233	13.3506	15.7902
ENSMUSG00000014226	542.397	537.597	0.0128211	0.984756	1	Cacybp	1	160202367	160212875	-	2390	protein_coding	calcyclin binding protein [Source:MGI Symbol;Acc:MGI:1270839]	-	543	537	15.9666	15.7902
ENSMUSG00000061983	661.265	455.506	0.537635	0.205025	1	Rps12	10	23785183	23787275	-	2027	protein_coding	ribosomal protein S12 [Source:MGI Symbol;Acc:MGI:98105]	-	662	455	22.9518	15.775
ENSMUSG00000050323	364.595	277.308	0.394649	0.356366	1	Ndufaf6	4	11051045	11076205	-	1235	protein_coding	NADH:ubiquinone oxidoreductase complex assembly factor 6 [Source:MGI Symbol;Acc:MGI:1924197]	-	365	277	20.7701	15.7625
ENSMUSG00000081272	274.695	293.326	-0.0946334	0.83998	1	Gm13509	2	49308155	49309462	+	1308	processed_pseudogene	predicted gene 13509 [Source:MGI Symbol;Acc:MGI:3649640]	-	275	293	14.7753	15.7424
ENSMUSG00000026553	2195.56	2113.35	0.0550556	0.895104	1	Copa	1	172082529	172122330	+	9427	protein_coding	coatomer protein complex subunit alpha [Source:MGI Symbol;Acc:MGI:1334462]	-	2198	2111	16.3857	15.7372
ENSMUSG00000061613	245.727	218.242	0.171032	0.697069	1	U2af1	17	31647082	31658754	-	974	protein_coding	U2 small nuclear ribonucleoprotein auxiliary factor (U2AF) 1 [Source:MGI Symbol;Acc:MGI:98884]	-	246	218	17.7496	15.7293
ENSMUSG00000060586	308.657	265.295	0.218313	0.612741	1	H2-Eb1	17	34305877	34316199	+	1184	protein_coding	histocompatibility 2, class II antigen E beta [Source:MGI Symbol;Acc:MGI:95901]	-	309	265	18.3408	15.7292
ENSMUSG00000026921	776.137	801.891	-0.0470862	0.912609	1	Egfl7	2	26580014	26593120	+	3581	protein_coding	EGF-like domain 7 [Source:MGI Symbol;Acc:MGI:2449923]	-	777	801	15.2485	15.7195
ENSMUSG00000039242	1185.68	1418.58	-0.258701	0.534109	1	B3galnt2	13	13954469	13999103	+	6335	protein_coding	UDP-GalNAc:betaGlcNAc beta 1,3-galactosaminyltransferase, polypeptide 2 [Source:MGI Symbol;Acc:MGI:2145517]	-	1187	1417	13.1679	15.7194
ENSMUSG00000097295	136.848	140.156	-0.0344259	0.96271	1	Hmgb1-ps8	10	22262742	22263367	-	626	processed_pseudogene	high mobility group box 1, pseudogene 8 [Source:MGI Symbol;Acc:MGI:96114]	-	137	140	15.3801	15.7168
ENSMUSG00000000959	863.04	996.106	-0.206843	0.621585	1	Oxa1l	14	54360834	54369673	+	4457	protein_coding	oxidase assembly 1-like [Source:MGI Symbol;Acc:MGI:1916339]	-	864	995	13.6233	15.6889
ENSMUSG00000038150	389.567	487.542	-0.323561	0.448288	1	Ormdl3	11	98581256	98587368	-	2184	protein_coding	ORM1-like 3 (S. cerevisiae) [Source:MGI Symbol;Acc:MGI:1913862]	-	390	487	12.5494	15.6707
ENSMUSG00000020547	1081.8	1208.34	-0.159581	0.702607	1	Bzw2	12	36091835	36158080	-	5413	protein_coding	basic leucine zipper and W2 domains 2 [Source:MGI Symbol;Acc:MGI:1914162]	-	1083	1207	14.0605	15.6704
ENSMUSG00000032602	1280.58	1081.2	0.244133	0.558021	1	Slc25a20	9	108662088	108684641	+	4844	protein_coding	solute carrier family 25 (mitochondrial carnitine/acylcarnitine translocase), member 20 [Source:MGI Symbol;Acc:MGI:1928738]	-	1282	1080	18.5993	15.6686
ENSMUSG00000021288	905.993	908.008	-0.00320559	0.996899	1	Klc1	12	111758849	111807844	+	4070	protein_coding	kinesin light chain 1 [Source:MGI Symbol;Acc:MGI:107978]	-	907	907	15.6612	15.6612
ENSMUSG00000029361	3326.3	2487.76	0.419052	0.310361	1	Nos1	5	117781032	117958840	+	11151	protein_coding	nitric oxide synthase 1, neuronal [Source:MGI Symbol;Acc:MGI:97360]	-	3330	2485	20.9866	15.6612
ENSMUSG00000055553	782.13	707.786	0.144072	0.734412	1	Kxd1	8	70508272	70527956	-	3176	protein_coding	KxDL motif containing 1 [Source:MGI Symbol;Acc:MGI:1922870]	-	783	707	17.3258	15.6441
ENSMUSG00000032177	1670.14	1705.89	-0.0305543	0.94269	1	Pde4a	9	21165714	21213248	+	7655	protein_coding	phosphodiesterase 4A, cAMP specific [Source:MGI Symbol;Acc:MGI:99558]	-	1672	1704	15.3498	15.6436
[truncated: 17,558 more rows]

## Sheet: Up-regukated genes
gene_id	Aged	Young	log2FoldChange	pvalue	padj	gene_name	gene_chr	gene_start	gene_end	gene_strand	gene_length	gene_biotype	gene_description	tf_family	Aged_count	Young_count	Aged_fpkm	Young_fpkm
[truncated: 18 more rows]

[truncated: 1 more sheets: Down-regulated genes]
