# Supplementary material for: Age-related histone H3.3 accumulation associates with a repressive chromatin in mouse tibialis anterior muscle
Source: J Physiol Sci. 2024 Sep 14;74:41. doi: 10.1186/s12576-024-00935-2 (PMC11401410; doi:10.1186/s12576-024-00935-2)
Supplement: Supplementary file 2 — Additional file 2. The sequences of primers used in the present study. [file 12576_2024_935_MOESM2_ESM.xlsx]

## Sheet: Age-related genes
Primers for gene expression analysis					Primers for ChIP-qPCR analysis
	Gene symbol	Forward primer	Reverse primer			Gene symbol	Position from TSS	Forward primer	Reverse primer
Up-regulated by Aging	Aldh1a1	ggccttcactggatcaacac	cgacacaacattggccttga		Up-regulated by Aging	Aldh1a1	+0.5 kbp	gacaagctgaggggtggata	cttgacggtgcaaacctctc
	Amy1	ggccgtgtgacagaattcaa	caccatgtcctcgctgattg				+1 kbp	cagctgaacttgttgggctt	ccagtgcggtgatttgtcaa
	Ankrd1	tgaatccacagccatccact	ctccttctctgtccttggca			Amy1	+0.5 kbp	ggaaggcagcacatggtatg	tgtgcagccaagtaatttctga
	Car3	tcctctctctggaccctacc	aaaatgccaaccacagcgat				+1 kbp	aatagccagttcctcgtgag	actctactaacccaatgccca
	Ces1d	agtgggcatcaacaagcaag	ttggtgaggtcatctgtccc			Ankrd1	+0.5 kbp	aaacatagactcacggctgc	cccactcaaccaccttctct
	Chac1	ataccaagttcgaggggagc	tctgtgtggcaatgacctct				+1 kbp	ggaacaacggaaaagcgaga	ccccagtcatttccatgtgc
	Dbp	ctttgaacctgatcccgctg	ttgttcttgtacctccggct			Car3	+0.5 kbp	aggtgtgcagggaggaatc	cctgacttctggctgagtga
	Hbaa1	tcaagggtcacggcaagaa	gctcacagaggcaaggaatt				+1 kbp	ctgtacactttgctggcaca	cagagaggggtcatgcttga
	Hbaa2	tgaagccctggaaaggatgt	tgaagttgacgggatccaca			Ces1d	+0.5 kbp	tatggctttctcttgctgcg	tcctctctgtctctgtggga
	Hbbbs	gttgtctacccttggaccca	acatgcagcttgtcacagtg				+1 kbp	acactgaagctcccacaagg	ccccaaacctcccaaagaac
	Hbbbt	gttgtctacccttggaccca	acatgcagcttgtcacagtg			Dbp	+0.5 kbp	ccactcgcccagactatagg	atatgtcagtcacccgcaca
	Pdk4	agctggtgaagagctggtatatcc	tctggtcttctgggctcttctc				+1 kbp	gctaggtgtcccatctttgc	aaagaaagaggggtctggca
	Pfkfb3	ccacatccagagccgaattg	cacacggaggtccttcagat			Hbaa1	+0.5 kbp	gtgctctctggggaagacaa	agctagcaaacatcctggga
	Pla2g7	agactccaaaggacatcgca	ggtcgatggctactctggaa				+1 kbp	tcttctctcccttgcacctg	tgtgtgtgtgtaggcatcca
	Ppia	tccaggattcatgtgccagg	accgtttgtgtttggtccag			Hbaa2	+0.5 kbp	gtgctctctggggaagacaa	agctagcaaacatcctggga
	Tmem37	cattgtgtcccaggtgtgtg	gcggcattgaggaagaagag				+1 kbp	ccaagtaccgttaagctgcc	agaagcgtccccacactaaa
	Ucp3	ctgcaccgccagatgagttt	atcatggcttgaaatcggacc			Hbbbs	+0.5 kbp	agaagttgggtgcttggaga	ccaagtgattcaggccatcg
	Zmynd17	tagggcttaacaggcactggtcccc	ttcttgtgctttcgccgccgtg				+1 kbp	tatcagcttcccctcctcct	attcttcccctgtcaccctg
Down-regulated by Aging	Actc1	cgatatccgcaaagacctgt	gctggaaggtggacagagag			Hbbbt	+0.5 kbp	agaagttgggtgcttggaga	ccaagtgattcaggccatcg
	Ankrd2	ttctttccctgggcttggat	cgttctgctctgattctggc				+1 kbp	tatcagcttcccctcctcct	attcttcccctgtcaccctg
	Col1a	atgtgccactctgactggaa	tccatcggtcatgctctctc			Pfkfb3	+0.5 kbp	gcttttgaacagagccgact	cggaacaaaggacaggaagg
	Col1a2	gttctcagggtagccaaggt	tgcgagcagggttctttcta				+1 kbp	tcggatctttgcacctctgt	gcactaagagaaactgccagc
	Col3a1	attgctggagttggaggtga	gttcggggtggcagaatttt			Pla2g7	+0.5 kbp	agtgttgtgtgagcctgagt	cgagtcagatcctagcacgg
	Csrp3	ctgcagttccaacaatcccc	tccccatccttgtcagtgac				+1 kbp	aatgctgctctttcttgggg	cttttccttcccacgaccct
	Ctsk	aaagccctgaagagagcagt	cagtgcttgcttcccttctg			Tmem37	+0.5 kbp	acccggtgtagaaaccagaa	gtcccagagaaggggtgag
	Gapdh	caaggacactgagcaagaga	gcccctcctgttattatggg				+1 kbp	gggtctagagttgcggactg	cccacctcagttccacctaa
	G0s2	aaggagatgatggcgcagaa	gactgctgttcacacgcttc			Ucp3	+0.5 kbp	tacccaaccttggctagacg	aaaacacgggagttgtgagg
	Hacd1	ctggactgtgaccgagatca	aggcggcgtatattgtgaga				+1 kbp	tgtgggtaccccagtagagc	cccaagttttgaaggagtgc
	Klf2	gccacacatacttgcagcta	ctgtgtgctttcggtagtgg			Zmynd17	+0.5 kbp	ccaggtcctgacttgtctcg	taagccctaggcttccttcc
	Mybph	agcatcacctaagcccaaga	ttaacctccagccgacaatc				+1 kbp	cttcccaccttcatccaaaa	acccttcatccccaaagtct
	Myh2	ttggtggataaactccaggc	cagcttgttgacctgggact		Down-regulated by Aging	Actc1	+0.5 kbp	caactgaccccgtccatca	cacagtgctgacaaggtcct
	Myod1	tccgctacatcgaaggtctg	ccgctgtaatccatcatgcc				+1 kbp	ctgcttctcccaacgctttt	tttggtgggttctgtaggct
	Myoz2	atccagagaacatcgcacca	ctgtaatcccgcagttctgc			Ankrd2	+0.5 kbp	tggtccatctgtgctgtcat	tctcttgaagcccaggtgag
	Sparc	gtcctggtcaccttgtacga	ccagtggacagggaagatgt				+1 kbp	ctagagtccagtgcgtaggg	acatcccgaccacacttctt
	Spp1	tccaatcgtccctacagtcg	agctgacttgactcatggct			Col1a	+0.5 kbp	gttcagctttgtggacctcc	tttcctctccatcaccgtcc
Internal control	Rpl31	aagggtggcgagaagaagaa	ccttattcccttggcccaga				+1 kbp	ttggctaggacttgactggg	caaagaccagagctacccca
						Col1a2	+0.5 kbp	actaagttggagggaacggt	acctatccagcctctctcct
							+1 kbp	aacagggaccaggccttaag	aggtaatggattgggacgct
						Col3a1	+0.5 kbp	cggctgagttttatgacggg	aaccaggttccactttgcac
							+1 kbp	catgctcccaggccatct	cctgggctcatttctggaa
						Csrp3	+0.5 kbp	gaggtctctgctccaactct	cagagtgagttccaggacagt
							+1 kbp	ttaacggctttcctggacca	gttggacagtctcggctact
						G0s2	+0.5 kbp	cctgaccttctccagcaagt	gggtgagggaaagaagcaga
							+1 kbp	ctcttaaggccggtgactga	ctccttgattgctcgcacag
						Hacd1	+0.5 kbp	gctcaccttctacaatatcgcc	ctagacccctgacagttccc
							+1 kbp	cgtagcggggttgaatgg	tttcttcaacagcaggcgga
						Klf2	+0.5 kbp	ctatcttgccgtcctttgcc	gtcccacagcctgaagtcta
							+1 kbp	ctgccttctactacccggag	atgcacctgtcgctcctg
						Mybph	+0.5 kbp	tgcccactacagagccttc	tctccacctttccccacttc
							+1 kbp	ccaggacgtacaaagggaga	ggatcttccccagtttctgc
						Myh2	+0.5 kbp	ctggtgccttcaactttgca	tgcgaaatgacatggacctg
							+1 kbp	agagggagatggggagagac	ggagataacccacacaccca
						Myod1	+0.5 kbp	tgcattccaacccacagaac	ggggcctgtcaagtctatgt
							+1 kbp	tccgctacatcgaaggtctg	cctccattgctcatcctcct
						Myoz2	+0.5 kbp	ttagtcagttggccccagag	tgacagtgcttctctcctgg
							+1 kbp	tgcctcaatcatgtcccctt	ggacctaaatccgtgccatg
						Sparc	+0.5 kbp	gcctctaaacccctccacat	tgagactggtcatggggatg
							+1 kbp	ccgtggcatttcagtcagtc	ccctgtcgtctctggattgt

## Sheet: Exercise-related genes
Primers for gene expression analysis					Primers for ChIP-qPCR analysis
	Gene symbol	Forward primer	Reverse primer			Gene symbol	Position from TSS	Forward primer	Reverse primer
Upregulated by running exercise	Apoe	gctccaagatggaggaacag	gtgatgatggggttggtagc		Upregulated by running exercise	Apoe	−1 kbp	cttcccattcccatctagca	cagcttgccttcagctttct
	Glul	gcgaagactttggggtgata	actggtgcctcttgctcagt				+1 kbp	cagcagcaccaagcagttta	cagcacaagctaccacctca
	Gpx3	accaatttggcaaacaggag	agcggatgtcatggatcttc			Glul	−1 kbp	tccaaggaaaggctgagaga	aacacgattcccagaacctg
	Hsf1	actccaacctggacaacctg	ggaggctcttgtggagacag				+1 kbp	gcgggttgttttgatctgtt	gcttaggaccaccatcctca
	Hsp90aa1	gtgtgcaacagctgaaggaa	ctctccatgtttgctgtcca			Gpx3	−1 kbp	agcctgggagaccttagagc	gccttctcggttaggttgtg
	Hspa1a	tgctgatccaggtgtacgag	cgttggtgatggtgatcttg				+1 kbp	gcctcagtttctccatcagc	gctcgccatttctattccag
	Hspa1b	tgctgatccaggtgtacgag	cgttggtgatggtgatcttg			Hsf1	−1 kbp	ccaggacaggaagcacagat	cgtccagtctgggctgttat
	Hspb1	cctcttccctatcccctgag	ttggctccagactgttcaga				+1 kbp	cgagaccccaaatcatccta	agactatcggggctgagctt
	Irs2	acaacctatcgtggcacctc	gacggtggtggtagaggaaa			Hsp90aa1	−1 kbp	cccaagcacctttactggaa	gggtcttacaaatccgtcca
	Mafb	agcaggtgtgactcacgatg	agaagcggtcctccacacta				+1 kbp	cgcttcgtaattaccgcatt	cattggttggtcttgggtct
	Mybph	agcatcacctaagcccaaga	ttaacctccagccgacaatc			Hspa1a	−1 kbp	caactggggatctgtgtgtg	tttccaaactggatcgaagg
	Myh1	agaagctgtgaacgccaagt	ctgggaggcttcaagttcag				+1 kbp	aggagatctcgtccatggtg	aggtcgaagatgagcacgtt
	Nr4a3	gagctcatcatctggggaag	cttgtccactgggcagtttt			Hspa1b	−1 kbp	gagacatggacaagcaagca	ggtggtgagagtgtgggact
	Plin4	accaccagagacacccagtc	cccatggttagtggctctgt				+1 kbp	aggagatctcgtccatggtg	aggtcgaagatgagcacgtt
	Ppargc1a	cggaaatcatatccaaccag	tgaggaccgctagcaagtttg			Hspb1	−1 kbp	ttgctccccaggagatacac	gattcccactgtcgggttta
	Tgm2	gccaaccacctgaacaaact	cagggtcaggttgatgtcct				+1 kbp	cattctcctttgcctgcttc	ccagaaggtgtgttgggtct
	Trim63	cctgcagagtgaccaagga	ggcgtagagggtgtcaaact			Irs2	−1 kbp	gcaacgatgctcgtaaacaa	actaactggccccaggcttc
	Tuba1a	tcgtatccacttccctctgg	actggatggtacgcttggtc				+1 kbp	gcccgaacctcaataacaac	tgctcctccacttcttctcg
	Tubb2a	gacccagcagatgttcgact	gggatccactccacgaagta			Mafb	−1 kbp	ggtcgcactttatgcctgtt	acctttcacttgccagtcgt
	Ucp3	ctgcaccgccagatgagttt	atcatggcttgaaatcggacc				+1 kbp	acgtcaacgacttcgacctt	aggtcctcgagatgggtctt
Internal control	Gapdh	caaggacactgagcaagaga	gcccctcctgttattatggg			Mybph	−1 kbp	gtgggcatgatcttcgactt	tgtgctgtgtgaggctaagg
							+1 kbp	ggagaaggtctgagcagtgg	tggatcttccccagtttctg
						Myh1	−1 kbp	gtttgggggtaggtcaggat	tcccaagaagacaggtttgg
							+1 kbp	ggattccgtgcatgagactt	gggttgatccattccatctg
						Nr4a3	−1 kbp	ctgcacctctgggagtcttc	gtggagcagagttggaggag
							+1 kbp	cctcccctttcaggttttct	gccgagagcatcattaccat
						Plin4	−1 kbp	ccctcctgacacacacacac	gcagaaacagggtttccaag
							+1 kbp	cctgactggtccaggtgact	tggcagagtagccctctgtt
						Ppargc1a	−1 kbp	cagagcctttcttcctgctg	gccttctcaaccattccaaa
							+1 kbp	tgtcggaagacaccttcctc	agaagggggaacacctctgt
						Tgm2	−1 kbp	cagtacctgcacccctgtct	ccaagccgacagataaccat
							+1 kbp	ctgtggtctcaattccagca	tccactcttctcagccctgt
						Trim63	−1 kbp	tgtcagtgcagggaagacag	ttgggatagccctttctgtg
							+1 kbp	aagaggatccgagtgggttt	gcctagcactgacctggaag
						Tuba1a	−1 kbp	cacccccgtatcttctgcta	gggtggaaagggaagaaaga
							+1 kbp	ttagtttgcgtcggatccat	gagatgtccccgttaagcaa
						Tubb2a	−1 kbp	tccaacacgtgtctgagagc	aggaaagaggggaggatcaa
							+1 kbp	tgcagtgtcattgggttgac	gcggtgttgaaagagaccat
						Ucp3	−1 kbp	gtgtgctctatgtgggcaaa	agaggggagaggagaagacg
							+1 kbp	tctccctttttcccttccat	gatcccagcagaggagtcag
