# Supplementary material for: Age-related histone H3.3 accumulation associates with a repressive chromatin in mouse tibialis anterior muscle
Source: J Physiol Sci. 2024 Sep 14;74:41. doi: 10.1186/s12576-024-00935-2 (PMC11401410; doi:10.1186/s12576-024-00935-2)
Supplement: Supplementary file 3 — Additional file 3. All datasets used for figures. [file 12576_2024_935_MOESM3_ESM.xlsx]

## Sheet: Fig 1
				Body weight&muscle weight							CSA																														Myonuclear number
				8w		TA (mg)	Body Weight (g)	%BW				total fiber area	fiber number	fiber CSA																												PCM1+	fiber number
					1	44.5	23.8	0.186975			8w-1	4161618	2657	1566.28		8w	AVE	1578.53																							8w-1	2992	2317	1.29132		8w	AVE	1.26882
					2	42.6	22.5	0.189333			8w-2	3783464	2343	1614.79			SD	26.0904																							8w-2	2510	2172	1.15562			SD	0.0847469
					3	49.6	23.9	0.207531			8w-3	3404373	2190	1554.51			SE	15.0633																							8w-3	3774	2776	1.35951			SE	0.0489286
					Ave	45.5667	23.4	0.194613			32w-1	3822982	1911	2000.51		32w	AVE	1988.67																							32w-1	2268	2325	0.975484		32w	AVE	1.07382
					SD	2.9556	0.637704	0.00918516			32w-2	4703569	2273	2069.32			SD	71.1822																							32w-2	2355	2133	1.10408			SD	0.071231
					SE	1.70641	0.368179	0.00530306			32w-3	3854920	2033	1896.17			SE	41.097																							32w-3	2406	2107	1.14191			SE	0.0411252
											53w-1	4381816	2296	1908.46		53w	AVE	2041.2																							53w-1	2101	2271	0.925143		53w	AVE	0.978224
				32w		TA (mg)	Body Weight (g)	%BW			53w-2	4922813	2399	2052.03			SD	104.249																							53w-2	2045	2178	0.938935			SD	0.0655574
					1	61.4	30	0.204667			53w-3	5109300	2362	2163.12			SE	60.1883																							53w-3	2472	2309	1.07059			SE	0.0378496
					2	59.5	30.6	0.194444			75w-1	4935429	2409	2048.75		75w	AVE	1971.83																							75w-1	2391	2374	1.00716		75w	AVE	0.976221
					3	69.1	32.9	0.21003			75w-2	4643781	2556	1816.82			SD	109.613																							75w-2	2395	2422	0.988852			SD	0.0317025
					Ave	63.3333	31.1667	0.203047			75w-3	4405300	2149	2049.93			SE	63.2852																							75w-3	2188	2346	0.932651			SE	0.0183034
					SD	4.15077	1.24989	0.00646517
					SE	2.39645	0.721624	0.00373266
											lla	total fiber number	Count	% fiber													lla	CSA
				53w		TA (mg)	Body Weight (g)	%BW			8w-1	2657	920	34.6255	8w	AVE	34.0627										8w-1	804.295	8w	AVE	862.468
					1	62.6	34.1	0.183578			8w-2	2343	894	38.1562		SD	3.5942										8w-2	893.044		SD	41.1527
					2	60.3	36.3	0.166116			8w-3	2190	644	29.4064		SE	2.07511										8w-3	890.065		SE	23.7595
					3	59.7	34.6	0.172543			32w-1	1911	455	23.8095	32w	AVE	21.5243										32w-1	1073.41	32w	AVE	1033.64
					Ave	60.8667	35	0.174079			32w-2	2273	533	23.4492		SD	2.98057										32w-2	1073.78		SD	56.5122
					SD	1.24989	0.94163	0.00721105			32w-3	2033	352	17.3143		SE	1.72083										32w-3	953.719		SE	32.6273
					SE	0.721624	0.54365	0.0041633			53w-1	2296	375	16.3328	53w	AVE	14.7007										53w-1	1000.12	53w	AVE	993.742
											53w-2	2399	265	11.0463		SD	2.58899										53w-2	941.955		SD	39.9352
				75w		TA (mg)	Body Weight (g)	%BW			53w-3	2362	395	16.7231		SE	1.49475										53w-3	1039.15		SE	23.0566
					1	63	38.4	0.164062			75w-1	2409	527	21.8763	75w	AVE	19.5209										75w-1	1169.25	75w	AVE	1026.9
					2	62.1	33.7	0.184273			75w-2	2556	456	17.8404		SD	1.71538										75w-2	854.717		SD	130.129
					3	52.3	31.2	0.167628			75w-3	2149	405	18.846		SE	0.990375										75w-3	1056.75		SE	75.13
					Ave	59.1333	34.4333	0.171988
					SD	4.84585	2.98478	0.008808
					SE	2.79775	1.72326	0.0050853			llb	total fiber number	Count	% fiber													llb	CSA
											8w-1	2657	1067	40.1581	8w	AVE	43.8654										8w-1	2456.84	8w	AVE	2343.38
											8w-2	2343	1095	46.735		SD	2.74958										8w-2	2373.77		SD	107.22
											8w-3	2190	979	44.7032		SE	1.58747										8w-3	2199.53		SE	61.9037
											32w-1	1911	945	49.4505	32w	AVE	43.3506										32w-1	2719.15	32w	AVE	2861.37
											32w-2	2273	998	43.9067		SD	5.22245										32w-2	2990.59		SD	111.196
											32w-3	2033	746	36.6945		SE	3.01518										32w-3	2874.36		SE	64.199
											53w-1	2296	1064	46.3415	53w	AVE	50.1035										53w-1	2532.94	53w	AVE	2688.2
											53w-2	2399	1248	52.0217		SD	2.66037										53w-2	2692.37		SD	125.096
											53w-3	2362	1227	51.9475		SE	1.53596										53w-3	2839.28		SE	72.2244
											75w-1	2409	1097	45.5376	75w	AVE	46.3432										75w-1	2797.66	75w	AVE	2610.54
											75w-2	2556	1230	48.1221		SD	1.25971										75w-2	2507.35		SD	132.544
											75w-3	2149	975	45.3699		SE	0.727297										75w-3	2526.62		SE	76.5242
											lla+llb	total fiber number	Count	% fiber													lla+llb	CSA
											8w-1	2657	6	0.225819	8w	AVE	4.58173										8w-1	690.5	8w	AVE	799.139
											8w-2	2343	152	6.48741		SD	3.08811										8w-2	942.724		SD	105.893
											8w-3	2190	154	7.03196		SE	1.78292										8w-3	764.195		SE	61.1375
											32w-1	1911	102	5.33752	32w	AVE	4.97235										32w-1	907.5	32w	AVE	908.866
											32w-2	2273	116	5.10339		SD	0.363658										32w-2	1014.33		SD	85.5573
											32w-3	2033	91	4.47614		SE	0.209958										32w-3	804.769		SE	49.3965
											53w-1	2296	63	2.7439	53w	AVE	2.30998										53w-1	973	53w	AVE	971.865
											53w-2	2399	73	3.04293		SD	0.834091										53w-2	917.781		SD	43.7038
											53w-3	2362	27	1.1431		SE	0.481563										53w-3	1024.81		SE	25.2324
											75w-1	2409	31	1.28684	75w	AVE	1.57005										75w-1	1134.65	75w	AVE	843.717
											75w-2	2556	9	0.352113		SD	1.12798										75w-2	560.778		SD	234.348
											75w-3	2149	66	3.0712		SE	0.65124										75w-3	835.727		SE	135.301
											llx	total fiber number	Count	% fiber													llx	CSA
											8w-1	2657	664	24.9906	8w	AVE	17.4902										8w-1	1198.26	8w	AVE	1251.75
											8w-2	2343	202	8.62143		SD	6.75236										8w-2	1200.68		SD	73.9434
											8w-3	2190	413	18.8584		SE	3.89848										8w-3	1356.32		SE	42.6912
											32w-1	1911	409	21.4024	32w	AVE	30.1527										32w-1	1644.04	32w	AVE	1610.03
											32w-2	2273	626	27.5407		SD	8.4161										32w-2	1643.74		SD	47.8853
											32w-3	2033	844	41.515		SE	4.85904										32w-3	1542.31		SE	27.6466
											53w-1	2296	794	34.5819	53w	AVE	32.8858										53w-1	1574.86	53w	AVE	1590.98
											53w-2	2399	813	33.8891		SD	1.92966										53w-2	1532.74		SD	55.315
											53w-3	2362	713	30.1863		SE	1.11409										53w-3	1665.33		SE	31.9361
											75w-1	2409	754	31.2993	75w	AVE	32.5659										75w-1	1611.46	75w	AVE	1679.8
											75w-2	2556	861	33.6854		SD	0.979673										75w-2	1352.98		SD	298.686
											75w-3	2149	703	32.7129		SE	0.565615										75w-3	2074.97		SE	172.447

## Sheet: Fig 2
WB
H3.3				H3.1/3.2				H3.3 relative to H3.1/3.2
TA		Area×Mean		TA		Area×Mean		TA
8w	1	6.98433		8w	1	269.544		8w	0.0259116		8w	AVE	0.0265682
	2	5.04882			2	196.297			0.0257203			SD	0.00106668			8w	32w	53w	75w			8w	32w	53w	75w
	3	4.64548			3	165.48			0.0280727			SE	0.000615846		1	0.0259116	0.0857491	0.136251	0.154434		1	0.975286	3.22751	5.12835	5.81275
32w	1	7.53577		32w	1	87.8817		32w	0.0857491		32w	AVE	0.0883786		2	0.0257203	0.0802415	0.132385	0.104455		2	0.968087	3.02021	4.98282	3.93157
	2	4.38035			2	54.5896			0.0802415			SD	0.0079383		3	0.0280727	0.0991454	0.155565	0.113526		3	1.05663	3.73173	5.85529	4.27301
	3	6.75431			3	68.1253			0.0991454			SE	0.00458318		AVE	0.0265682	0.0883786	0.1414	0.124138		AVE	1	3.32648	5.32215	4.67244
53w	1	7.83406		53w	1	57.4973		53w	0.136251		53w	AVE	0.1414		SD	0.00106668	0.0079383	0.0101394	0.0217402		SD	0.0401486	0.29879	0.381637	0.818281
	2	7.26567			2	54.883			0.132385			SD	0.0101394		SE	0.000615846	0.00458318	0.005854	0.0125517		SE	0.0231798	0.172506	0.220338	0.472434
	3	7.63018			3	49.0483			0.155565			SE	0.005854
75w	1	10.7261		75w	1	69.4543		75w	0.154434		75w	AVE	0.124138
	2	8.98462			2	86.0144			0.104455			SD	0.0217402
	3	9.18425			3	80.8999			0.113526			SE	0.0125517
Gene expression
H3.3A					Gapdh						Normalized by Gapdh						Normalized by average
8w	32w	53w	75w		8w	32w	53w	75w			8w	32w	53w	75w			8w	32w	53w	75w
22.7348	22.9812	22.8081	22.7577		17.8752	18.3268	17.6006	17.2076			3.44454	3.9709	2.70635	2.13424			1.01907	1.1748	0.800681	0.63142
22.623	22.8021	22.4657	22.8388		18.418	18.118	17.2378	17.7486			5.42233	3.89005	2.66826	2.93557			1.60421	1.15088	0.78941	0.868496
22.3756	22.7063	22.4385	22.6223		17.784	17.727	17.3997	17.5773			4.14731	3.17008	3.04209	3.02906			1.22699	0.937876	0.90001	0.896155
										AVE	4.33806	3.67701	2.80557	2.69963	3.38007	AVE	1.28342	1.08785	0.830033	0.79869	1
										SD	0.81862	0.35997	0.167971	0.401605		SD	0.242191	0.106498	0.0496945	0.118816
										SE	0.472631	0.207829	0.0969779	0.231867		SE	0.139829	0.0614865	0.0286911	0.0685983
H3.3B					Gapdh						Normalized by Gapdh						Normalized by average
8w	32w	53w	75w		8w	32w	53w	75w			8w	32w	53w	75w			8w	32w	53w	75w
24.7867	24.874	25.0176	24.4921		17.8752	18.3268	17.6006	17.2076			0.830679	1.06926	0.585136	0.641424			0.990478	1.27496	0.6977	0.764816
24.6553	24.7733	24.1307	24.8939		18.418	18.118	17.2378	17.7486			1.32555	0.992102	0.841402	0.706403			1.58054	1.18295	1.00326	0.842295
24.4634	24.8171	24.4688	24.9161		17.784	17.727	17.3997	17.5773			0.97565	0.733934	0.744727	0.617712			1.16334	0.875122	0.887991	0.736542
										AVE	1.04396	0.931766	0.723755	0.65518	0.838665	AVE	1.24479	1.11101	0.862985	0.781218	1
										SD	0.207722	0.143391	0.105666	0.0374918		SD	0.247682	0.170976	0.125993	0.0447041
										SE	0.119928	0.0827871	0.0610063	0.0216459		SE	0.142999	0.0987129	0.0727421	0.0258099

## Sheet: Fig 3A
	Zmynd17						Rpl31						Normalized by Rpl31						Normalized by average						8w	32w	53w	75w		8w	32w	53w	75w
	8w	32w	53w	75w			8w	32w	53w	75w			8w	32w	53w	75w			8w	32w	53w	75w		Zmynd17	1.78979	6.42692	7.78426	8.30087		0.251885	0.904488	1.09551	1.16822
1	27.1165	25.8366	25.5148	24.6623		1	21.2286	21.1639	21.2425	20.9892		1	1.68875	3.92082	5.17482	7.83919		1	0.943543	2.19066	2.89129	4.37994		Tmem37	0.915841	1.67494	3.64448	3.07078		0.385965	0.705874	1.5359	1.29413
2	27.2066	25.3776	24.6375	24.9779		2	21.2098	21.2705	20.9284	21.3687		2	1.56595	5.80264	7.64652	8.19415		2	0.874934	3.24207	4.27229	4.57826		Dbp	6.21075	9.76713	5.53586	21.3587		0.777419	1.22258	0.69294	2.67353
3	26.482	24.4638	24.0517	24.7336		3	20.9185	21.0766	20.8045	21.2385		3	2.11468	9.55729	10.5314	8.86926		3	1.18152	5.33988	5.88416	4.95546		Aldh1a1	22.2084	46.2566	51.9292	66.605		0.452374	0.942227	1.05777	1.35671
						AVE	21.119	21.1703	20.9918	21.1988		AVE	1.78979	6.42692	7.78426	8.30087		AVE	1	3.59087	4.34925	4.63789		Ankrd1	3.94223	10.6116	10.7008	8.94192		0.403224	1.08539	1.09452	0.91461
						SD	0.141927	0.0792853	0.184323	0.157446		SD	0.235137	2.34304	2.189	0.427239		SD	0.131377	1.30911	1.22304	0.238709		Amy1	2.74387	6.82369	8.07505	10.3441		0.368336	0.916009	1.08399	1.38859
						SE	0.0819413	0.0457754	0.106419	0.0909013		SE	0.135756	1.35275	1.26382	0.246667		SE	0.0758503	0.755815	0.706125	0.137819		Hbaa2	469.847	876.572	750.463	1022.16		0.57755	1.07751	0.922492	1.25647
																								Hbbbs	243.03	454.125	415.594	447.761		0.56299	1.052	0.962742	1.03726
																								Hbaa1	380.694	681.423	617.372	888.924		0.586227	1.04932	0.950684	1.36884
	Tmem37						Rpl31						Normalized by Rpl31						Normalized by average					Ucp3	10.8899	18.8718	33.276	23.6196		0.512572	0.888264	1.56625	1.11174
	8w	32w	53w	75w			8w	32w	53w	75w			8w	32w	53w	75w			8w	32w	53w	75w		Hbbbt	225.903	431.624	433.898	453.191		0.522003	0.997372	1.00263	1.04721
1	27.1338	27.559	25.6532	26.8115		1	21.2286	21.1639	21.2425	20.9892		1	1.6686	1.18817	4.7016	1.76726		1	1.82193	1.29736	5.13364	1.92966		Ces1d	3.47717	5.80029	7.71057	8.9982		0.514722	0.858612	1.14139	1.33199
2	28.5861	29.1123	25.3358	26.1009		2	21.2098	21.2705	20.9284	21.3687		2	0.601874	0.435899	4.71223	3.76243		2	0.657182	0.475955	5.14525	4.10817		Pla2g7	9.19536	14.328	19.8297	20.7494		0.538406	0.838933	1.16107	1.21491
3	28.6302	25.9546	26.8447	26.0017		3	20.9185	21.0766	20.8045	21.2385		3	0.477048	3.40074	1.51961	3.68264		3	0.520885	3.71325	1.65925	4.02105		Pfkfb3	40.0063	46.1766	29.4441	90.6095		0.928404	1.0716	0.683293	2.10273
												AVE	0.915841	1.67494	3.64448	3.07078		AVE	1	1.82885	3.97938	3.35296		Car3	330.246	478.528	547.881	869.886		0.643498	0.932431	1.06757	1.69501
												SD	0.534716	1.25838	1.50251	0.922299		SD	0.583852	1.37402	1.64058	1.00705
												SE	0.308718	0.726526	0.867477	0.53249		SE	0.337087	0.793288	0.947191	0.581421
	Dbp						Rpl31						Normalized by Rpl31						Normalized by average
	8w	32w	53w	75w			8w	32w	53w	75w			8w	32w	53w	75w			8w	32w	53w	75w
1	24.8299	24.8929	25.4562	23.3056		1	21.2286	21.1639	21.2425	20.9892		1	8.23905	7.54195	5.38928	20.0773		1	1.32658	1.21434	0.867733	3.23266
2	25.3819	24.9859	25.3074	23.7661		2	21.2098	21.2705	20.9284	21.3687		2	5.54729	7.61281	4.806	18.9802		2	0.893175	1.22575	0.77382	3.05602
3	25.2856	23.898	24.7675	23.2375		3	20.9185	21.0766	20.8045	21.2385		3	4.84592	14.1466	6.41229	25.0186		3	0.780246	2.27777	1.03245	4.02828
												AVE	6.21075	9.76713	5.53586	21.3587		AVE	1	1.57262	0.891334	3.43899
												SD	1.46253	3.09692	0.663905	2.62645		SD	0.235483	0.498638	0.106896	0.422887
												SE	0.844391	1.788	0.383305	1.51638		SE	0.135956	0.287889	0.0617164	0.244154
	Aldh1a1						Rpl31						Normalized by Rpl31						Normalized by average
	8w	32w	53w	75w			8w	32w	53w	75w			8w	32w	53w	75w			8w	32w	53w	75w
1	23.4619	22.033	22.0995	21.7038		1	21.2286	21.1639	21.2425	20.9892		1	21.266	54.7494	55.2096	60.9388		1	0.957567	2.46526	2.48598	2.74396
2	23.4309	22.5181	21.737	21.892		2	21.2098	21.2705	20.9284	21.3687		2	21.4477	42.113	57.0935	69.5743		2	0.965749	1.89627	2.57081	3.1328
3	22.9828	22.3313	22.006	21.7676		3	20.9185	21.0766	20.8045	21.2385		3	23.9114	41.9075	43.4844	69.3021		3	1.07668	1.88702	1.95802	3.12054
												AVE	22.2084	46.2566	51.9292	66.605		AVE	1	2.08285	2.33827	2.9991
												SD	1.20651	6.00586	6.0207	4.00818		SD	0.0543267	0.270432	0.271101	0.180481
												SE	0.696577	3.46749	3.47605	2.31412		SE	0.0313655	0.156134	0.15652	0.104201
	Ankrd1						Rpl31						Normalized by Rpl31						Normalized by average
	8w	32w	53w	75w			8w	32w	53w	75w			8w	32w	53w	75w			8w	32w	53w	75w
1	25.9308	24.6872	24.3008	24.6681		1	21.2286	21.1639	21.2425	20.9892		1	3.8413	8.69722	12.0045	7.80784		1	0.974398	2.20617	3.04511	1.98057
2	26.1757	24.6212	24.2206	24.5634		2	21.2098	21.2705	20.9284	21.3687		2	3.1997	9.8021	10.2083	10.9217		2	0.811648	2.48644	2.58948	2.77045
3	25.3037	23.9832	24.1425	24.8652		3	20.9185	21.0766	20.8045	21.2385		3	4.78568	13.3355	9.88957	8.0962		3	1.21395	3.38272	2.50863	2.05371
												AVE	3.94223	10.6116	10.7008	8.94192		AVE	1	2.69178	2.71441	2.26824
												SD	0.651396	1.97818	0.931006	1.40487		SD	0.165235	0.501792	0.236162	0.356366
												SE	0.376083	1.1421	0.537516	0.811105		SE	0.0953987	0.28971	0.136348	0.205748
	Amy1						Rpl31						Normalized by Rpl31						Normalized by average
	8w	32w	53w	75w			8w	32w	53w	75w			8w	32w	53w	75w			8w	32w	53w	75w
1	26.2616	24.9299	24.663	24.5112		1	21.2286	21.1639	21.2425	20.9892		1	3.0542	7.35096	9.33913	8.70512		1	1.1131	2.67904	3.40363	3.17257
2	26.8069	25.5381	24.5532	24.4392		2	21.2098	21.2705	20.9284	21.3687		2	2.0659	5.19177	8.10646	11.9034		2	0.752913	1.89213	2.95439	4.33819
3	25.9248	24.7334	24.6872	24.5006		3	20.9185	21.0766	20.8045	21.2385		3	3.11152	7.92834	6.77956	10.4239		3	1.13399	2.88947	2.4708	3.79897
												AVE	2.74387	6.82369	8.07505	10.3441		AVE	1	2.48688	2.94294	3.76991
												SD	0.479972	1.17777	1.04517	1.30693		SD	0.174925	0.429236	0.380912	0.476307
												SE	0.277112	0.679985	0.603431	0.754554		SE	0.100993	0.24782	0.21992	0.274996
	Hbaa2						Rpl31						Normalized by Rpl31						Normalized by average
	8w	32w	53w	75w			8w	32w	53w	75w			8w	32w	53w	75w			8w	32w	53w	75w
1	18.5889	17.2761	18.2731	17.6297		1	21.2286	21.1639	21.2425	20.9892		1	623.183	1480.37	783.176	1026.36		1	1.32635	3.15075	1.66688	2.18445
2	19.1518	19.4584	17.7223	17.9227		2	21.2098	21.2705	20.9284	21.3687		2	416.394	351.139	922.88	1089.8		2	0.886233	0.747348	1.96421	2.31948
3	19.0312	18.0798	18.3574	17.9901		3	20.9185	21.0766	20.8045	21.2385		3	369.964	798.208	545.333	950.314		3	0.787414	1.69887	1.16066	2.0226
												AVE	469.847	876.572	750.463	1022.16		AVE	1	1.86565	1.59725	2.17551
												SD	110.069	464.324	155.859	57.022		SD	0.234267	0.988245	0.331723	0.121363
												SE	63.5486	268.078	89.9851	32.9216		SE	0.135254	0.570564	0.19152	0.0700689
	Hbbbs						Rpl31						Normalized by Rpl31						Normalized by average
	8w	32w	53w	75w			8w	32w	53w	75w			8w	32w	53w	75w			8w	32w	53w	75w
1	19.5161	18.2347	19.2354	18.7366		1	21.2286	21.1639	21.2425	20.9892		1	327.729	761.705	401.961	476.536		1	1.34851	3.1342	1.65395	1.96081
2	20.2085	20.26	18.4867	19.226		2	21.2098	21.2705	20.9284	21.3687		2	200.184	201.451	543.271	441.567		2	0.823701	0.828912	2.23541	1.81692
3	19.9101	19.0794	19.2121	19.1505		3	20.9185	21.0766	20.8045	21.2385		3	201.178	399.22	301.55	425.18		3	0.827788	1.64268	1.24079	1.74949
												AVE	243.03	454.125	415.594	447.761		AVE	1	1.86859	1.71005	1.84241
												SD	59.8924	231.994	99.1521	21.4184		SD	0.24644	0.95459	0.407982	0.0881307
												SE	34.5789	133.942	57.2455	12.3659		SE	0.142282	0.551133	0.235549	0.0508823
	Hbaa1						Rpl31						Normalized by Rpl31						Normalized by average
	8w	32w	53w	75w			8w	32w	53w	75w			8w	32w	53w	75w			8w	32w	53w	75w
1	18.855	17.6594	18.5337	17.7238		1	21.2286	21.1639	21.2425	20.9892		1	518.226	1134.94	653.739	961.56		1	1.36127	2.98123	1.71723	2.52581
2	19.5056	19.7528	18.0405	18.1616		2	21.2098	21.2705	20.9284	21.3687		2	325.847	286.332	740.178	923.48		2	0.855928	0.75213	1.94429	2.42578
3	19.3432	18.4373	18.6086	18.2719		3	20.9185	21.0766	20.8045	21.2385		3	298.01	622.999	458.198	781.73		3	0.782807	1.63648	1.20358	2.05343
												AVE	380.694	681.423	617.372	888.924		AVE	1	1.78995	1.6217	2.33501
												SD	97.9113	348.897	117.955	77.3749		SD	0.257191	0.916475	0.309843	0.203247
												SE	56.5291	201.436	68.1015	44.6724		SE	0.14849	0.529127	0.178888	0.117345
	Ucp3						Rpl31						Normalized by Rpl31						Normalized by average
	8w	32w	53w	75w			8w	32w	53w	75w			8w	32w	53w	75w			8w	32w	53w	75w
1	23.8529	23.5691	23.171	22.9701		1	21.2286	21.1639	21.2425	20.9892		1	16.2175	18.879	26.2702	25.3327		1	1.48922	1.73361	2.41234	2.32625
2	24.5679	23.713	22.3783	23.5029		2	21.2098	21.2705	20.9284	21.3687		2	9.75253	18.3964	36.6054	22.7783		2	0.895553	1.6893	3.36139	2.09168
3	24.8183	23.4469	22.2408	23.3747		3	20.9185	21.0766	20.8045	21.2385		3	6.69977	19.34	36.9525	22.7478		3	0.615225	1.77595	3.39327	2.08888
												AVE	10.8899	18.8718	33.276	23.6196		AVE	1	1.73295	3.05567	2.16894
												SD	3.96798	0.385247	4.95589	1.21143		SD	0.364371	0.0353764	0.455088	0.111243
												SE	2.29091	0.222423	2.86128	0.699421		SE	0.21037	0.0204246	0.262745	0.0642263
	Hbbbt						Rpl31						Normalized by Rpl31						Normalized by average
	8w	32w	53w	75w			8w	32w	53w	75w			8w	32w	53w	75w			8w	32w	53w	75w
1	19.6769	18.3125	19.0065	18.8122		1	21.2286	21.1639	21.2425	20.9892		1	293.163	721.728	471.084	452.213		1	1.29774	3.19487	2.08534	2.00181
2	20.2244	20.3589	18.5518	19.1546		2	21.2098	21.2705	20.9284	21.3687		2	197.986	188.109	519.298	463.978		2	0.876422	0.832699	2.29877	2.05389
3	20.0189	19.1316	19.1662	19.09		3	20.9185	21.0766	20.8045	21.2385		3	186.558	385.035	311.313	443.383		3	0.825836	1.70443	1.37809	1.96272
												AVE	225.903	431.624	433.898	453.191		AVE	1	1.91067	1.92073	2.00614
												SD	47.7888	220.326	88.8876	8.43642		SD	0.211546	0.975314	0.393478	0.0373454
												SE	27.5909	127.205	51.3193	4.87077		SE	0.122136	0.563098	0.227175	0.0215614
	Pdk4						Rpl31						Normalized by Rpl31						Normalized by average
	8w	32w	53w	75w			8w	32w	53w	75w			8w	32w	53w	75w			8w	32w	53w	75w
1	22.0527	21.7156	22.7534	21.6569		1	21.2286	21.1639	21.2425	20.9892		1	56.483	68.2227	35.0884	62.9496		1	1.87074	2.25957	1.16214	2.08492
2	23.5513	22.7508	21.0335	21.9768		2	21.2098	21.2705	20.9284	21.3687		2	19.7308	35.8397	92.9714	65.6058		2	0.653493	1.18703	3.07925	2.17289
3	23.7179	21.9436	21.1272	22.2436		3	20.9185	21.0766	20.8045	21.2385		3	14.3648	54.8269	79.961	49.8252		3	0.475767	1.81589	2.64834	1.65023
												AVE	30.1929	52.9631	69.3403	59.4602		AVE	1	1.75416	2.29658	1.96935
												SD	18.7186	13.2858	24.7953	6.89874		SD	0.619967	0.440033	0.821231	0.228489
												SE	10.8072	7.67058	14.3156	3.98299		SE	0.357938	0.254053	0.474138	0.131918
	Ces1d						Rpl31						Normalized by Rpl31						Normalized by average
	8w	32w	53w	75w			8w	32w	53w	75w			8w	32w	53w	75w			8w	32w	53w	75w
1	26.1478	24.9456	24.7602	24.5749		1	21.2286	21.1639	21.2425	20.9892		1	3.30502	7.271	8.73114	8.32908		1	0.950494	2.09107	2.51099	2.39536
2	26.1011	25.5749	24.5908	24.8782		2	21.2098	21.2705	20.9284	21.3687		2	3.36945	5.06101	7.89794	8.78075		2	0.969022	1.4555	2.27137	2.52526
3	25.6528	25.3788	24.7474	24.5772		3	20.9185	21.0766	20.8045	21.2385		3	3.75702	5.06887	6.50264	9.88476		3	1.08048	1.45776	1.8701	2.84276
												AVE	3.47717	5.80029	7.71057	8.9982		AVE	1	1.66811	2.21749	2.5878
												SD	0.199629	1.03995	0.919377	0.653453		SD	0.0574113	0.299081	0.264404	0.187927
												SE	0.115256	0.600418	0.530802	0.377271		SE	0.0331464	0.172674	0.152654	0.1085
	Ppia						Rpl31						Normalized by Rpl31						Normalized by average
	8w	32w	53w	75w			8w	32w	53w	75w			8w	32w	53w	75w			8w	32w	53w	75w
1	22.4392	22.5752	22.1395	22.4139		1	21.2286	21.1639	21.2425	20.9892		1	43.2088	37.599	53.7001	37.2494		1	1.08655	0.945483	1.35037	0.936691
2	22.6335	22.7515	22.041	22.5624		2	21.2098	21.2705	20.9284	21.3687		2	37.2743	35.8236	46.247	43.7169		2	0.937317	0.900836	1.16295	1.09933
3	22.2837	22.2778	22.0841	22.3918		3	20.9185	21.0766	20.8045	21.2385		3	38.818	43.491	41.1924	44.9611		3	0.976135	1.09364	1.03584	1.13061
												AVE	39.767	38.9712	47.0465	41.9758		AVE	1	0.979988	1.18305	1.05554
												SD	2.51395	3.27712	5.13743	3.38044		SD	0.063217	0.0824081	0.129188	0.0850061
												SE	1.45143	1.89205	2.9661	1.9517		SE	0.0364983	0.0475783	0.0745869	0.0490783
	Pla2g7						Rpl31						Normalized by Rpl31						Normalized by average
	8w	32w	53w	75w			8w	32w	53w	75w			8w	32w	53w	75w			8w	32w	53w	75w
1	24.8161	23.923	23.7371	23.356		1	21.2286	21.1639	21.2425	20.9892		1	8.31843	14.7719	17.7434	19.3877		1	0.904633	1.60645	1.92961	2.10842
2	24.5695	24.4231	23.3267	23.582		2	21.2098	21.2705	20.9284	21.3687		2	9.74146	11.2452	18.9684	21.5632		2	1.05939	1.22293	2.06282	2.345
3	24.3105	23.6358	22.9389	23.4698		3	20.9185	21.0766	20.8045	21.2385		3	9.52621	16.9669	22.7773	21.2973		3	1.03598	1.84516	2.47704	2.31609
												AVE	9.19536	14.328	19.8297	20.7494		AVE	1	1.55818	2.15649	2.2565
												SD	0.626284	2.35686	2.1434	0.96895		SD	0.0681086	0.25631	0.233096	0.105374
												SE	0.361585	1.36073	1.23749	0.559424		SE	0.0393225	0.14798	0.134578	0.0608376
	Pfkfb3						Rpl31						Normalized by Rpl31						Normalized by average
	8w	32w	53w	75w			8w	32w	53w	75w			8w	32w	53w	75w			8w	32w	53w	75w
1	22.2937	22.356	23.0347	20.9751		1	21.2286	21.1639	21.2425	20.9892		1	47.7923	43.7667	28.8729	100.979		1	1.19462	1.094	0.721711	2.52408
2	22.6987	21.9685	22.4099	21.525		2	21.2098	21.2705	20.9284	21.3687		2	35.6273	61.6391	35.8108	89.7289		2	0.890544	1.54074	0.895129	2.24287
3	22.3687	22.6706	22.8847	21.5404		3	20.9185	21.0766	20.8045	21.2385		3	36.5992	33.1241	23.6486	81.1206		3	0.914836	0.827973	0.591122	2.0277
												AVE	40.0063	46.1766	29.4441	90.6095		AVE	1	1.15424	0.735987	2.26488
												SD	5.51981	11.7653	4.98159	8.13096		SD	0.137974	0.294086	0.12452	0.203242
												SE	3.18686	6.79269	2.87612	4.69441		SE	0.0796591	0.169791	0.0718918	0.117342
	Car3						Rpl31						Normalized by Rpl31						Normalized by average
	8w	32w	53w	75w			8w	32w	53w	75w			8w	32w	53w	75w			8w	32w	53w	75w
1	19.6744	18.6619	18.7148	17.7928		1	21.2286	21.1639	21.2425	20.9892		1	293.668	566.477	576.653	916.669		1	0.889239	1.71532	1.74613	2.77572
2	19.3664	19.4102	18.6151	18.3712		2	21.2098	21.2705	20.9284	21.3687		2	358.841	363.083	497.016	798.605		2	1.08659	1.09943	1.50499	2.41821
3	19.1605	18.7374	18.2936	18.0777		3	20.9185	21.0766	20.8045	21.2385		3	338.229	506.023	569.974	894.384		3	1.02417	1.53226	1.72591	2.70824
												AVE	330.246	478.528	547.881	869.886		AVE	1	1.449	1.65901	2.63406
												SD	27.1992	85.2812	36.0704	51.2179		SD	0.0823605	0.258236	0.109223	0.15509
												SE	15.7035	49.2371	20.8253	29.5706		SE	0.0475509	0.149092	0.0630599	0.0895413
	Chac1						Rpl31						Normalized by Rpl31						Normalized by average
	8w	32w	53w	75w			8w	32w	53w	75w			8w	32w	53w	75w			8w	32w	53w	75w
1	24.7365	24.7325	24.2386	23.7432		1	21.2286	21.1639	21.2425	20.9892		1	8.79024	8.42852	12.5335	14.8239		1	1.68108	1.6119	2.39696	2.83497
2	26.1607	26.4388	23.7249	24.2605		2	21.2098	21.2705	20.9284	21.3687		2	3.23324	2.7809	14.3937	13.4734		2	0.618336	0.531829	2.75269	2.5767
3	25.6892	24.4822	24.5971	25.0665		3	20.9185	21.0766	20.8045	21.2385		3	3.66333	9.43621	7.21656	7.04148		3	0.700587	1.80461	1.38012	1.34664
												AVE	5.22893	6.88188	11.3812	11.7796		AVE	1	1.31611	2.17659	2.25277
												SD	2.52434	2.92886	3.04121	3.3954		SD	0.482763	0.560126	0.581613	0.649349
												SE	1.45743	1.69098	1.75585	1.96034		SE	0.278723	0.323389	0.335794	0.374902

## Sheet: Fig 3B
	Spp1						Rpl31						Normalized by Rpl31						Normalized by average						8w	32w	53w	75w		8w	32w	53w	75w
	8w	32w	53w	75w			8w	32w	53w	75w			8w	32w	53w	75w			8w	32w	53w	75w		Actc1	234.889	83.066	71.0175	53.9355		3.04885	1.07819	0.921805	0.700081
1	25.99	27.7768	25.1174	27.6561		1	21.2286	21.1639	21.2425	20.9892		1	3.68694	1.02173	6.81595	0.984132		1	0.383587	0.1063	0.709127	0.102388		Mybph	11.4487	1.16203	6.0652	1.70198		2.94796	0.299215	1.56175	0.438249
2	25.5778	28.3579	25.5389	28.8132		2	21.2098	21.2705	20.9284	21.3687		2	4.84289	0.735294	4.09347	0.574083		2	0.503851	0.0764994	0.425882	0.0597272		Col1a	87.3439	23.4838	19.2458	14.9179		4.08821	1.09918	0.900819	0.698245
3	23.2186	27.7402	25.5889	28.6232		3	20.9185	21.0766	20.8045	21.2385		3	20.3054	0.986364	3.62883	0.598415		3	2.11256	0.102621	0.37754	0.0622586		Csrp3	15.6716	6.53925	4.2711	2.92386		2.89937	1.20981	0.790187	0.540936
												AVE	9.61176	0.914462	4.84608	0.718877		AVE	1	0.0951399	0.504183	0.0747914		Col3a1	4.1818	1.31653	0.865693	0.697988		3.83261	1.20659	0.793405	0.639704
												SD	7.57628	0.127511	1.40576	0.187826		SD	0.788231	0.0132661	0.146255	0.0195413		G0s2	13.0839	8.69402	5.07337	4.06436		1.90071	1.26299	0.737013	0.590434
												SE	4.37417	0.0736183	0.811619	0.108442		SE	0.455085	0.0076592	0.0844402	0.0112822		Col1a2	57.8472	23.2595	18.0495	15.4358		2.80071	1.12612	0.873877	0.747333
																								Myoz2	20.3176	9.19592	6.60219	7.17632		2.48195	1.12336	0.80651	0.876645
																								Myh2	96.6456	32.3324	24.2864	34.2883		2.90137	0.970641	0.729094	1.02936
	Actc1						Rpl31						Normalized by Rpl31						Normalized by average					Ankrd2	21.2077	16.853	10.5096	8.91172		1.55012	1.23183	0.768174	0.651379
	8w	32w	53w	75w			8w	32w	53w	75w			8w	32w	53w	75w			8w	32w	53w	75w		Klf2	4.20084	2.24117	1.59784	1.77785		2.09048	1.11528	0.795138	0.884719
1	20.0159	21.5352	21.631	22.0529		1	21.2286	21.1639	21.2425	20.9892		1	231.761	77.3098	76.3883	47.8419		1	0.986685	0.329133	0.32521	0.203679		Sparc	82.8473	38.063	36.2417	36.3411		2.22695	1.02314	0.974186	0.976857
2	19.9019	21.6441	21.5005	22.1346		2	21.2098	21.2705	20.9284	21.3687		2	247.575	77.1846	67.2641	58.8069		2	1.05401	0.3286	0.286365	0.25036		Hacd1	20.4697	10.4065	11.9291	9.21292		1.83292	0.931829	1.06817	0.824952
3	19.7465	21.1551	21.3315	22.0969		3	20.9185	21.0766	20.8045	21.2385		3	225.331	94.7036	69.4002	55.1577		3	0.959307	0.403184	0.295459	0.234824		Myod1	6.33863	6.12236	9.46272	3.54378		1.01736	0.982644	1.51878	0.568779
												AVE	234.889	83.066	71.0175	53.9355		AVE	1	0.353639	0.302345	0.229621
												SD	9.34652	8.2292	3.89656	4.55913		SD	0.0397912	0.0350344	0.0165889	0.0194097
												SE	5.39622	4.75113	2.24968	2.63221		SE	0.0229735	0.0202271	0.00957762	0.0112062
	Mybph						Rpl31						%Input						%Input
	8w	32w	53w	75w			8w	32w	53w	75w			8w	32w	53w	75w			8w	32w	53w	75w
1	24.9977	28.2557	24.6246	26.645		1	21.2286	21.1639	21.2425	20.9892		1	7.33455	0.733091	9.59102	1.98352		1	0.640646	0.0640329	0.837741	0.173254
2	23.9676	27.4309	25.9709	27.783		2	21.2098	21.2705	20.9284	21.3687		2	14.7847	1.39802	3.03425	1.17244		2	1.29139	0.122112	0.265031	0.102409
3	23.9504	27.2822	24.9706	26.9189		3	20.9185	21.0766	20.8045	21.2385		3	12.2268	1.35498	5.57033	1.94997		3	1.06797	0.118353	0.486548	0.170323
												AVE	11.4487	1.16203	6.0652	1.70198		AVE	1	0.101499	0.529773	0.148662
												SD	3.09087	0.303814	2.69957	0.374689		SD	0.269976	0.0265371	0.235797	0.0327277
												SE	1.78451	0.175407	1.55859	0.216327		SE	0.155871	0.0153212	0.136138	0.0188954
	Gapdh						Rpl31						%Input						%Input
	8w	32w	53w	75w			8w	32w	53w	75w			8w	32w	53w	75w			8w	32w	53w	75w
1	17.421	17.7007	17.645	17.0768		1	21.2286	21.1639	21.2425	20.9892		1	1400.24	1102.92	1210.48	1505.76		1	1.00187	0.789138	0.8661	1.07737
2	17.3012	17.9283	17.3907	17.4582		2	21.2098	21.2705	20.9284	21.3687		2	1501.75	1014.15	1161.35	1503.75		2	1.07451	0.725626	0.830945	1.07593
3	17.2283	17.2694	17.2276	17.2211		3	20.9185	21.0766	20.8045	21.2385		3	1290.87	1399.78	1193.33	1619.51		3	0.923621	1.00154	0.853833	1.15876
												AVE	1397.62	1172.28	1188.39	1543		AVE	1	0.838769	0.850293	1.10402
												SD	86.1118	164.896	20.3613	54.1019		SD	0.0616131	0.117983	0.0145685	0.03871
												SE	49.7167	95.2028	11.7556	31.2358		SE	0.0355723	0.0681177	0.00841113	0.0223492
	Ctsk						Rpl31						%Input						%Input
	8w	32w	53w	75w			8w	32w	53w	75w			8w	32w	53w	75w			8w	32w	53w	75w
1	27.5866	28.4177	28.3305	28.2785		1	21.2286	21.1639	21.2425	20.9892		1	1.2191	0.655224	0.734987	0.639302		1	0.445367	0.23937	0.268509	0.233553
2	26.921	28.6037	28.2961	28.7661		2	21.2098	21.2705	20.9284	21.3687		2	1.90872	0.620109	0.605495	0.593141		2	0.697304	0.226541	0.221202	0.216689
3	25.2164	28.1644	27.9937	28.0537		3	20.9185	21.0766	20.8045	21.2385		3	5.08405	0.735082	0.685242	0.888052		3	1.85733	0.268544	0.250336	0.324427
												AVE	2.73729	0.670138	0.675241	0.706832		AVE	1	0.244818	0.246682	0.258223
												SD	1.68312	0.0481078	0.0533355	0.12952		SD	0.614886	0.017575	0.0194848	0.047317
												SE	0.971751	0.027775	0.0307932	0.0747787		SE	0.355005	0.0101469	0.0112495	0.0273185
	Col1a						Rpl31						%Input						%Input
	8w	32w	53w	75w			8w	32w	53w	75w			8w	32w	53w	75w			8w	32w	53w	75w
1	22.0516	23.4579	23.4538	23.9183		1	21.2286	21.1639	21.2425	20.9892		1	56.5245	20.3914	21.5928	13.1301		1	0.647149	0.233461	0.247216	0.150326
2	21.4749	23.3246	23.4204	24.1276		2	21.2098	21.2705	20.9284	21.3687		2	83.2159	24.0798	17.7758	14.7729		2	0.952739	0.27569	0.203516	0.169135
3	20.6282	23.0211	23.2492	23.8077		3	20.9185	21.0766	20.8045	21.2385		3	122.291	25.9802	18.3688	16.8506		3	1.40011	0.297447	0.210304	0.192922
												AVE	87.3439	23.4838	19.2458	14.9179		AVE	1	0.268866	0.220345	0.170795
												SD	27.0074	2.32021	1.67713	1.52236		SD	0.309207	0.0265641	0.0192014	0.0174294
												SE	15.5927	1.33957	0.96829	0.878933		SE	0.178521	0.0153368	0.0110859	0.0100629
	Csrp3						Rpl31						%Input						%Input
	8w	32w	53w	75w			8w	32w	53w	75w			8w	32w	53w	75w			8w	32w	53w	75w
1	23.6055	26.0721	24.7807	26.0833		1	21.2286	21.1639	21.2425	20.9892		1	19.2519	3.33039	8.60771	2.92774		1	1.22846	0.212512	0.549256	0.186819
2	23.8844	24.3022	26.2407	26.1922		2	21.2098	21.2705	20.9284	21.3687		2	15.663	12.2281	2.51674	3.5315		2	0.999453	0.780275	0.160592	0.225344
3	23.9655	25.6992	26.6923	26.6731		3	20.9185	21.0766	20.8045	21.2385		3	12.0998	4.05922	1.68886	2.31232		3	0.772087	0.259018	0.107766	0.147549
												AVE	15.6716	6.53925	4.2711	2.92386		AVE	1	0.417268	0.272538	0.186571
												SD	2.91983	4.03364	3.08501	0.497735		SD	0.186314	0.257386	0.196854	0.0317604
												SE	1.68577	2.32882	1.78113	0.287368		SE	0.107568	0.148602	0.113654	0.0183369
	Col3a1						Rpl31						%Input						%Input
	8w	32w	53w	75w			8w	32w	53w	75w			8w	32w	53w	75w			8w	32w	53w	75w
1	26.1945	28.0088	27.755	28.4131		1	21.2286	21.1639	21.2425	20.9892		1	3.19967	0.869947	1.09526	0.582334		1	0.765141	0.208032	0.261912	0.139255
2	25.7164	27.4052	27.9927	29.2307		2	21.2098	21.2705	20.9284	21.3687		2	4.39917	1.42315	0.7472	0.429811		2	1.05198	0.340319	0.178679	0.102781
3	25.256	26.9923	27.8546	27.7689		3	20.9185	21.0766	20.8045	21.2385		3	4.94655	1.65649	0.754616	1.08182		3	1.18288	0.39612	0.180453	0.258697
												AVE	4.1818	1.31653	0.865693	0.697988		AVE	1	0.314824	0.207015	0.166911
												SD	0.729539	0.329837	0.162358	0.27846		SD	0.174456	0.0788745	0.0388249	0.0665886
												SE	0.4212	0.190432	0.0937374	0.160769		SE	0.100722	0.0455382	0.0224156	0.0384449
	Gos2						Rpl31						%Input						%Input
	8w	32w	53w	75w			8w	32w	53w	75w			8w	32w	53w	75w			8w	32w	53w	75w
1	24.4984	24.9166	25.2153	25.9968		1	21.2286	21.1639	21.2425	20.9892		1	10.3679	7.41865	6.36861	3.10854		1	0.792411	0.567004	0.48675	0.237585
2	23.9209	24.5934	25.6794	26.6699		2	21.2098	21.2705	20.9284	21.3687		2	15.2718	9.99298	3.71362	2.5361		2	1.16721	0.763759	0.28383	0.193833
3	23.7956	24.6043	25.0872	25.1712		3	20.9185	21.0766	20.8045	21.2385		3	13.6122	8.67042	5.13789	6.54845		3	1.04037	0.662677	0.392687	0.500495
												AVE	13.0839	8.69402	5.07337	4.06436		AVE	1	0.66448	0.387756	0.310638
												SD	2.03656	1.0511	1.08486	1.77199		SD	0.155653	0.080335	0.0829151	0.135432
												SE	1.17581	0.606852	0.626343	1.02306		SE	0.0898665	0.0463814	0.0478711	0.078192
	Col1a2						Rpl31						%Input						%Input
	8w	32w	53w	75w			8w	32w	53w	75w			8w	32w	53w	75w			8w	32w	53w	75w
1	22.5772	23.4529	23.5734	23.8111		1	21.2286	21.1639	21.2425	20.9892		1	39.2674	20.4616	19.8749	14.1429		1	0.678812	0.353718	0.343576	0.244486
2	22.0138	23.2596	23.5114	24.3829		2	21.2098	21.2705	20.9284	21.3687		2	57.2738	25.1884	16.6897	12.3775		2	0.990087	0.43543	0.288513	0.213968
3	21.2956	23.1278	23.3122	23.5759		3	20.9185	21.0766	20.8045	21.2385		3	77.0005	24.1283	17.5838	19.7869		3	1.3311	0.417105	0.30397	0.342055
												AVE	57.8472	23.2595	18.0495	15.4358		AVE	1	0.402084	0.312019	0.266837
												SD	15.4098	2.02517	1.34141	3.16003		SD	0.266388	0.0350089	0.0231888	0.0546272
												SE	8.89687	1.16923	0.774463	1.82444		SE	0.153799	0.0202124	0.0133881	0.031539
	Myoz2						Rpl31						%Input						%Input
	8w	32w	53w	75w			8w	32w	53w	75w			8w	32w	53w	75w			8w	32w	53w	75w
1	23.467	24.7403	24.8418	24.9933		1	21.2286	21.1639	21.2425	20.9892		1	21.1916	8.38341	8.25056	6.23219		1	1.04302	0.412619	0.40608	0.306739
2	23.5362	24.5278	25.3499	25.0864		2	21.2098	21.2705	20.9284	21.3687		2	19.9381	10.4581	4.66652	7.60082		2	0.981321	0.514731	0.229679	0.374101
3	23.2533	24.5918	24.664	24.9383		3	20.9185	21.0766	20.8045	21.2385		3	19.823	8.74627	6.88948	7.69594		3	0.97566	0.430478	0.33909	0.378783
												AVE	20.3176	9.19592	6.60219	7.17632		AVE	1	0.452609	0.32495	0.353208
												SD	0.619812	0.904689	1.47721	0.668725		SD	0.0305062	0.0445274	0.0727063	0.0329136
												SE	0.357848	0.522323	0.85287	0.386089		SE	0.0176128	0.0257079	0.041977	0.0190027
	Myh2						Rpl31						%Input						%Input
	8w	32w	53w	75w			8w	32w	53w	75w			8w	32w	53w	75w			8w	32w	53w	75w
1	21.2724	22.6654	22.6896	22.4846		1	21.2286	21.1639	21.2425	20.9892		1	97.005	35.3186	36.6737	35.469		1	1.00372	0.365444	0.379465	0.367
2	21.2705	22.9048	23.3359	22.9776		2	21.2098	21.2705	20.9284	21.3687		2	95.8814	32.2119	18.8486	32.7846		2	0.992093	0.333299	0.195028	0.339225
3	20.9617	22.8394	23.3326	22.7692		3	20.9185	21.0766	20.8045	21.2385		3	97.0504	29.4667	17.3368	34.6113		3	1.00419	0.304894	0.179385	0.358126
												AVE	96.6456	32.3324	24.2864	34.2883		AVE	1	0.334546	0.251293	0.354784
												SD	0.540673	2.39055	8.78087	1.11945		SD	0.00559439	0.0247352	0.0908563	0.0115831
												SE	0.312158	1.38018	5.06964	0.646316		SE	0.00322992	0.0142809	0.0524559	0.00668749
	Ankrd						Rpl31						%Input						%Input
	8w	32w	53w	75w			8w	32w	53w	75w			8w	32w	53w	75w			8w	32w	53w	75w
1	23.3587	24.3066	24.0443	24.4911		1	21.2286	21.1639	21.2425	20.9892		1	22.8429	11.3233	14.34	8.8269		1	1.07711	0.533927	0.67617	0.416213
2	23.349	23.2748	24.4255	24.8194		2	21.2098	21.2705	20.9284	21.3687		2	22.6999	24.9244	8.85633	9.14601		2	1.07036	1.17526	0.417601	0.43126
3	23.3861	23.8814	24.3896	24.7511		3	20.9185	21.0766	20.8045	21.2385		3	18.0802	14.3112	8.33258	8.76225		3	0.852533	0.674814	0.392904	0.413165
												AVE	21.2077	16.853	10.5096	8.91172		AVE	1	0.794666	0.495558	0.420212
												SD	2.2122	5.83625	2.71689	0.167755		SD	0.104311	0.275196	0.128109	0.00791011
												SE	1.27721	3.36956	1.5686	0.0968533		SE	0.0602242	0.158884	0.0739637	0.0045669
	Klf2						Rpl31						%Input						%Input
	8w	32w	53w	75w			8w	32w	53w	75w			8w	32w	53w	75w			8w	32w	53w	75w
1	26.5731	26.1381	27.6337	27.1565		1	21.2286	21.1639	21.2425	20.9892		1	2.46116	3.18151	1.19136	1.39144		1	0.585874	0.757351	0.283602	0.33123
2	25.6358	27.0524	27.1705	27.2185		2	21.2098	21.2705	20.9284	21.3687		2	4.65207	1.81744	1.32111	1.73393		2	1.10741	0.432638	0.314486	0.412757
3	25.1058	26.9342	26.2587	26.7395		3	20.9185	21.0766	20.8045	21.2385		3	5.48928	1.72455	2.28104	2.20818		3	1.30671	0.410525	0.542996	0.525653
												AVE	4.20084	2.24117	1.59784	1.77785		AVE	1	0.533505	0.380361	0.423213
												SD	1.27674	0.666002	0.485991	0.334875		SD	0.303924	0.15854	0.115689	0.0797164
												SE	0.737124	0.384516	0.280587	0.19334		SE	0.175471	0.0915333	0.0667931	0.0460243
	Sparc						Rpl31						%Input						%Input
	8w	32w	53w	75w			8w	32w	53w	75w			8w	32w	53w	75w			8w	32w	53w	75w
1	21.8614	22.6521	22.455	22.4661		1	21.2286	21.1639	21.2425	20.9892		1	64.4903	35.6475	43.1496	35.9268		1	0.778423	0.430279	0.520833	0.433651
2	21.3145	22.5656	22.6591	23.0481		2	21.2098	21.2705	20.9284	21.3687		2	92.9986	40.7493	30.1315	31.2212		2	1.12253	0.49186	0.363699	0.376853
3	21.0538	22.4804	22.3009	22.4944		3	20.9185	21.0766	20.8045	21.2385		3	91.053	37.7924	35.4441	41.8753		3	1.09905	0.45617	0.427825	0.505452
												AVE	82.8473	38.063	36.2417	36.3411		AVE	1	0.459436	0.437452	0.438652
												SD	13.0047	2.09157	5.34449	4.35936		SD	0.156971	0.0252461	0.0645102	0.0526193
												SE	7.50824	1.20757	3.08564	2.51688		SE	0.0906275	0.0145758	0.037245	0.0303797
	Hacd1						Rpl31						%Input						%Input
	8w	32w	53w	75w			8w	32w	53w	75w			8w	32w	53w	75w			8w	32w	53w	75w
1	23.5868	24.4283	24.1014	24.5583		1	21.2286	21.1639	21.2425	20.9892		1	19.5035	10.4068	13.7838	8.42557		1	0.952798	0.508401	0.673376	0.411611
2	23.3281	24.8886	23.9796	24.6989		2	21.2098	21.2705	20.9284	21.3687		2	23.032	8.14363	12.0645	9.94269		2	1.12517	0.397837	0.589381	0.485727
3	23.3241	24.0572	24.1353	24.6698		3	20.9185	21.0766	20.8045	21.2385		3	18.8737	12.6691	9.93911	9.27048		3	0.92203	0.618916	0.485551	0.452887
												AVE	20.4697	10.4065	11.9291	9.21292		AVE	1	0.508385	0.58277	0.450075
												SD	1.82993	1.8475	1.57252	0.620701		SD	0.089397	0.0902551	0.0768215	0.0303229
												SE	1.05651	1.06665	0.907892	0.358362		SE	0.0516134	0.0521088	0.0443529	0.0175069
	Myod1						Rpl31						%Input						%Input
	8w	32w	53w	75w			8w	32w	53w	75w			8w	32w	53w	75w			8w	32w	53w	75w
1	25.3144	24.8763	24.4596	26.0449		1	21.2286	21.1639	21.2425	20.9892		1	5.88887	7.62883	10.7535	3.00666		1	0.929045	1.20355	1.6965	0.47434
2	25.243	25.8917	24.4035	26.1381		2	21.2098	21.2705	20.9284	21.3687		2	6.10796	4.06318	8.99276	3.66663		2	0.963609	0.641018	1.41872	0.578458
3	24.7511	24.9816	24.337	25.8976		3	20.9185	21.0766	20.8045	21.2385		3	7.01906	6.67508	8.64192	3.95803		3	1.10735	1.05308	1.36337	0.62443
												AVE	6.33863	6.12236	9.46272	3.54378		AVE	1	0.965881	1.49287	0.559076
												SD	0.489378	1.50723	0.923881	0.397991		SD	0.0772057	0.237784	0.145754	0.0627882
												SE	0.282543	0.870197	0.533403	0.22978		SE	0.0445747	0.137285	0.0841512	0.0362508

## Sheet: Fig 3C-F
	H3.3					H3.1/3.2					H3K4me3					H3K27me3
	8w	32w	53w	75w		8w	32w	53w	75w		8w	32w	53w	75w		8w	32w	53w	75w
Zmynd17	0.641506	0.764197	1.41086	1.18344		1.76888	0.432334	0.935727	0.863057		0.661375	0.652344	1.16348	1.5228		1.70134	1.33053	0.584382	0.383753
Tmem37	0.892826	0.915285	1.05862	1.13327		1.08396	0.52888	1.18071	1.20645		0.836213	1.2868	1.34833	0.528649		0.248082	1.45136	1.23135	1.06922
Dbp	0.810113	0.966256	1.16023	1.0634		1.06675	0.840891	1.14927	0.943094		0.72814	0.60059	0.659648	2.01162		0.475265	0.626345	1.96846	0.929925
Aldh1a1	0.692663	0.709171	1.24035	1.35782		1.3033	0.484242	1.53598	0.676479		0.393709	1.28246	0.645985	1.67785		0.42898	1.19832	1.56321	0.809491
Ankrd1	0.658712	0.869431	1.50841	0.963443		1.38632	1.12475	0.301533	1.1874		0.42413	0.943803	1.46286	1.1692		0.679235	1.5735	0.919747	0.827522
Amy1	0.726264	0.606554	1.31228	1.35491		1.45536	0.899122	1.0583	0.587215		0.722669	0.00236627	1.78994	1.48502		0.611238	0.603979	1.3485	1.43628
Hbaa2	0.658075	0.965533	1.13949	1.23691		1.14901	0.856399	0.986622	1.00797		0.796743	1.13535	1.31398	0.753923		0.98955	0.96072	0.989751	1.05998
Hbbbs	0.317137	0.692031	1.79854	1.19229		1.12886	0.640309	0.952551	1.27828		1.34203	0.643813	1.5085	0.505663		0.139922	0.635811	1.55004	1.67423
Hbaa1	0.660848	0.896401	1.21272	1.23004		1.51434	0.708615	0.680412	1.09663		1.33208	0.318759	1.30907	1.04009		0.736987	1.19014	1.16778	0.905091
Ucp3	0.802962	0.742633	1.13328	1.32113		1.36108	0.199644	1.31485	1.12443		0.72969	1.00244	0.775428	1.49244		0.560627	1.37392	1.53696	0.528492
Hbbbt	0.271218	0.621019	1.67788	1.42988		1.78197	0.694887	0.635702	0.887438		1.10302	0.677328	0.444656	1.775		0.218866	0.769738	1.56935	1.44205
Ces1d	0.782263	0.705757	1.23803	1.27395		1.0455	0.966166	0.778217	1.21012		1.03693	0.960582	1.12251	0.879985		0.689339	1.27488	1.02799	1.00779
Pla2g7	0.503465	0.703746	1.46557	1.32722		0.526891	1.25755	1.17107	1.04449		1.08812	1.08702	0.808026	1.01683		0.647689	1.069	0.97217	1.31115
Pfkfb3	0.683257	0.822294	1.23962	1.25483		1.45222	0.699457	1.21245	0.635875		0.716877	1.16796	1.00267	1.11249		0.48894	1.32755	1.20385	0.979662
Car3	0.853049	0.942636	1.04502	1.1593		1.15086	0.868654	0.615767	1.36472		1.56778	0.323107	0.607712	1.5014		0.944448	0.807548	1.21888	1.02912
Actc1	0.294003	0.479454	1.59009	1.63645		0.300956	0.752148	1.29016	1.65674		0.520133	0.803454	2.01235	0.664059		0.345653	0.703675	2.12228	0.828389
Mybph	0.745948	0.933312	1.01957	1.30117		1.13306	0.542184	1.03318	1.29157		0.467257	1.56462	0.67179	1.29633		0.825729	1.20408	0.98513	0.98506
Col1a	0.607952	1.27541	0.602866	1.51378		1.47523	1.74967	0.471557	0.303544		0.96974	0.794307	0.525922	1.71003		0.412178	0.884528	1.42645	1.27685
Csrp3	0.532531	0.594269	1.64164	1.23156		1.11439	0.772052	1.35807	0.755488		1.80599	1.26982	0.649668	0.274521		0.394456	1.08824	1.55458	0.96273
Col3a1	0.40974	0.777155	1.16097	1.65214		Not detected	Not detected	Not detected	Not detected		Not detected	Not detected	Not detected	Not detected		Not detected	Not detected	Not detected	Not detected
G0s2	0.610279	0.804674	1.26259	1.32245		1.03287	0.743239	1.58222	0.641663		0.807148	1.42403	0.588132	1.18069		0.641675	1.15757	1.36547	0.835288
Col1a2	0.687488	0.789554	1.20382	1.31914		1.61385	0.852314	0.520093	1.01374		0.902599	1.55443	0.638954	0.904019		0.63225	0.564387	1.92943	0.873929
Myoz2	0.569169	0.840242	1.34147	1.24911		1.65073	0.710404	1.2414	0.397469		0.663225	1.90768	0.400696	1.0284		0.617151	0.868851	0.836465	1.67753
Myh2	0.749505	0.828466	1.18889	1.23314		1.88005	0.573058	1.17041	0.376476		1.51686	0.479656	1.4011	0.602387		0.651212	1.33753	0.779531	1.23172
Ankrd2	0.781106	0.853112	1.18985	1.17593		Not detected	Not detected	Not detected	Not detected		1.57102	0.726934	0.851645	0.850397		0.878148	1.21604	1.11025	0.795568
Klf2	0.791214	0.848644	1.22789	1.13226		1.02644	0.497871	0.733998	1.74169		0.940077	1.13774	0.73046	1.19172		0.109679	0.751246	1.4368	1.70228
Sparc	0.715664	1.01494	1.15594	1.11346		0.964106	0.555685	1.99884	0.481368		0.606269	1.28067	1.07106	1.042		1.4467	0.311258	1.2465	0.995536
Hacd1	0.948469	1.39498	0.945339	0.711214		1.01625	0.574817	0.746255	1.66267		0.993266	1.34308	0.8445	0.819154		0.964687	1.19903	0.840348	0.995939
Myod1	0.611701	0.931324	1.00796	1.44901		1.89182	0.618032	1.05801	0.432144		1.09671	1.02309	0.759852	1.12035		0.703962	0.891359	1.15093	1.25374

## Sheet: Fig 4
Gene expression													Internal control to Gapdh 2nd
	Gapdh	Gapdh 2dn	Apoe	Glul	Gpx3	Hsf1	Hspa1a	Hspa1b	Myh1	Plin4	Tgm2	Trim63	Nr4a3	Pgc1a	Tuba1a	Tubb2a	Ucp3	Hspb1	Irs2	Mafb	Mybph		Apoe	Glul	Gpx3	Hsf1	Hspa1a	Hspa1b	Plin4	Tgm2	Trim63	Nr4a3	Pgc1a	Tuba1a	Tubb2a	Ucp3	Hspb1	Irs2	Mafb	Mybph		Apoe	Glul	Gpx3	Hsf1	Hspa1a	Hspa1b	Plin4	Tgm2
8wk-C1	16.7728	16.9202	24.1774	22.2608	21.1822	25.2301	25.6212	25.0872	16.5603	22.8839	24.4778	23.3832	28.9244	24.9225	24.1218	26.6232	23.6799	22.6633	26.0923	24.6465	23.8076		0.590204	2.22815	4.70573	0.284511	0.216958	0.314142	1.44673	0.479237	1.02347	0.0243431	0.390003	0.679362	0.119978	0.922849	1.68566	0.156513	0.42635	0.76264		1.13779	1.09204	0.984051	1.26933	0.791521	1.07509	1.46819	1.10846
8wk-C2	16.3282	16.5819	24.3453	22.3775	21.4886	25.2882	25.1309	25.1689	17.3331	23.2161	24.6853	23.3265	28.7894	24.8767	24.2771	26.4809	23.6354	22.4962	25.8167	24.8294	23.304		0.386013	1.50996	2.79607	0.200802	0.22393	0.218106	0.84437	0.304974	0.782165	0.0267321	0.31845	0.482529	0.104739	0.752836	1.3907	0.139211	0.27597	0.794439		0.744155	0.740047	0.584707	0.895869	0.816957	0.746424	0.856893	0.705396
8wk-C3	16.7697	16.8024	24.6619	22.9074	22.4031	25.5258	25.5764	25.4124	16.7188	23.3297	24.8898	23.1779	28.4341	24.9838	24.3423	26.4322	23.7866	22.7135	26.6641	25.034	23.5478		0.420936	1.42028	2.01461	0.23129	0.223316	0.250207	1.05989	0.359427	1.17749	0.0341957	0.344487	0.537357	0.126228	0.789889	1.62457	0.105075	0.325228	0.911141		0.81148	0.696096	0.421291	1.03189	0.814716	0.856282	1.07561	0.831344
8wk-Ex1	16.4547	16.6914	24.0905	21.8736	21.8533	25.3794	24.6365	24.5292	17.1285	22.7641	23.9458	21.8406	22.4582	22.2765	23.0761	25.5281	22.7436	21.5305	23.5986	24.0524	23.5556		0.502798	2.33736	2.37052	0.205768	0.344361	0.370961	1.26082	0.555811	2.39152	2.15238	2.08315	1.19678	0.218724	1.50704	2.96496	0.707057	0.516225	0.728452		0.969293	1.14557	0.495717	0.918024	1.25632	1.26954	1.27952	1.28557
8wk-Ex2	16.6142	16.9311	24.3556	21.7928	21.3956	25.4154	25.1036	24.8261	16.855	23.1632	24.2948	23.6377	26.9708	24.718	24.1312	26.2501	24.1151	22.7898	26.2998	23.4368	23.5267		0.467311	2.76103	3.63619	0.224158	0.278246	0.337265	1.06797	0.48742	0.768618	0.0942936	0.452793	0.680058	0.156572	0.687701	1.38341	0.121431	0.883455	0.830056		0.900882	1.35321	0.760391	1.00007	1.01511	1.15422	1.0838	1.12739
8wk-Ex3	16.5769	16.8738	24.1134	21.6073	21.2536	25.2871	25.2409	25.0277	16.5441	22.7111	23.9322	23.2206	26.089	24.3972	23.7349	26.2808	23.0927	22.273	25.5255	23.9277	23.5004		0.538606	3.05987	3.90979	0.238757	0.246535	0.285795	1.42372	0.610716	1.00009	0.173746	0.543547	0.86021	0.147303	1.34251	1.92886	0.202395	0.612619	0.823763		1.03832	1.49968	0.817607	1.0652	0.899424	0.978073	1.44484	1.41257
53wk-C1	16.7902	16.9578	24.541	23.0903	20.8861	25.5651	24.9916	25.2374	16.3928	23.8666	24.6594	23.8896	26.8459	24.5232	24.5252	26.704	23.145	22.5066	26.2604	25.4944	27.2407		0.464268	1.26903	5.84799	0.228285	0.33972	0.286505	0.740967	0.4277	0.729249	0.102819	0.527971	0.527221	0.11644	1.37237	1.90186	0.140988	0.239757	0.0714626		0.895015	0.621964	1.22292	1.01848	1.23939	0.980506	0.751957	0.989258
53wk-C2	16.8793	17.0521	24.7326	22.5915	20.5476	25.6237	25.5566	25.4827	17.549	24.0251	25.049	22.9809	27.0912	24.0679	24.2437	26.8052	23.658	22.5014	25.8141	25.2019	27.3745		0.432436	1.90753	7.86587	0.233183	0.244284	0.257111	0.706169	0.347293	1.45627	0.0867426	0.772723	0.684053	0.115882	1.02662	2.03045	0.204354	0.312354	0.0692833		0.833649	0.934899	1.64489	1.04033	0.891213	0.879909	0.716642	0.803279
53wk-C3	16.5835	16.716	23.5124	22.3151	20.5579	25.3375	24.9778	24.9916	16.6665	23.646	24.3942	23.3887	27.8628	24.6366	23.957	26.3943	23.6533	22.6072	25.8735	24.9879	25.2863		0.820708	1.88202	6.36214	0.231622	0.29721	0.29439	0.748141	0.445403	0.894216	0.050811	0.412731	0.661055	0.122051	0.815935	1.53703	0.159753	0.295143	0.23999		1.58216	0.922399	1.33044	1.03337	1.0843	1.00749	0.759237	1.0302
53wk-Ex1	16.8833	16.9941	25.3299	23.2026	21.1687	25.7159	25.5119	25.2426	16.958	23.945	24.9846	23.6842	26.2126	24.6474	24.5409	26.8231	23.477	22.9634	26.1571	24.9395	27.1739		0.286623	1.25226	5.12829	0.219351	0.252664	0.304516	0.748536	0.364154	0.896889	0.159488	0.496739	0.534799	0.109947	1.118	1.47812	0.161551	0.37571	0.0798394		0.55255	0.613744	1.07242	0.978622	0.921784	1.04214	0.759638	0.842277
53wk-Ex2	16.8776	17.1591	24.4469	22.7035	20.8356	25.9689	25.4067	25.6685	16.7146	23.5931	24.744	23.9796	25.3475	24.2326	24.3849	27.2331	24.1521	23.3804	26.1202	25.3948	26.1834		0.526537	1.76296	6.43459	0.183343	0.270698	0.225777	0.951571	0.428526	0.727959	0.290495	0.742438	0.668076	0.0927724	0.785023	1.10272	0.165083	0.272946	0.158011		1.01506	0.864043	1.34559	0.817977	0.987579	0.772674	0.965683	0.991168
53wk-Ex3	16.5943	16.9654	23.5814	21.6088	20.58	25.4991	24.7474	24.7055	17.5729	23.5144	24.6438	22.6004	24.7172	24.2021	23.3863	25.8591	23.3977	22.2245	25.0864	25.3434	25.4597		0.788278	3.09382	6.31218	0.208635	0.351313	0.361646	0.825751	0.377471	1.55591	0.449664	0.663015	1.16714	0.210241	1.15789	2.0191	0.277731	0.232422	0.214423		1.51964	1.51631	1.31999	0.930817	1.28168	1.23766	0.837997	0.873079
Average																							0.518726	2.04036	4.782	0.224142	0.274103	0.292202	0.985386	0.432344	1.11699	0.303809	0.64567	0.72322	0.13674	1.02322	1.75395	0.211762	0.397348	0.473625		Apoe	Glul	Gpx3	Hsf1	Hspa1a	Hspa1b	Plin4	Tgm2
8wk-C	16.6236	16.7682	24.3949	22.5152	21.6913	25.348	25.4428	25.2228	16.8707	23.1432	24.6843	23.2958	28.716	24.9277	24.2471	26.5121	23.7006	22.6244	26.191	24.8367	23.5531		0.465717	1.71947	3.17214	0.238868	0.221401	0.260818	1.117	0.381213	0.994375	0.0284236	0.35098	0.566416	0.116982	0.821858	1.56698	0.1336	0.342516	0.82274		0.897809	0.842728	0.66335	1.0657	0.807731	0.892597	1.13356	0.881734
8wk-Ex	16.5486	16.8321	24.1865	21.7579	21.5008	25.3607	24.9937	24.7943	16.8426	22.8795	24.0576	22.8996	25.1727	23.7973	23.6474	26.0197	23.3171	22.1978	25.1413	23.8056	23.5276		0.502905	2.71942	3.3055	0.222894	0.289714	0.33134	1.25084	0.551316	1.38674	0.806805	1.0265	0.91235	0.1742	1.17909	2.09241	0.343628	0.670766	0.79409		0.9695	1.33282	0.691238	0.994433	1.05695	1.13394	1.26939	1.27518
53wk-C	16.751	16.9086	24.262	22.6656	20.6639	25.5088	25.1753	25.2372	16.8694	23.8459	24.7008	23.4197	27.2666	24.4092	24.242	26.6345	23.4854	22.5384	25.9826	25.2281	26.6339		0.572471	1.68619	6.692	0.23103	0.293738	0.279335	0.731759	0.406799	1.02658	0.0801242	0.571142	0.62411	0.118124	1.07164	1.82312	0.168365	0.282418	0.126912		1.10361	0.826421	1.39942	1.03073	1.07163	0.955968	0.742612	0.940914
53wk-Ex	16.7851	17.0395	24.4527	22.505	20.8615	25.728	25.222	25.2055	17.0818	23.6842	24.7908	23.4214	25.4258	24.3607	24.104	26.6384	23.6756	22.8561	25.7879	25.2259	26.2723		0.533812	2.03635	5.95835	0.203776	0.291558	0.297313	0.841953	0.39005	1.06025	0.299882	0.634064	0.790004	0.137654	1.0203	1.53331	0.201455	0.293693	0.150758		1.02908	0.998034	1.246	0.909139	1.06368	1.01749	0.854439	0.902175
ChIP
		Apoe A	Apoe B	Glul A	Glul B	Ppx3 A	Ppx3 B	Hsf1 A	Hsf1 B	Hspa1 A	Hspa1a B	Hspa1b A	Hspa1b B	Hspb1 A	Hspb1 B	Irs2 A	Irs2 B	Mafb A	Mafb B	Mybph A	Mybph B	Nr4a3 A	Nr4a3 B	Plin4 A	Plin4 B	Tgm2 A	Tgm2 B	Trim63 A	Trim63 B	Tuba1a A	Tuba1a B	Tubb2a A	Tubb2a B	Ucp3 A	Ucp3 B	Pgc1 A	Pgc1 B			H3.3				H3K4me3				H3K27me3
Input	8wk-C	24.3512	24.7267	23.9591	24.5371	24.1156	24.2763	24.1204	24.4687	24.59	23.2455	24.2908	23.3616	24.4213	24.2404	26.3473	24.9358	24.3361	24.4347	24.1887	24.1875	25.2911	26.2269	23.5768	25.3306	27.4853	24.3044	24.4112	24.9196	25.0843	25.3286	24.5607	24.602	24.3411	24.4437	24.0407	Undetermined			8wk-C	8wk-Ex	53wk-C	53wk-Ex	8wk-C	8wk-Ex	53wk-C	53wk-Ex	8wk-C	8wk-Ex
	8wk-Ex	24.2703	24.5803	23.9544	24.4338	23.7479	24.0134	23.9679	24.2719	24.3941	23.1624	24.0655	23.3119	24.279	23.9688	26.3221	24.9972	24.2736	24.1345	24.1923	23.9183	25.1592	25.8517	23.5085	25.3065	27.8453	24.105	24.2967	24.674	24.9972	25.1017	24.1803	24.4058	24.4042	24.1928	23.8474	Undetermined		Apoe	1.05202	0.865683	0.907486	1.17481	0.921627	1.03323	0.960852	1.08429	0.328624	0.458791
	53wk-C	24.5184	24.8262	24.5698	24.5303	24.2933	23.9975	24.4182	24.4743	24.8242	23.4342	24.4812	23.5798	24.7203	24.3895	26.8884	25.3188	24.5844	24.5589	24.676	24.3475	25.649	26.2555	23.8513	25.4612	28.2543	24.335	24.6298	24.8729	25.5759	25.3237	24.5787	24.6389	24.8976	24.6062	24.2475	Undetermined		Glul	0.885439	0.940973	1.04474	1.12884	0.684062	0.752697	1.47902	1.08422	0.163134	0.603378
	53wk-Ex	25.0353	25.5215	24.6988	24.9737	23.7174	24.8457	24.6755	25.1469	25.2774	23.9287	24.7293	24.0337	25.0393	24.9256	27.139	25.7262	25.0355	25.1034	24.9319	24.756	25.9851	26.8465	24.1466	25.9135	28.5795	24.9319	24.9585	25.5239	25.9209	26.0068	24.9864	25.2094	25.1331	25.0768	24.6426	Undetermined		Ppx3	1.14446	0.840072	0.891285	1.12418	0.999214	0.28959	1.64734	1.06385	0.480815	0.450881
H3.3	8wk-C	27.3639	28.52	28.6832	28.0119	27.8562	27.9841	27.9495	27.7808	28.4713	26.6311	28.0667	26.603	28.2259	28.1583	30.3393	28.7472	28.3234	27.9006	27.9635	28.024	29.2281	29.9825	28.1416	30.0576	32.8453	28.0352	28.2185	29.316	30.5283	36.9586	28.5766	28.5996	28.5545	28.2156	28.1402	Undetermined		Hsf1	0.940598	0.799399	1.15899	1.10101	0.899468	0.932915	0.834917	1.3327	0.504415	0.439356
	8wk-Ex	27.6077	28.5832	28.5072	27.8575	28.2942	27.8856	27.9493	27.8792	29.1476	26.4824	27.9831	26.5433	28.6409	28.0709	31.1406	28.5126	29.2534	27.7979	28.3433	28.0781	29.7495	29.7573	28.0372	29.4401	33.2766	27.8294	28.5567	28.6708	34.7716	31.0443	29.0643	28.5571	29.3987	28.5791	28.137	Undetermined		Hspa1	1.06859	0.896506	0.898617	1.13628	0.621401	0.726518	1.61372	1.03836	0.546884	0.765883
	53wk-C	28.1868	28.2929	28.5187	28.0696	29.1504	27.5819	27.7456	27.644	29.4345	26.8063	29.7307	26.3916	29.1783	27.4042	30.8638	28.1718	28.7234	27.5611	28.195	27.5248	29.6719	29.6125	28.2633	29.5618	32.9457	27.7608	27.9822	28.4241	48.6846	29.1205	28.6844	28.2262	28.7789	27.6714	28.0642	Undetermined		Hspa1b	1.06079	1.02469	1.00127	0.913246	1.09344	0.520272	1.08595	1.30034	0.479901	0.760744
	53wk-Ex	28.0453	28.9209	28.7796	28.2417	29.4143	27.796	28.4122	28.1447	29.7792	26.8749	29.827	27.0375	29.0722	28.1016	31.4273	28.7755	29.9963	28.3761	28.6765	28.7254	30.343	30.2726	28.8526	29.5356	33.1603	27.9781	29.0917	28.8339	Undetermined	29.6067	29.2723	28.9859	29.6747	28.8905	28.6077	Undetermined		Hspb1	0.940842	0.729973	1.15603	1.17315	0.707788	0.610127	0.900641	1.78144	0.36297	0.6873
H3K4me3	8wk-C	35.5954	33.5727	32.8694	30.2895	33.9076	30.9202	30.3193	30.1604	33.6094	30.4627	30.5571	29.5106	33.3368	30.2226	32.7982	30.0483	31.6103	29.9918	35.0531	32.2359	31.8768	31.6312	38.2355	34.7153	33.3322	32.1517	47.666	32.3939	38.9977	33.6579	34.584	35.5482	Undetermined	30.9799	33.4266	Undetermined		Irs2	0.85004	0.7791	1.28056	1.0903	1.39551	0.529314	1.23268	0.842504	0.276224	1.12215
	8wk-Ex	34.0672	33.7188	32.9103	30.0291	35.9659	32.387	30.2026	29.8517	33.5892	30.057	30.9477	31.1373	34.7813	30.0537	33.263	32.1229	34.256	30.0367	35.558	31.9766	33.0466	32.4148	33.3808	33.9814	35.6628	31.4859	32.9436	32.0199	Undetermined	36.9616	33.944	32.1866	Undetermined	31.1002	32.5606	Undetermined		Mafb	1.0566	0.761123	1.24937	0.9329	1.28146	0.819316	0.875307	1.02391	0.619317	0.782631
	53wk-C	35.2006	33.7306	32.9418	29.1182	34.5413	29.832	30.7806	30.2352	35.1503	28.9619	34.0741	28.8674	35.1434	29.8935	33.5804	30.5865	33.3704	30.4668	Undetermined	32.8529	32.5633	32.6353	33.3214	33.1963	36.2431	30.6843	35.0355	31.4517	Undetermined	32.2145	Undetermined	30.7851	37.4156	30.1893	31.7626	Undetermined		Mybph	0.967402	0.758988	1.33744	0.936169	1.41154	1.3516	0.90043	0.336432	0.520112	0.859319
	53wk-Ex	Undetermined	33.8824	32.5206	30.118	34.0863	31.3401	30.0967	30.4404	Undetermined	30.0415	31.4205	29.5057	33.6196	29.4849	33.7107	31.9012	33.0925	30.8693	49.2968	34.6818	32.1284	31.7702	33.341	33.1312	34.6866	30.9624	33.6099	30.4717	41.4112	31.7248	32.9825	32.8737	Undetermined	32.14	33.7736	Undetermined		Nr4a3	1.01606	0.789348	1.16042	1.03417	1.17105	0.509348	0.698672	1.62094	0.537214	0.510394
H3K27me3	8wk-C	32.371	32.549	33.8292	33.6203	32.3785	31.0108	33.3369	31.4489	32.6985	29.2178	32.0914	29.0804	32.3619	32.1971	33.2831	33.1843	31.5025	31.1859	29.9404	30.1673	34.6241	32.0931	32.6934	32.8798	34.9324	31.9502	30.8001	30.315	34.5809	32.0106	30.9907	30.3943	32.8415	32.2244	31.2321	Undetermined		Plin4	0.790071	0.990301	1.03939	1.18024	0.313549	0.717911	1.2471	1.72144	0.334975	0.585539
	8wk-Ex	31.1623	32.901	34.5948	31.0569	31.501	31.1264	32.7498	31.6309	32.2652	28.5978	32.0436	28.2228	31.4561	30.8607	32.6487	29.872	31.1425	30.5186	29.3968	28.9906	33.1107	32.0392	31.5517	32.1528	33.8387	30.707	29.705	30.6431	Undetermined	32.1794	30.2065	29.3921	33.7957	31.5894	29.8097	Undetermined		Tgm2	0.808546	0.801691	1.06876	1.321	1.11144	0.533944	0.829204	1.52541	0.375937	0.911116
	53wk-C	30.4588	30.1982	30.6289	30.0025	29.958	29.5296	31.0995	29.9746	31.4668	28.2299	31.5003	27.6353	31.0886	29.8758	33.2728	30.2089	30.8755	29.9322	29.0731	28.9227	31.5048	31.0017	30.734	30.5398	35.0656	29.8791	29.4745	29.5215	39.5685	29.81	30.1402	29.2346	31.4229	30.914	29.3531	Undetermined		Trim63	0.82754	0.799122	1.27504	1.0983	0.372709	0.572771	0.742186	2.31233	0.575252	0.636792
	53wk-Ex	30.5745	31.2453	32.3699	31.0048	30.8205	29.8066	30.8449	31.4752	32.3605	28.479	33.0262	28.0011	32.1809	30.2885	32.3298	30.5696	30.8993	31.2537	29.8218	29.0721	32.6832	31.5427	30.7511	31.7666	33.6924	30.7153	29.6224	29.6104	32.9952	30.5359	30.1215	29.9687	32.4843	32.6571	30.1822	Undetermined		Tuba1a	0.4774	0.356741	1.47509	1.69077	0.410997	0.0348383	1.0912	2.46296	0.390506	0.259901
		Apoe A	Apoe B	Glul A	Glul B	Ppx3 A	Ppx3 B	Hsf1 A	Hsf1 B	Hspa1 A	Hspa1a B	Hspa1b A	Hspa1b B	Hspb1 A	Hspb1 B	Irs2 A	Irs2 B	Mafb A	Mafb B	Mybph A	Mybph B	Nr4a3 A	Nr4a3 B	Plin4 A	Plin4 B	Tgm2 A	Tgm2 B	Trim63 A	Trim63 B	Tuba1a A	Tuba1a B	Tubb2a A	Tubb2a B	Ucp3 A	Ucp3 B	Pgc1 A	Pgc1 B		Tubb2a	1.03665	0.751052	1.17716	1.03514	0.194849	0.756341	1.87437	1.17444	0.579958	0.917445
H3.3	8wk-C	12.3901	7.21289	3.78348	8.99421	7.48103	7.65332	7.03566	10.0681	6.78603	9.56776	7.29992	10.5737	7.15687	6.61613	6.28483	7.12303	6.30497	9.0506	7.30571	7.00008	6.52901	7.40331	4.22547	3.77597	2.43496	7.53244	7.14284	4.7484	2.29712	0.0315525	6.18163	6.2602	5.39067	7.32067	5.83341			Ucp3	1.00151	0.623899	1.476	0.898597	0.905228	0.699834	1.76672	0.628213	0.589898	0.599138
	8wk-Ex	9.8932	6.23771	4.26046	9.31863	4.27997	6.82911	6.33093	8.20526	3.70724	10.0129	6.61742	10.648	4.86335	5.82274	3.54397	8.74495	3.16902	7.89235	5.62895	5.59484	4.15122	6.67241	4.33221	5.69706	2.31746	7.56543	5.21938	6.26352	0.114183	1.62593	3.38653	5.62759	3.13683	4.78182	5.11335			Pgc1	0.997377	0.990591	1.00929	1.00275	0.998716	0.999602	1.00268	0.999004	0.988693	0.997724
	53wk-C	7.86503	9.04483	6.47526	8.60135	3.45025	8.33606	9.96198	11.1129	4.09407	9.6584	2.62873	14.2421	4.55004	12.3731	6.35737	13.8412	5.67585	12.4812	8.72362	11.0542	6.1518	9.75996	4.69738	5.829	3.8702	9.30501	9.79103	8.53048	1.1056e-05	7.19518	5.80881	8.3194	6.78588	11.9477	7.09704
	53wk-Ex	12.4135	9.47773	5.90948	10.3807	1.9278	12.9383	7.50175	12.519	4.41399	12.9758	2.92022	12.4674	6.10914	11.0647	5.11787	12.0797	3.21099	10.3468	7.46014	6.38378	4.8769	9.30381	3.83112	8.12178	4.17863	12.1061	5.69868	10.0832	0	8.24728	5.12635	7.29745	4.2936	7.11156	6.40328
H3K4me3	8wk-C	0.0412247	0.217315	0.207839	1.85499	0.112798	0.999982	1.36124	1.93479	0.192706	0.672047	1.29909	1.40917	0.207099	1.58187	1.14312	2.89054	0.646004	2.12394	0.0536378	0.377737	1.04113	2.36122	0.00386631	0.149592	1.73741	0.434253	9.991e-06	0.562324	0.00648081	0.310905	0.0960924	0.0506828	0	1.07751	0.149476
	8wk-Ex	0.112416	0.177432	0.201368	2.06844	0.0209901	0.301513	1.32786	2.09073	0.170612	0.840424	0.847732	0.440888	0.0689438	1.47319	0.81394	0.716022	0.0988527	1.67214	0.037894	0.375163	0.422325	1.05753	0.106688	0.244675	0.44331	0.599972	0.249483	0.614701	0	0.0269033	0.115033	0.4547	0	0.833025	0.238258
	53wk-C	0.0608597	0.208684	0.301841	4.15824	0.0822313	1.75234	1.21542	1.84406	0.0778991	2.16778	0.129496	2.56021	0.0728345	2.20358	0.967162	2.59584	0.226542	1.66547	0	0.275177	0.829063	1.20085	0.141006	0.469354	0.393659	1.22653	0.0737196	1.04607	0	0.842663	0	1.41192	0.0170486	2.08592	0.546687
	53wk-Ex	0	0.30417	0.441981	2.82755	0.0756196	1.10914	2.33378	2.54979	0	1.44501	0.967702	2.253	0.261263	4.24143	1.05126	1.38397	0.375489	1.83775	4.62836e-06	0.102811	1.41469	3.29476	0.170689	0.671827	1.45068	1.52984	0.248691	3.24011	0.00217249	1.89981	0.391687	0.49299	0	0.747774	0.178365
H3K27me3	8wk-C	0.38529	0.441826	0.106857	0.184358	0.325545	0.939123	0.168096	0.792057	0.362324	1.59278	0.448498	1.89869	0.407068	0.402537	0.816826	0.328825	0.696152	0.928299	1.85583	1.58454	0.155054	1.71429	0.180148	0.5339	0.573067	0.499332	1.19331	2.37583	0.138429	0.973872	1.15985	1.80438	0.276134	0.454767	0.684211
	8wk-Ex	0.841957	0.312775	0.0626486	1.01446	0.463545	0.72239	0.227182	0.609133	0.427138	2.31088	0.396611	3.32417	0.691027	0.841996	1.24595	3.40822	0.855556	1.19726	2.71187	2.97224	0.403973	1.37205	0.379104	0.86906	1.56963	1.02942	2.35471	1.59625	0	0.74029	1.53439	3.15476	0.148886	0.593463	1.60387
	53wk-C	1.62834	2.41471	1.49971	2.25267	1.97134	2.16099	0.974395	2.20919	1.00088	3.60043	0.770978	6.01406	1.21042	2.23082	1.19696	3.37228	1.27699	2.41261	4.74634	4.19487	1.72672	3.72602	0.84744	2.95929	0.890391	2.14321	3.48013	3.98672	0.00613499	4.4616	2.11752	4.13553	1.08563	1.26225	2.90442
	53wk-Ex	2.15053	1.89219	0.490643	1.52917	0.727345	3.21076	1.38943	1.24451	0.737506	4.26801	0.31795	6.39295	0.708241	2.4299	2.7379	3.48321	1.71717	1.40785	3.37272	5.02024	0.963104	3.85762	1.0276	1.73005	2.88977	1.81559	3.9448	5.88615	0.742071	4.33102	2.84562	3.69235	0.612452	0.522526	2.14997
		Apoe		Glul		Ppx3		Hsf1		Hspa1		Hspa1b		Hspb1		Irs2		Mafb		Mybph		Nr4a3		Plin4		Tgm2		Trim63		Tuba1a		Tubb2a		Ucp3		Pgc1	Pgc1 B
H3.3	8wk-C	9.8015		6.38884		7.56717		8.55187		8.17689		8.93681		6.8865		6.70393		7.67779		7.15289		6.96616		4.00072		4.9837		5.94562		1.16433		6.22091		6.35567		5.83341
	8wk-Ex	8.06545		6.78954		5.55454		7.2681		6.86008		8.63272		5.34305		6.14446		5.53069		5.6119		5.41181		5.01464		4.94144		5.74145		0.870058		4.50706		3.95932		5.11335
	53wk-C	8.45493		7.53831		5.89316		10.5375		6.87624		8.43543		8.46157		10.0993		9.07855		9.88893		7.95588		5.26319		6.58761		9.16075		3.5976		7.0641		9.36681		7.09704
	53wk-Ex	10.9456		8.14511		7.43304		10.0104		8.69487		7.69382		8.58691		8.59877		6.7789		6.92196		7.09036		5.97645		8.14236		7.89095		4.12364		6.2119		5.70258		6.40328
H3K4me3	8wk-C	0.12927		1.03142		0.55639		1.64801		0.432377		1.35413		0.894486		2.01683		1.38497		0.215688		1.70117		0.0767292		1.08583		0.281167		0.158693		0.0733876		0.538755		0.149476
	8wk-Ex	0.144924		1.1349		0.161252		1.70929		0.505518		0.64431		0.771065		0.764981		0.885495		0.206529		0.739928		0.175681		0.521641		0.432092		0.0134517		0.284867		0.416512		0.238258
	53wk-C	0.134772		2.23004		0.917287		1.52974		1.12284		1.34485		1.13821		1.7815		0.946008		0.137588		1.01496		0.30518		0.810097		0.559896		0.421331		0.705958		1.05148		0.546687
	53wk-Ex	0.152085		1.63477		0.592382		2.44178		0.722503		1.61035		2.25135		1.21761		1.10662		0.0514079		2.35473		0.421258		1.49026		1.7444		0.95099		0.442338		0.373887		0.178365
H3K27me3	8wk-C	0.413558		0.145608		0.632334		0.480076		0.977551		1.17359		0.404803		0.572826		0.812226		1.72018		0.934673		0.357024		0.536199		1.78457		0.55615		1.48211		0.36545		0.684211
	8wk-Ex	0.577366		0.538553		0.592967		0.418157		1.36901		1.86039		0.766511		2.32708		1.02641		2.84205		0.888011		0.624082		1.29953		1.97548		0.370145		2.34458		0.371174		1.60387
	53wk-C	2.02153		1.87619		2.06617		1.59179		2.30065		3.39252		1.72062		2.28462		1.8448		4.4706		2.72637		1.90337		1.5168		3.73343		2.23387		3.12652		1.17394		2.90442
	53wk-Ex	2.02136		1.00991		1.96905		1.31697		2.50276		3.35545		1.56907		3.11056		1.56251		4.19648		2.41036		1.37882		2.35268		4.91548		2.53655		3.26899		0.567489		2.14997
		Apoe		Glul		Ppx3		Hsf1		Hspa1		Hspa1b		Hspb1		Irs2		Mafb		Mybph		Nr4a3		Plin4		Tgm2		Trim63		Tuba1a		Tubb2a		Ucp3		Pgc1
Average in gene	H3.3	9.31687		7.21545		6.61198		9.09195		7.65202		8.42469		7.31951		7.88661		7.26648		7.39392		6.85605		5.06375		6.16378		7.18469		2.43891		6.00099		6.3461		6.11177
	H3K4me3	0.140263		1.50778		0.556828		1.83221		0.695809		1.23841		1.26378		1.44523		1.08077		0.152803		1.4527		0.244712		0.976957		0.754389		0.386117		0.376638		0.595159		0.278197
	H3K27me3	1.25845		0.892564		1.31513		0.95175		1.78749		2.44549		1.11525		2.07377		1.31149		3.30733		1.73985		1.06582		1.4263		3.10224		1.42418		2.55555		0.619514		1.83562
		Apoe		Glul		Ppx3		Hsf1		Hspa1		Hspa1b		Hspb1		Irs2		Mafb		Mybph		Nr4a3		Plin4		Tgm2		Trim63		Tuba1a		Tubb2a		Ucp3		Pgc1
H3.3	8wk-C	1.05202		0.885439		1.14446		0.940598		1.06859		1.06079		0.940842		0.85004		1.0566		0.967402		1.01606		0.790071		0.808546		0.82754		0.4774		1.03665		1.00151		0.954455
	8wk-Ex	0.865683		0.940973		0.840072		0.799399		0.896506		1.02469		0.729973		0.7791		0.761123		0.758988		0.789348		0.990301		0.801691		0.799122		0.356741		0.751052		0.623899		0.83664
	53wk-C	0.907486		1.04474		0.891285		1.15899		0.898617		1.00127		1.15603		1.28056		1.24937		1.33744		1.16042		1.03939		1.06876		1.27504		1.47509		1.17716		1.476		1.16121
	53wk-Ex	1.17481		1.12884		1.12418		1.10101		1.13628		0.913246		1.17315		1.0903		0.9329		0.936169		1.03417		1.18024		1.321		1.0983		1.69077		1.03514		0.898597		1.0477
H3K4me3	8wk-C	0.921627		0.684062		0.999214		0.899468		0.621401		1.09344		0.707788		1.39551		1.28146		1.41154		1.17105		0.313549		1.11144		0.372709		0.410997		0.194849		0.905228		0.537305
	8wk-Ex	1.03323		0.752697		0.28959		0.932915		0.726518		0.520272		0.610127		0.529314		0.819316		1.3516		0.509348		0.717911		0.533944		0.572771		0.0348383		0.756341		0.699834		0.856437
	53wk-C	0.960852		1.47902		1.64734		0.834917		1.61372		1.08595		0.900641		1.23268		0.875307		0.90043		0.698672		1.2471		0.829204		0.742186		1.0912		1.87437		1.76672		1.96511
	53wk-Ex	1.08429		1.08422		1.06385		1.3327		1.03836		1.30034		1.78144		0.842504		1.02391		0.336432		1.62094		1.72144		1.52541		2.31233		2.46296		1.17444		0.628213		0.641148
H3K27me3	8wk-C	0.328624		0.163134		0.480815		0.504415		0.546884		0.479901		0.36297		0.276224		0.619317		0.520112		0.537214		0.334975		0.375937		0.575252		0.390506		0.579958		0.589898		0.372741
	8wk-Ex	0.458791		0.603378		0.450881		0.439356		0.765883		0.760744		0.6873		1.12215		0.782631		0.859319		0.510394		0.585539		0.911116		0.636792		0.259901		0.917445		0.599138		0.873748
	53wk-C	1.60636		2.10202		1.57107		1.67249		1.28708		1.38726		1.54281		1.10167		1.40665		1.35173		1.56701		1.78582		1.06345		1.20346		1.56853		1.22342		1.89494		1.58226
	53wk-Ex	1.60622		1.13147		1.49723		1.38374		1.40015		1.3721		1.40692		1.49995		1.1914		1.26884		1.38538		1.29367		1.6495		1.58449		1.78106		1.27917		0.916024		1.17125
[truncated: 15 more columns]

## Sheet: Fig 5AB
Average of latency to fall
	10w	12w	14w	16w	18w	20w	22w	24w	26w	28w	30w
Trial #	Mean	Mean	Mean	Mean	Mean	Mean	Mean	Mean	Mean	Mean	Mean
Stuff-1	112.4	113.4	111.2	91.6	80.4	55.2	50.6	80.4	93.8	89.2	28.2
Stuff-2	144	132.4	107.6	133.4	77.4	67.4	83.4	83	88.2	127.6	89.4
Stuff-3	117.4	115.8	94.8	111.2	86.4	75.8	59.4	67.2	75	104.2	74.6
Stuff-4	137	76.4	82.4	110.2	111.4	142.8	76.8	128.4	143.8	89.6	124.6
Stuff-5	85.4	163.2	116.6	154.2	103.2	86.6	107	93.6	78.6	83	93
Ave	119.24	120.24	102.52	120.12	91.76	85.56	75.44	90.52	95.88	98.72	81.96
SD	20.6097	28.2201	12.3597	21.5832	13.271	30.4114	19.6751	20.7228	24.8765	16.0313	31.4316
SE	9.21692	12.6204	5.52742	9.65229	5.93495	13.6004	8.79898	9.26751	11.1251	7.1694	14.0566
	0.0913404	0.0474339	0.321406	0.358323	0.754359	0.212964	0.0665773	0.357672	0.132262	0.132385	0.189956
Trial #	Mean	Mean	Mean	Mean	Mean	Mean	Mean	Mean	Mean	Mean	Mean
H3.3-1	39.8	74.4	65.6	127.4	64.6	83.2	100.6	107.4	148	127.4	61.4
H3.3-2	75.8	94.8	98.6	49	116.6	94.8	90	91.6	126.2	93.8	95.4
H3.3-3	91.4	85.4	29.4	121.2	85	106.4	98	98.6	93	96	134.2
H3.3-4	133.6	75.2	147	56.4	82.4	127.2	128.4	143.8	151.2	151	254
H3.3-5	80.4	97.2	61.8	139.8	133	141.8	89.2	83.2	103.6	187	124
Ave	84.2	85.4	80.48	98.76	96.32	110.68	101.24	104.92	124.4	131.04	133.8
SD	30.1614	9.51462	39.8316	38.1537	24.8386	21.2932	14.282	21.0092	23.2252	35.0936	65.2082
SE	13.4886	4.25507	17.8132	17.0628	11.1081	9.52262	6.38709	9.39559	10.3866	15.6943	29.162
Body weight
	10w	12w	14w	16w	18w	20w	22w	24w	26w	28w	30w
	Stuffer	Stuffer	Stuffer	Stuffer	Stuffer	Stuffer	Stuffer	Stuffer	Stuffer	Stuffer	Stuffer
Stuff-1	23.4	23.7	24.4	26.4	27.3	26.9	26.4	29.3	30.8	30.9	32.4
Stuff-2	21.8	23.5	24.8	24.4	26.7	29.4	28.3	28.7	28.2	31.1	31.7
Stuff-3	21.5	25.5	26.9	26.3	25.5	26.3	27.6	26.7	30	31.7	30.9
Stuff-4	22.1	23.9	23.4	28.4	28.9	27.6	30	30.6	30.1	28.4	28.7
Stuff-5	21.9	22.5	24.4	25.9	26.7	25.6	28.3	28.1	29.5	30.5	31.9
Ave	22.14	23.82	24.78	26.28	27.02	27.16	28.12	28.68	29.72	30.52	31.12
SD	0.65909	0.968297	1.15655	1.27969	1.10707	1.30015	1.16859	1.29058	0.865794	1.12854	1.30292
SE	0.294754	0.433036	0.517223	0.572294	0.495096	0.581446	0.522609	0.577165	0.387195	0.504698	0.582683
	1	0.692008	0.838238	0.327222	0.219389	0.327494	0.263453	0.267088	0.167618	0.103259	0.161699
BW	10w	12w	14w	16w	18w	20w	22w	24w	26w	28w	30w
	H3.3	H3.3	H3.3	H3.3	H3.3	H3.3	H3.3	H3.3	H3.3	H3.3	H3.3
H3.3-1	21.2	26	22	24.8	28.1	23.4	23.5	29.9	24.2	23.8	24.4
H3.3-2	21.6	23.4	23.2	27.6	27.1	28.2	29.1	29.6	28.1	24.5	29
H3.3-3	25.1	22.3	27.7	26.5	24.2	23.2	29.2	27.3	24.1	31	25
H3.3-4	22.4	23.8	25.5	24.2	25.5	28.3	26.9	24	30	28	32.6
H3.3-5	20.4	21.8	24.3	22.7	23	26	23.5	24	30.9	30.6	31.1
Ave	22.14	23.46	24.54	25.16	25.58	25.82	26.44	26.96	27.46	27.58	28.42
SD	1.61443	1.46096	1.9602	1.72348	1.85623	2.21666	2.5374	2.57884	2.84998	2.99226	3.25109
SE	0.721997	0.653361	0.87663	0.770766	0.830133	0.991322	1.13476	1.15329	1.27455	1.33818	1.45393
Latency*BW
	10w	12w	14w	16w	18w	20w	22w	24w	26w	28w	30w
	Stuffer	Stuffer	Stuffer	Stuffer	Stuffer	Stuffer	Stuffer	Stuffer	Stuffer	Stuffer	Stuffer
Stuff-1	2630.16	2687.58	2713.28	2418.24	2194.92	1484.88	1335.84	2355.72	2889.04	2756.28	913.68
Stuff-2	3139.2	3111.4	2668.48	3254.96	2066.58	1981.56	2360.22	2382.1	2487.24	3968.36	2833.98
Stuff-3	2524.1	2952.9	2550.12	2924.56	2203.2	1993.54	1639.44	1794.24	2250	3303.14	2305.14
Stuff-4	3027.7	1825.96	1928.16	3129.68	3219.46	3941.28	2304	3929.04	4328.38	2544.64	3576.02
Stuff-5	1870.26	3672	2845.04	3993.78	2755.44	2216.96	3028.1	2630.16	2318.7	2531.5	2966.7
Ave	2638.28	2849.97	2541.02	3144.24	2487.92	2323.64	2133.52	2618.25	2854.67	3020.78	2519.1
SD	448.448	604.92	320.633	511.766	436.156	843.522	593.488	710.21	769.532	550.218	898.858
SE	200.552	270.528	143.391	228.869	195.055	377.234	265.416	317.616	344.145	246.065	401.981
	0.112565	0.0252633	0.303804	0.215792	0.892302	0.336186	0.185612	0.666854	0.318948	0.36982	0.280072
Ave*BW	10w	12w	14w	16w	18w	20w	22w	24w	26w	28w	30w
	H3.3	H3.3	H3.3	H3.3	H3.3	H3.3	H3.3	H3.3	H3.3	H3.3	H3.3
H3.3-1	843.76	1934.4	1443.2	3159.52	1815.26	1946.88	2364.1	3211.26	3581.6	3032.12	1498.16
H3.3-2	1637.28	2218.32	2287.52	1352.4	3159.86	2673.36	2619	2711.36	3546.22	2298.1	2766.6
H3.3-3	2294.14	1904.42	814.38	3211.8	2057	2468.48	2861.6	2691.78	2241.3	2976	3355
H3.3-4	2992.64	1789.76	3748.5	1364.88	2101.2	3599.76	3453.96	3451.2	4536	4228	8280.4
H3.3-5	1640.16	2118.96	1501.74	3173.46	3059	3686.8	2096.2	1996.8	3201.24	5722.2	3856.4
Ave	1881.6	1993.17	1959.07	2452.41	2438.46	2875.06	2678.97	2812.48	3421.27	3651.28	3951.31
SD	721.068	154.416	1009.51	893.234	557.337	671.062	463.966	501.421	738.198	1207.62	2303.35
SE	322.471	69.057	451.465	399.466	249.249	300.108	207.492	224.242	330.132	540.066	1030.09

## Sheet: Fig 5D-G
Muscle weight															Muscle fiber types
stuffer		TA (mg)	Body Weight (g)	%BW											lla	total fibers	Count	% fiber
	1	52.45	31.9	0.16442											Stuffer-1	2274	481	21.1522	Stuffer	AVE	24.0545
	2	53.7	33	0.162727											Stuffer-2	2385	632	26.499		SD	3.06307
	3	50.85	32.3	0.15743											Stuffer-3	2141	563	26.2961		SE	1.36984
	4	51.05	29.7	0.171886											Stuffer-4	2470	661	26.7611	H3.3	AVE	25.7813
	5	56.8	32.6	0.174233											Stuffer-5	2295	449	19.5643		SD	2.00037
	Ave	52.97	31.9	0.166139											H3.3--1	2425	669	27.5876		SE	0.894593
	SD	2.17499	1.15758	0.00614773											H3.3--2	2301	542	23.555
															H3.3--3	2434	563	23.1306
															H3.3--4	2479	681	27.4708
H3.3		TA (mg)	Body Weight (g)	%BW											H3.3--5	2393	650	27.1626
	1	54.55	34.1	0.159971
	2	48.85	29.5	0.165593
	3	54.15	32.3	0.167647
	4	42.55	25.2	0.168849
	5	45.65	25.6	0.17832											llb	total fibers	Count	% fiber
	Ave	49.15	29.34	0.168076											Stuffer-1	2274	1027	45.1627	Stuffer	AVE	47.6735
	SD	4.69169	3.53757	0.00595967											Stuffer-2	2385	1013	42.4738		SD	4.73791
															Stuffer-3	2141	1143	53.3863		SE	2.11886
															Stuffer-4	2470	1086	43.9676	H3.3	AVE	46.1818
															Stuffer-5	2295	1225	53.3769		SD	2.23523
CSA															H3.3--1	2425	1164	48		SE	0.999624
	total fiber area	fiber number	fiber CSA												H3.3--2	2301	1034	44.937
Stuffer-1	6144453	2127	2888.79		Stuffer	AVE	2707.32								H3.3--3	2434	1202	49.3837
Stuffer-2	6423598	2459	2612.28			SD	179.994								H3.3--4	2479	1069	43.1222
Stuffer-3	6428090	2184	2943.26												H3.3--5	2393	1088	45.4659
Stuffer-4	6394062	2436	2624.82		H3.3	AVE	2435.67
Stuffer-5	5985973	2426	2467.42			SD	193.396
33298	6114362	2586	2364.41
33299	6174416	2445	2525.32
33300	6492606	2344	2769.88												lla+llb	total fibers	Count	% fiber
33301	6210379	2753	2255.86												Stuffer-1	2274	78	3.43008	Stuffer	AVE	3.39533
33302	6193441	2737	2262.86												Stuffer-2	2385	22	0.922432		SD	2.26596
															Stuffer-3	2141	20	0.934143		SE	1.01337
															Stuffer-4	2470	123	4.97976	H3.3	AVE	4.8391
															Stuffer-5	2295	154	6.71024		SD	1.52173
Myonuclear number															H3.3--1	2425	87	3.58763		SE	0.680539
	PCM1+	fiber number													H3.3--2	2301	67	2.91178
Stuffer-1	2122	2127	0.997649		Stuffer	AVE	0.974329								H3.3--3	2434	142	5.83402
Stuffer-2	2015	2459	0.819439			SD	0.0807668								H3.3--4	2479	177	7.13998
Stuffer-3	2263	2184	1.03617												H3.3--5	2393	113	4.72211
Stuffer-4	2532	2436	1.03941		H3.3	AVE	0.941756
Stuffer-5	2375	2426	0.978978			SD	0.0870354
Histone H3.3-1	2204	2586	0.852282
Histone H3.3-2	2021	2445	0.826585
Histone H3.3-3	2348	2344	1.00171												llx	total fibers	Count	% fiber
Histone H3.3-4	2890	2753	1.04976												Stuffer-1	2274	688	30.2551	Stuffer	AVE	24.8767
Histone H3.3-5	2678	2737	0.978444	0.598211											Stuffer-2	2385	718	30.1048		SD	4.6321
															Stuffer-3	2141	415	19.3835		SE	2.07154
															Stuffer-4	2470	600	24.2915	H3.3	AVE	23.1978
															Stuffer-5	2295	467	20.3486		SD	2.76885
															H3.3--1	2425	505	20.8247		SE	1.23827
															H3.3--2	2301	658	28.5963
															H3.3--3	2434	527	21.6516
															H3.3--4	2479	552	22.267
															H3.3--5	2393	542	22.6494

## Sheet: Fig 5HI
Gene expression
H3.3A			Gapdh				Normalized by Gapdh				Normalized by average
Stuffer	H3.3		Stuffer	H3.3			Stuffer	H3.3			Stuffer	H3.3
23.0445	22.7493		17.652	17.5098			2.38073	2.64701			1.0045	1.11685
22.9024	22.8556		17.7529	17.5418			2.8174	2.51414			1.18874	1.06079
23.1228	22.8615		17.7504	17.4899			2.4141	2.41532			1.01858	1.0191
23.1368	23.1785		17.3404	17.5719			1.79936	2.05245			0.759202	0.865991
22.9275	22.8254		17.4148	17.4859			2.19037	2.46976			0.92418	1.04207
						AVE	2.32039	2.41974	2.37006	AVE	0.979041	1.02096	1
						SD	0.331005	0.198989		SD	0.139661	0.0839595
H3.3B			Gapdh				Normalized by Gapdh				Normalized by average
Stuffer	H3.3		Stuffer	H3.3			Stuffer	H3.3			Stuffer	H3.3
24.7753	24.5119		17.652	17.5098			0.717244	0.780139			1.02398	1.11378
24.7748	24.535		17.7529	17.5418			0.769445	0.784928			1.09851	1.12061
24.7569	24.5257		17.7504	17.4899			0.777738	0.762083			1.11035	1.088
24.8131	25.1575		17.3404	17.5719			0.562997	0.520619			0.80377	0.743268
24.6187	24.7491		17.4148	17.4859			0.678292	0.650972			0.968371	0.929368
						AVE	0.701143	0.699748	0.700446	AVE	1.001	0.999004	1
						SD	0.0779712	0.102049		SD	0.111317	0.145692
WB																											Raw values of H3.3 and H3.1/3.2
H3.3							H3.1/3.2							H3.3 relative to H3.1/3.2													H3.3									H3.1/3.2
TA		Area	Mean		Area×Mean		TA		Area	Mean		Area×Mean		TA													TA									TA
Stuffer	1	0.015	133.531	122.469	1.83703		Stuffer	1	0.011	90.967	165.033	1.81536		Stuffer	1	1.01194		Stuffer	AVE	1.04138							Stuffer	1	1.83703		Stuffer	AVE	1.76371			Stuffer	1	1.81536		Stuffer	AVE	1.70906
	2	0.013	108.653	147.347	1.91551			2	0.011	82.864	173.136	1.9045			2	1.00578			SD	0.0851805								2	1.91551			SD	0.107397				2	1.9045			SD	0.205096
	3	0.011	107.641	148.359	1.63195			3	0.008	86.458	169.542	1.35634			3	1.2032												3	1.63195								3	1.35634
	4	0.011	105.485	150.515	1.65566			4	0.01	95.795	160.205	1.60205			4	1.03347		H3.3	AVE	1.26878								4	1.65566		H3.3	AVE	1.81892				4	1.60205		H3.3	AVE	1.45399
	5	0.011	94.326	161.674	1.77841			5	0.01	69.295	186.705	1.86705			5	0.952526			SD	0.168398								5	1.77841			SD	0.25336				5	1.86705			SD	0.259755
H3.3	1	0.011	99.491	156.509	1.7216		H3.3	1	0.007	93.212	162.788	1.13952		H3.3	1	1.51082											H3.3	1	1.7216							H3.3	1	1.13952
	2	0.012	102.153	153.847	1.84616			2	0.009	110.061	145.939	1.31345			2	1.40558												2	1.84616								2	1.31345
	3	0.009	96.714	159.286	1.43357			3	0.009	103.268	152.732	1.37459			3	1.04291												3	1.43357								3	1.37459
	4	0.012	99.704	156.296	1.87555			4	0.009	85.483	170.517	1.53465			4	1.22213												4	1.87555								4	1.53465
	5	0.013	85.406	170.594	2.21772			5	0.01	65.224	190.776	1.90776			5	1.16247												5	2.21772								5	1.90776
H3K4me3							Total H3							Normalized by total H3
TA		Area	Mean		Area×Mean		TA		Area	Mean		Area×Mean		TA
Stuffer	1	0.015	69.688	186.312	2.79468		Stuffer	1	0.027	52.098	203.902	5.50535		Stuffer	1	0.507629		Stuffer	AVE	0.582424
	2	0.013	59.638	196.362	2.55271			2	0.021	36.519	219.481	4.6091			2	0.55384			SD	0.151404
	3	0.01	67.141	188.859	1.88859			3	0.018	49.018	206.982	3.72568			3	0.506912
	4	0.011	113.002	142.998	1.57298			4	0.018	67.625	188.375	3.39075			4	0.463903		H3.3	AVE	0.936962
	5	0.01	75.747	180.253	1.80253			5	0.013	98.407	157.593	2.04871			5	0.879837			SD	0.10838
H3.3	1	0.011	73.545	182.455	2.007		H3.3	1	0.012	107.41	148.59	1.78308		H3.3	1	1.12558
	2	0.01	72.6	183.4	1.834			2	0.014	118.585	137.415	1.92381			2	0.953317
	3	0.009	57.286	198.714	1.78843			3	0.011	83.919	172.081	1.89289			3	0.944812
	4	0.011	77.37	178.63	1.96493			4	0.013	76.051	179.949	2.33934			4	0.839952
	5	0.017	57.313	198.687	3.37768			5	0.022	69.029	186.971	4.11336			5	0.821148
H3K4me3							H3.3							Normalized by total H3.3
TA		Area	Mean		Area×Mean		TA		Area	Mean		Area×Mean		TA
Stuffer	1	0.015	69.688	186.312	2.79468		Stuffer	1	0.015	133.531	122.469	1.83703		Stuffer	1	1.5213		Stuffer	AVE	1.19497
	2	0.013	59.638	196.362	2.55271			2	0.013	108.653	147.347	1.91551			2	1.33265			SD	0.209647
	3	0.01	67.141	188.859	1.88859			3	0.011	107.641	148.359	1.63195			3	1.15726
	4	0.011	113.002	142.998	1.57298			4	0.011	105.485	150.515	1.65566			4	0.950058		H3.3	AVE	1.19548
	5	0.01	75.747	180.253	1.80253			5	0.011	94.326	161.674	1.77841			5	1.01356			SD	0.186317
H3.3	1	0.011	73.545	182.455	2.007		H3.3	1	0.011	99.491	156.509	1.7216		H3.3	1	1.16578
	2	0.01	72.6	183.4	1.834			2	0.012	102.153	153.847	1.84616			2	0.993411
	3	0.009	57.286	198.714	1.78843			3	0.009	96.714	159.286	1.43357			3	1.24753
	4	0.011	77.37	178.63	1.96493			4	0.012	99.704	156.296	1.87555			4	1.04765
	5	0.017	57.313	198.687	3.37768			5	0.013	85.406	170.594	2.21772			5	1.52304
H3K27me3							Total H3							Normalized by total H3
TA		Area	Mean		Area×Mean		TA		Area	Mean		Area×Mean		TA
Stuffer	1	0.014	83.484	172.516	2.41522		Stuffer	1	0.018	56.481	199.519	3.59134		Stuffer	1	0.672513		Stuffer	AVE	0.667458
	2	0.014	71.784	184.216	2.57902			2	0.017	53.565	202.435	3.4414			2	0.749412			SD	0.0533648
	3	0.011	73.112	182.888	2.01177			3	0.016	46.336	209.664	3.35462			3	0.5997
	4	0.011	83.212	172.788	1.90067			4	0.016	64.694	191.306	3.0609			4	0.620952		H3.3	AVE	0.805024
	5	0.009	74.987	181.013	1.62912			5	0.012	60.582	195.418	2.34502			5	0.694715			SD	0.045144
H3.3	1	0.01	74.198	181.802	1.81802		H3.3	1	0.012	74.071	181.929	2.18315		H3.3	1	0.832752
	2	0.01	77.476	178.524	1.78524			2	0.013	91.197	164.803	2.14244			2	0.833275
	3	0.009	74.49	181.51	1.63359			3	0.011	81.854	174.146	1.91561			3	0.85278
	4	0.011	96.263	159.737	1.75711			4	0.015	104.868	151.132	2.26698			4	0.775087
	5	0.01	99.788	156.212	1.56212			5	0.013	91.669	164.331	2.1363			5	0.731226
H3K27me3							H3.3							Normalized by total H3.3
TA		Area	Mean		Area×Mean		TA		Area	Mean		Area×Mean		TA
Stuffer	1	0.014	83.484	172.516	2.41522		Stuffer	1	0.015	133.531	122.469	1.83703		Stuffer	1	1.31474		Stuffer	AVE	1.19158
	2	0.014	71.784	184.216	2.57902			2	0.013	108.653	147.347	1.91551			2	1.34639			SD	0.154043
	3	0.011	73.112	182.888	2.01177			3	0.011	107.641	148.359	1.63195			3	1.23274
	4	0.011	83.212	172.788	1.90067			4	0.011	105.485	150.515	1.65566			4	1.14798		H3.3	AVE	0.960751
	5	0.009	74.987	181.013	1.62912			5	0.011	94.326	161.674	1.77841			5	0.91605			SD	0.14654
H3.3	1	0.01	74.198	181.802	1.81802		H3.3	1	0.011	99.491	156.509	1.7216		H3.3	1	1.05601
	2	0.01	77.476	178.524	1.78524			2	0.012	102.153	153.847	1.84616			2	0.967
	3	0.009	74.49	181.51	1.63359			3	0.009	96.714	159.286	1.43357			3	1.13952
	4	0.011	96.263	159.737	1.75711			4	0.012	99.704	156.296	1.87555			4	0.936848
	5	0.01	99.788	156.212	1.56212			5	0.013	85.406	170.594	2.21772			5	0.70438

## Sheet: Fig 5J-L gene expression
Upregulated genes																								Downregulated genes																							Exercise-related genes
	Zmynd17				Rpl31				Normalized by Rpl31				Normalized by average				Stuffer	H3.3		Stuffer	H3.3				Actc1				Rpl31				Normalized by Rpl31				Normalized by average				Stuffer	H3.3		Stuffer	H3.3			Apoe
	Stuffer	H3.3			Stuffer	H3.3			Stuffer	H3.3			Stuffer	H3.3		Zmynd17	6.90182	4.97904		1.16184	0.838162				Stuffer	H3.3			Stuffer	H3.3			Stuffer	H3.3			Stuffer	H3.3		Actc1	69.2293	69.0449		1.00133	0.998666			Stuffer	H3.3
1	25.5848	26.6283		1	21.2846	21.5342		1	5.07608	2.92767		1	0.73547	0.424188		Tmem37	4.75989	4.72043		1.00416	0.995837			1	22.3264	22.4922		1	21.2846	21.5342		1	48.5749	51.4765		1	0.701652	0.743564		Mybph	2.19675	2.48553		0.938325	1.06168		1	25.968	25.3795
2	25.6503	26.0694		2	21.6668	21.6629		2	6.32218	4.71531		2	0.916016	0.683198		Dbp	21.5675	31.6357		0.81076	1.18924			2	22.374	22.144		2	21.6668	21.6629		2	61.2519	71.6426		2	0.884769	1.03486		Col1a	26.6341	15.123		1.27567	0.724333		2	25.9939	25.8636
3	25.8605	25.7739		3	21.7447	21.6677		3	5.76778	5.80633		3	0.83569	0.841276		Aldh1a1	53.8868	56.8521		0.973223	1.02678			3	22.4877	22.4181		3	21.7447	21.6677		3	59.748	59.4435		3	0.863044	0.858646		Csrp3	8.97135	8.82313		1.00833	0.99167		3	26.1863	25.6033
4	25.8561	26.9405		4	21.7392	22.1628		4	5.76334	3.64573		4	0.835047	0.528228		Ankrd1	7.17544	6.22222		1.07115	0.928852			4	22.2202	22.0787		4	21.7392	22.1628		4	71.6468	106.005		4	1.03492	1.53121		Col3a1	1.14407	0.598794		1.31286	0.687139		4	25.9085	25.99
5	24.9146	25.1432		5	21.8043	21.4629		5	11.5797	7.80015		5	1.67778	1.13016		Amy1	3.69415	4.89845		0.859844	1.14016			5	21.7349	22.2825		5	21.8043	21.4629		5	104.925	56.6576		5	1.51562	0.818405		G0s2	8.04563	5.85064		1.15796	0.842045		5	25.1058	26.1374
AVE	25.5733	26.1111		AVE	21.6479	21.6981		AVE	6.90182	4.97904		AVE	1	0.72141		Hbaa2	272.138	282.34		0.981601	1.0184			AVE	22.2286	22.2831		AVE	21.6479	21.6981		AVE	69.2293	69.0449		AVE	1	0.997336		Col1a2	20.1776	15.0628		1.14514	0.854861		AVE	25.8325	25.7947
SD	0.347096	0.633651		SD	0.186798	0.245072		SD	2.3721	1.71455		SD	0.343692	0.24842		Hbbbs	138.037	130.524		1.02798	0.972025			SD	0.261382	0.156905		SD	0.186798	0.245072		SD	19.2882	19.6318		SD	0.278613	0.283577		Myoz2	7.51582	7.6777		0.989346	1.01065		SD	0.375077	0.271793
SE	0.155226	0.283377		SE	0.0835386	0.109599		SE	1.06083	0.76677		SE	0.153704	0.111097		Hbaa1	219.547	236.737		0.962326	1.03767			SE	0.116894	0.0701699		SE	0.0835386	0.109599		SE	8.62593	8.77962		SE	0.124599	0.126819		Myh2	33.455	30.6779		1.0433	0.956698		SE	0.16774	0.12155
																Ucp3	37.6948	39.142		0.981165	1.01884																			Ankrd2	21.7016	18.9471		1.06776	0.932239
																Hbbbt	127.258	133.458		0.976218	1.02378																			Klf2	4.92804	4.44169		1.05191	0.948094
	Tmem37				Rpl31				Normalized by Rpl31				Normalized by average			Ces1d	7.56564	10.7193		0.827526	1.17247				Mybph				Rpl31				Normalized by Rpl31				Normalized by average			Sparc	46.7378	36.8477		1.11832	0.881677
	Stuffer	H3.3			Stuffer	H3.3			Stuffer	H3.3			Stuffer	H3.3		Pla2g7	18.4293	20.8851		0.937534	1.06247				Stuffer	H3.3			Stuffer	H3.3			Stuffer	H3.3			Stuffer	H3.3		Hacd1	12.0959	11.6198		1.02008	0.979923
1	26.5727	26.1483		1	21.2846	21.5342		1	2.55945	4.08351		1	0.537712	0.857899		Pfkfb3	33.1387	40.779		0.896638	1.10336			1	27.2645	26.8873		1	21.2846	21.5342		1	1.58442	2.44669		1	0.721259	1.11378		Myod1	7.15837	6.34107		1.06054	0.939457			Glul
2	26.2382	26.1066		2	21.6668	21.6629		2	4.20608	4.59528		2	0.88365	0.965417		Car3	556.135	602.756		0.959771	1.04023			2	26.7617	27.2409		2	21.6668	21.6629		2	2.92608	2.09345		2	1.33201	0.952979										Stuffer	H3.3
3	25.8043	25.9945		3	21.7447	21.6677		3	5.99716	4.98309		3	1.25994	1.04689										3	28.7148	27.9591		3	21.7447	21.6677		3	0.7976	1.27674		3	0.363082	0.581196									1	24.2687	23.9704
4	26.032	26.4614		4	21.7392	22.1628		4	5.10185	5.08166		4	1.07184	1.0676										4	27.8054	26.3449		4	21.7392	22.1628		4	1.49239	5.50882		4	0.679365	2.50772									2	24.0319	23.9261
5	25.8789	25.8262		5	21.8043	21.4629		5	5.93492	4.85863		5	1.24686	1.02074										5	26.3835	27.9667		5	21.8043	21.4629		5	4.18324	1.10193		5	1.90429	0.501618									3	23.4012	23.6008
AVE	26.1052	26.1074		AVE	21.6479	21.6981		AVE	4.75989	4.72043		AVE	1	0.991709										AVE	27.386	27.2798		AVE	21.6479	21.6981		AVE	2.19675	2.48553		AVE	1	1.13146									4	23.3293	22.8983
SD	0.27689	0.209186		SD	0.186798	0.245072		SD	1.27884	0.357745		SD	0.268669	0.0751581										SD	0.818659	0.626553		SD	0.186798	0.245072		SD	1.20886	1.59192		SD	0.550297	0.724672									5	23.3127	23.5474
SE	0.123829	0.0935506		SE	0.0835386	0.109599		SE	0.571913	0.159988		SE	0.120153	0.0336117										SE	0.366116	0.280203		SE	0.0835386	0.109599		SE	0.54062	0.711929		SE	0.2461	0.324083									AVE	23.6688	23.5886
		0.990332				0.753059								0.954064												0.841856				0.753059								0.779972									SD	0.401365	0.384185
																																															SE	0.179496	0.171813
	Dbp				Rpl31				Normalized by Rpl31				Normalized by average												Col1a				Rpl31				Normalized by Rpl31				Normalized by average											Gpx3
	Stuffer	H3.3			Stuffer	H3.3			Stuffer	H3.3			Stuffer	H3.3											Stuffer	H3.3			Stuffer	H3.3			Stuffer	H3.3			Stuffer	H3.3										Stuffer	H3.3
1	24.0791	23.5704		1	21.2846	21.5342		1	14.4145	24.3803		1	0.668342	1.13041										1	23.8815	23.5272		1	21.2846	21.5342		1	16.5301	25.1229		1	0.620638	0.94326									1	22.393	21.5322
2	23.6178	23.2143		2	21.6668	21.6629		2	25.8639	34.1183		2	1.1992	1.58193										2	23.713	24.1891		2	21.6668	21.6629		2	24.2126	17.3599		2	0.909083	0.651793									2	21.9127	22.0342
3	24.0503	23.1993		3	21.7447	21.6677		3	20.2272	34.5883		3	0.937854	1.60372										3	23.8755	25.2015		3	21.7447	21.6677		3	22.8333	8.63425		3	0.857296	0.324181									3	22.2955	21.7397
4	23.8112	23.6684		4	21.7392	22.1628		4	23.7818	35.2178		4	1.10267	1.63291										4	23.4954	25.3259		4	21.7392	22.1628		4	29.6021	11.1637		4	1.11144	0.419152									4	21.7493	21.6978
5	23.8905	23.2059		5	21.8043	21.4629		5	23.5503	29.8738		5	1.09193	1.38513										5	23.1265	24.3697		5	21.8043	21.4629		5	39.9922	13.3343		5	1.50154	0.500648									5	22.2486	21.8654
AVE	23.8898	23.3717		AVE	21.6479	21.6981		AVE	21.5675	31.6357		AVE	1	1.46682										AVE	23.6184	24.5226		AVE	21.6479	21.6981		AVE	26.6341	15.123		AVE	1	0.567807									AVE	22.1198	21.7739
SD	0.168364	0.204708		SD	0.186798	0.245072		SD	4.00638	4.08554		SD	0.18576	0.18943										SD	0.283311	0.668087		SD	0.186798	0.245072		SD	7.86956	5.7616		SD	0.29547	0.216324									SD	0.245873	0.168214
SE	0.0752949	0.0915484		SE	0.0835386	0.109599		SE	1.79171	1.82711		SE	0.0830743	0.0847156										SE	0.1267	0.298778		SE	0.0835386	0.109599		SE	3.51937	2.57666		SE	0.132138	0.0967432									SE	0.109958	0.0752278
		0.00448444				0.753059								0.00785704												0.0373913				0.753059								0.0459256
																																																Hsf1
																																																Stuffer	H3.3
	Aldh1a1				Rpl31				Normalized by Rpl31				Normalized by average												Csrp3				Rpl31				Normalized by Rpl31				Normalized by average										1	26.5391	26.2517
	Stuffer	H3.3			Stuffer	H3.3			Stuffer	H3.3			Stuffer	H3.3											Stuffer	H3.3			Stuffer	H3.3			Stuffer	H3.3			Stuffer	H3.3									2	26.2446	26.4668
1	22.4798	22.5642		1	21.2846	21.5342		1	43.6733	48.9709		1	0.810463	0.908772										1	25.3324	25.5721		1	21.2846	21.5342		1	6.04653	6.08795		1	0.673982	0.678599									3	26.5711	26.2957
2	22.5754	22.4702		2	21.6668	21.6629		2	53.2705	57.145		2	0.988563	1.06046										2	25.8117	25.0616		2	21.6668	21.6629		2	5.6527	9.48158		2	0.630083	1.05687									4	26.378	26.392
3	22.6006	22.515		3	21.7447	21.6677		3	55.2515	55.582		3	1.02533	1.03146										3	25.2399	24.4843		3	21.7447	21.6677		3	8.86836	14.1946		3	0.988519	1.58221									5	25.9282	26.3011
4	22.5654	22.6636		4	21.7392	22.1628		4	56.3985	70.6729		4	1.04661	1.31151										4	24.8889	26.2762		4	21.7392	22.1628		4	11.2676	5.77766		4	1.25595	0.644012									AVE	26.3322	26.3415
5	22.5212	22.4094		5	21.8043	21.4629		5	60.8403	51.8897		5	1.12904	0.962938										5	24.7453	25.0068		5	21.8043	21.4629		5	13.0216	8.57385		5	1.45147	0.955692									SD	0.233599	0.0775018
AVE	22.5485	22.5245		AVE	21.6479	21.6981		AVE	53.8868	56.8521		AVE	1	1.05503										AVE	25.2036	25.2802		AVE	21.6479	21.6981		AVE	8.97135	8.82313		AVE	1	0.983478									SE	0.104469	0.0346598
SD	0.0428617	0.0862769		SD	0.186798	0.245072		SD	5.67836	7.476		SD	0.105376	0.138735										SD	0.373302	0.605516		SD	0.186798	0.245072		SD	2.87248	3.03659		SD	0.320184	0.338477
SE	0.0191683	0.0385842		SE	0.0835386	0.109599		SE	2.53944	3.34337		SE	0.0471254	0.0620443										SE	0.166946	0.270795		SE	0.0835386	0.109599		SE	1.28461	1.35801		SE	0.143191	0.151371
		0.631339				0.753059								0.545198												0.834987				0.753059								0.945202
																																																Hsp90aa1
																																																Stuffer	H3.3
																																															1	27.5331	27.5915
																																															2	27.3105	27.8241
	Ankrd1				Rpl31				Normalized by Rpl31				Normalized by average												Col3a1				Rpl31				Normalized by Rpl31				Normalized by average										3	27.3875	27.2493
	Stuffer	H3.3			Stuffer	H3.3			Stuffer	H3.3			Stuffer	H3.3											Stuffer	H3.3			Stuffer	H3.3			Stuffer	H3.3			Stuffer	H3.3									4	27.0593	28.6381
1	25.9641	28.2885		1	21.2846	21.5342		1	3.90248	0.926344		1	0.543866	0.129099										1	28.3758	28.4838		1	21.2846	21.5342		1	0.733395	0.809022		1	0.641042	0.707146									5	27.456	27.7874
2	25.5237	26.4187		2	21.6668	21.6629		2	6.9016	3.70133		2	0.961837	0.515834										2	28.8251	28.8126		2	21.6668	21.6629		2	0.700069	0.704226		2	0.611913	0.615546									AVE	27.3493	27.8181
3	26.1904	24.4096		3	21.7447	21.6677		3	4.58895	14.9486		3	0.639536	2.0833										3	28.6664	28.7683		3	21.7447	21.6677		3	0.824784	0.728627		3	0.720923	0.636875									SD	0.162636	0.45789
4	25.1262	27.2873		4	21.7392	22.1628		4	9.55851	2.86667		4	1.33212	0.399512										4	28.331	30.8765		4	21.7392	22.1628		4	1.0367	0.23819		4	0.906151	0.208196									SE	0.072733	0.204775
5	24.9985	24.991		5	21.8043	21.4629		5	10.9256	8.66819		5	1.52265	1.20804										5	27.1699	29.0672		5	21.8043	21.4629		5	2.42539	0.513905		5	2.11997	0.449192
AVE	25.5606	26.279		AVE	21.6479	21.6981		AVE	7.17544	6.22222		AVE	1	0.867155										AVE	28.2737	29.2017		AVE	21.6479	21.6981		AVE	1.14407	0.598794		AVE	1	0.523391
SD	0.461606	1.43023		SD	0.186798	0.245072		SD	2.72838	5.05554		SD	0.380239	0.704562										SD	0.581428	0.857617		SD	0.186798	0.245072		SD	0.651312	0.204651		SD	0.569296	0.17888
SE	0.206436	0.639616		SE	0.0835386	0.109599		SE	1.22017	2.26091		SE	0.170048	0.31509										SE	0.260022	0.383538		SE	0.0835386	0.109599		SE	0.291276	0.0915226		SE	0.254597	0.0799976
		0.36704				0.753059								0.748526												0.111022				0.753059								0.148848										Hspa1a
																																																Stuffer	H3.3
																																															1	26.7182	26.6975
																																															2	26.68	26.5813
																																															3	26.3681	25.6068
																																															4	25.7977	26.93
	Amy1				Rpl31				Normalized by Rpl31				Normalized by average												Gos2				Rpl31				Normalized by Rpl31				Normalized by average										5	25.756	26.3452
	Stuffer	H3.3			Stuffer	H3.3			Stuffer	H3.3			Stuffer	H3.3											Stuffer	H3.3			Stuffer	H3.3			Stuffer	H3.3			Stuffer	H3.3									AVE	26.264	26.4322
1	26.2602	25.9165		1	21.2846	21.5342		1	3.17832	4.79526		1	0.860367	1.29807										1	25.1867	25.6604		1	21.2846	21.5342		1	6.68896	5.72672		1	0.831377	0.71178									SD	0.41609	0.453722
2	26.2259	26.0269		2	21.6668	21.6629		2	4.24205	4.85616		2	1.14832	1.31455										2	24.9085	25.8288		2	21.6668	21.6629		2	10.5719	5.57092		2	1.31399	0.692416									SE	0.186081	0.202911
3	26.3062	26.3712		3	21.7447	21.6677		3	4.23496	3.83787		3	1.1464	1.0389										3	25.9256	26.2978		3	21.7447	21.6677		3	5.51341	4.03834		3	0.685267	0.50193
4	26.4754	26.3248		4	21.7392	22.1628		4	3.75195	5.58615		4	1.01565	1.51216										4	25.9191	25.6005		4	21.7392	22.1628		4	5.517	9.22867		4	0.685714	1.14704
5	26.833	25.6693		5	21.8043	21.4629		5	3.06346	5.41682		5	0.829273	1.46632										5	24.8708	25.8776		5	21.8043	21.4629		5	11.9369	4.68855		5	1.48365	0.582744
AVE	26.4201	26.0617		AVE	21.6479	21.6981		AVE	3.69415	4.89845		AVE	1	1.326										AVE	25.3622	25.853		AVE	21.6479	21.6981		AVE	8.04563	5.85064		AVE	1	0.727182
SD	0.223509	0.261271		SD	0.186798	0.245072		SD	0.501967	0.61301		SD	0.135882	0.165941										SD	0.470252	0.244885		SD	0.186798	0.245072		SD	2.68964	1.79664		SD	0.334298	0.223306										Hspa1b
SE	0.0999564	0.116844		SE	0.0835386	0.109599		SE	0.224486	0.274146		SE	0.0607681	0.074211										SE	0.210303	0.109516		SE	0.0835386	0.109599		SE	1.20284	0.803482		SE	0.149503	0.0998656										Stuffer	H3.3
		0.0705916				0.753059								0.0160636												0.101221				0.753059								0.211756									1	26.4975	26.6062
																																															2	26.507	25.9406
																																															3	26.2415	25.4039
																																															4	25.4191	26.8169
																																															5	25.4666	26.1627
																																															AVE	26.0263	26.1861
	Hbaa2				Rpl31				%Input				%Input												Col1a2				Rpl31				Normalized by Rpl31				Normalized by average										SD	0.486045	0.4994
	Stuffer	H3.3			Stuffer	H3.3			Stuffer	H3.3			Stuffer	H3.3											Stuffer	H3.3			Stuffer	H3.3			Stuffer	H3.3			Stuffer	H3.3									SE	0.217366	0.223338
1	20.6896	19.7554		1	21.2846	21.5342		1	151.048	343.135		1	0.55504	1.26089										1	23.776	23.8735		1	21.2846	21.5342		1	17.7845	19.7604		1	0.8814	0.979327
2	20.2862	20.7698		2	21.6668	21.6629		2	260.374	185.718		2	0.95677	0.682439										2	24.094	24.4027		2	21.6668	21.6629		2	18.5925	14.9706		2	0.921446	0.741941
3	20.559	19.9362		3	21.7447	21.6677		3	227.465	332.058		3	0.835845	1.22018										3	24.1546	24.0922		3	21.7447	21.6677		3	18.8159	18.6272		3	0.932518	0.923165
4	20.0974	20.3532		4	21.7392	22.1628		4	312.041	350.558		4	1.14663	1.28816										4	24.299	25.4678		4	21.7392	22.1628		4	16.9595	10.1181		4	0.840511	0.501453
5	19.7695	20.4612		5	21.8043	21.4629		5	409.763	200.23		5	1.50572	0.735768										5	23.6034	24.5414		5	21.8043	21.4629		5	28.7354	11.8377		5	1.42412	0.586678										Hspb1
AVE	20.2804	20.2552		AVE	21.6479	21.6981		AVE	272.138	282.34		AVE	1	1.03749										AVE	23.9854	24.4755		AVE	21.6479	21.6981		AVE	20.1776	15.0628		AVE	1	0.746513										Stuffer	H3.3
SD	0.328522	0.365601		SD	0.186798	0.245072		SD	86.4059	73.3477		SD	0.317507	0.269524										SD	0.256352	0.548376		SD	0.186798	0.245072		SD	4.32863	3.73182		SD	0.214527	0.184949									1	23.2974	22.9652
SE	0.146919	0.163502		SE	0.0835386	0.109599		SE	38.6419	32.8021		SE	0.141994	0.120535										SE	0.114644	0.245241		SE	0.0835386	0.109599		SE	1.93582	1.66892		SE	0.0959394	0.0827117									2	22.8655	22.8308
		0.920836				0.753059								0.861613												0.144038				0.753059								0.11126									3	23.0528	22.4941
																																															4	22.6206	23.2393
																																															5	22.6188	22.7975
																																															AVE	22.891	22.8654
																																															SD	0.260487	0.242242
																																															SE	0.116493	0.108334
	Hbbbs				Rpl31				Normalized by Rpl31				Normalized by average												Myoz2				Rpl31				Normalized by Rpl31				Normalized by average
	Stuffer	H3.3			Stuffer	H3.3			Stuffer	H3.3			Stuffer	H3.3											Stuffer	H3.3			Stuffer	H3.3			Stuffer	H3.3			Stuffer	H3.3
1	21.5806	21.0476		1	21.2846	21.5342		1	81.456	140.121		1	0.5901	1.0151										1	24.6799	25.5157		1	21.2846	21.5342		1	9.50422	6.33084		1	1.26456	0.842335
2	21.3344	21.8061		2	21.6668	21.6629		2	125.911	90.5481		2	0.912152	0.655967										2	25.7673	25.3471		2	21.6668	21.6629		2	5.82963	7.77911		2	0.775647	1.03503
3	21.5405	21.0329		3	21.7447	21.6677		3	115.199	155.271		3	0.834552	1.12485										3	26.0226	25.495		3	21.7447	21.6677		3	5.15475	7.04464		3	0.685853	0.937308										Irs2
4	21.0339	21.3734		4	21.7392	22.1628		4	163.047	172.84		4	1.18118	1.25212										4	25.5109	25.7003		4	21.7392	22.1628		4	7.32147	8.61222		4	0.974141	1.14588										Stuffer	H3.3
5	20.7717	21.5546		5	21.8043	21.4629		5	204.574	93.8413		5	1.48202	0.679825										5	25.1599	24.9988		5	21.8043	21.4629		5	9.76905	8.62169		5	1.2998	1.14714									1	26.9952	26.4006
AVE	21.2522	21.3629		AVE	21.6479	21.6981		AVE	138.037	130.524		AVE	1	0.945572										AVE	25.4281	25.4114		AVE	21.6479	21.6981		AVE	7.51582	7.6777		AVE	1	1.02154									2	26.595	25.4258
SD	0.308635	0.297211		SD	0.186798	0.245072		SD	42.2437	32.9814		SD	0.306031	0.238931										SD	0.470535	0.234825		SD	0.186798	0.245072		SD	1.8701	0.893254		SD	0.248822	0.11885									3	25.5021	24.6223
SE	0.138026	0.132917		SE	0.0835386	0.109599		SE	18.892	14.7497		SE	0.136861	0.106853										SE	0.210429	0.105017		SE	0.0835386	0.109599		SE	0.836335	0.399475		SE	0.111277	0.0531512									4	24.7304	26.4007
		0.619369				0.753059								0.786307												0.950736				0.753059								0.879732									5	25.617	25.6129
																																															AVE	25.8879	25.6925
																																															SD	0.810942	0.667212
																																															SE	0.362664	0.298386
	Hbaa1				Rpl31				Normalized by Rpl31				Normalized by average												Myh2				Rpl31				Normalized by Rpl31				Normalized by average
	Stuffer	H3.3			Stuffer	H3.3			Stuffer	H3.3			Stuffer	H3.3											Stuffer	H3.3			Stuffer	H3.3			Stuffer	H3.3			Stuffer	H3.3
1	20.8332	20.0638		1	21.2846	21.5342		1	136.744	277.112		1	0.622847	1.2622										1	22.3678	23.5953		1	21.2846	21.5342		1	47.2011	23.9645		1	1.41089	0.716321										Mafb
2	20.6392	21.0867		2	21.6668	21.6629		2	203.868	149.091		2	0.928584	0.679084										2	23.5622	22.8995		2	21.6668	21.6629		2	26.8799	42.4377		2	0.803465	1.2685										Stuffer	H3.3
3	20.8194	20.2276		3	21.7447	21.6677		3	189.907	271.333		3	0.864993	1.23588										3	24.1314	23.7243		3	21.7447	21.6677		3	19.1216	24.038		3	0.571562	0.718517									1	26.3384	26.1031
4	20.5529	20.496		4	21.7392	22.1628		4	227.561	317.501		4	1.0365	1.44616										4	23.4906	23.7463		4	21.7392	22.1628		4	29.7002	33.3682		4	0.887766	0.997407									2	25.8214	26.4708
5	20.0402	20.7089		5	21.8043	21.4629		5	339.656	168.648		5	1.54707	0.768163										5	22.9766	23.2201		5	21.8043	21.4629		5	44.372	29.581		5	1.32632	0.884205									3	24.0367	25.9024
AVE	20.577	20.5166		AVE	21.6479	21.6981		AVE	219.547	236.737		AVE	1	1.0783										AVE	23.3057	23.4371		AVE	21.6479	21.6981		AVE	33.455	30.6779		AVE	1	0.91699									4	25.0958	25.216
SD	0.28877	0.36083		SD	0.186798	0.245072		SD	67.0388	65.8299		SD	0.30535	0.299844										SD	0.594953	0.328384		SD	0.186798	0.245072		SD	10.6856	6.86866		SD	0.319404	0.205311									5	24.4481	25.9968
SE	0.129142	0.161368		SE	0.0835386	0.109599		SE	29.9806	29.44		SE	0.136557	0.134094										SE	0.266071	0.146858		SE	0.0835386	0.109599		SE	4.77877	3.07176		SE	0.142842	0.0918177									AVE	25.1481	25.9378
		0.80045				0.753059								0.723915												0.709123				0.753059								0.673501									SD	0.848298	0.409161
																																															SE	0.37937	0.182983
	Ucp3				Rpl31				Normalized by Rpl31				Normalized by average												Ankrd2				Rpl31				Normalized by Rpl31				Normalized by average											Mybph
	Stuffer	H3.3			Stuffer	H3.3			Stuffer	H3.3			Stuffer	H3.3											Stuffer	H3.3			Stuffer	H3.3			Stuffer	H3.3			Stuffer	H3.3										Stuffer	H3.3
1	23.9483	23.9938		1	21.2846	21.5342		1	15.7822	18.1801		1	0.418684	0.482297										1	23.847	24.2484		1	21.2846	21.5342		1	16.9299	15.2389		1	0.780123	0.702204									1	27.6548	27.3254
2	23.5183	23.3285		2	21.6668	21.6629		2	27.7106	31.5217		2	0.73513	0.836236										2	24.5343	24.1733		2	21.6668	21.6629		2	13.703	17.5504		2	0.631428	0.808718									2	27.1069	27.9423
3	22.6574	22.6128		3	21.7447	21.6677		3	53.1191	51.9386		3	1.40919	1.37787										3	23.9884	23.6021		3	21.7447	21.6677		3	21.1135	26.1618		3	0.972901	1.20553									3	29.3992	28.2357
4	22.6505	22.8776		4	21.7392	22.1628		4	53.17	60.9309		4	1.41054	1.61643										4	23.8658	24.7968		4	21.7392	22.1628		4	22.8994	16.1097		4	1.05519	0.742328									4	28.1192	26.9695
5	23.1742	23.0563		5	21.8043	21.4629		5	38.6919	33.1387		5	1.02645	0.879132										5	23.3666	23.8085		5	21.8043	21.4629		5	33.8621	19.6749		5	1.56035	0.90661									5	26.7849	28.725
AVE	23.1897	23.1738		AVE	21.6479	21.6981		AVE	37.6948	39.142		AVE	1	1.03839										AVE	23.9204	24.1258		AVE	21.6479	21.6981		AVE	21.7016	18.9471		AVE	1	0.873077									AVE	27.813	27.8396
SD	0.501556	0.471725		SD	0.186798	0.245072		SD	14.5481	15.3103		SD	0.385944	0.406164										SD	0.373245	0.410481		SD	0.186798	0.245072		SD	6.87613	3.90727		SD	0.31685	0.180046									SD	0.915487	0.628161
SE	0.224302	0.210962		SE	0.0835386	0.109599		SE	6.5061	6.84696		SE	0.172599	0.181642										SE	0.16692	0.183573		SE	0.0835386	0.109599		SE	3.0751	1.74739		SE	0.1417	0.0805189									SE	0.409418	0.280922
		0.964188				0.753059								0.894378												0.480177				0.753059								0.505815
																																																Myh1
																																																Stuffer	H3.3
	Hbbbt				Rpl31				Normalized by Rpl31				Normalized by average												Klf2				Rpl31				Normalized by Rpl31				Normalized by average										1	19.9406	20.1873
	Stuffer	H3.3			Stuffer	H3.3			Stuffer	H3.3			Stuffer	H3.3											Stuffer	H3.3			Stuffer	H3.3			Stuffer	H3.3			Stuffer	H3.3									2	20.3557	20.3317
1	21.7196	20.8264		1	21.2846	21.5342		1	73.9699	163.329		1	0.581261	1.28345										1	27.7726	26.6694		1	21.2846	21.5342		1	1.11412	2.84558		1	0.226078	0.577426									3	20.6861	20.0724
2	21.3304	21.8386		2	21.6668	21.6629		2	126.263	88.5321		2	0.992183	0.695692										2	26.3522	25.6479		2	21.6668	21.6629		2	3.88655	6.31517		2	0.78866	1.28148									4	20.2438	21.2639
3	21.5774	20.9925		3	21.7447	21.6677		3	112.29	159.679		3	0.882386	1.25477										3	25.3709	25.7931		3	21.7447	21.6677		3	8.09822	5.72962		3	1.64329	1.16266									5	20.2148	20.1852
4	21.1061	21.5326		4	21.7392	22.1628		4	155.084	154.781		4	1.21866	1.21628										4	25.8361	26.6593		4	21.7392	22.1628		4	5.84373	4.43015		4	1.18581	0.898968									AVE	20.2882	20.4081
5	21.05	21.449		5	21.8043	21.4629		5	168.681	100.968		5	1.32551	0.793416										5	25.9378	26.5767		5	21.8043	21.4629		5	5.6976	2.88794		5	1.15616	0.586023									SD	0.241268	0.435744
AVE	21.3567	21.3278		AVE	21.6479	21.6981		AVE	127.258	133.458		AVE	1	1.04872										AVE	26.2539	26.2693		AVE	21.6479	21.6981		AVE	4.92804	4.44169		AVE	1	0.90131									SE	0.107898	0.194871
SD	0.259998	0.369145		SD	0.186798	0.245072		SD	33.331	31.9638		SD	0.261918	0.251174										SD	0.820998	0.451559		SD	0.186798	0.245072		SD	2.32858	1.42341		SD	0.472516	0.288839
SE	0.116275	0.165087		SE	0.0835386	0.109599		SE	14.9061	14.2947		SE	0.117133	0.112329										SE	0.367162	0.201943		SE	0.0835386	0.109599		SE	1.04137	0.63657		SE	0.211316	0.129173
		0.901308				0.753059								0.79509												0.974678				0.753059								0.730752
																																																Nr4a3
																																																Stuffer	H3.3
																																															1	28.636	29.6104
																																															2	27.0397	27.5516
	Ces1d				Rpl31				Normalized by Rpl31				Normalized by average												Sparc				Rpl31				Normalized by Rpl31				Normalized by average										3	26.3299	24.3013
	Stuffer	H3.3			Stuffer	H3.3			Stuffer	H3.3			Stuffer	H3.3											Stuffer	H3.3			Stuffer	H3.3			Stuffer	H3.3			Stuffer	H3.3									4	24.1416	27.8191
1	25.5479	24.6206		1	21.2846	21.5342		1	5.20742	11.7735		1	0.688299	1.55618										1	22.6532	22.743		1	21.2846	21.5342		1	38.727	43.2642		1	0.828602	0.925679									5	25.0974	25.8045
2	25.1372	25.0333		2	21.6668	21.6629		2	9.02227	9.66981		2	1.19253	1.27812										2	22.9758	23.2085		2	21.6668	21.6629		2	40.3618	34.2544		2	0.86358	0.732906									AVE	26.2489	27.0174
3	25.4557	25.2031		3	21.7447	21.6677		3	7.636	8.62428		3	1.0093	1.13993										3	23.1279	22.9103		3	21.7447	21.6677		3	38.3356	42.2612		3	0.820228	0.90422									SD	1.55544	1.81658
4	25.1098	24.9544		4	21.7392	22.1628		4	9.66816	14.4428		4	1.2779	1.909										4	22.7176	23.7284		4	21.7392	22.1628		4	50.7545	33.7827		4	1.08594	0.722815									SE	0.695612	0.812401
5	25.7941	24.9231		5	21.8043	21.4629		5	6.29436	9.08619		5	0.831966	1.20098										5	22.4145	23.1677		5	21.8043	21.4629		5	65.5099	30.676		5	1.40165	0.656342
AVE	25.4089	24.9469		AVE	21.6479	21.6981		AVE	7.56564	10.7193		AVE	1	1.41684										AVE	22.7778	23.1516		AVE	21.6479	21.6981		AVE	46.7378	36.8477		AVE	1	0.788392
SD	0.258148	0.18984		SD	0.186798	0.245072		SD	1.65678	2.15098		SD	0.218988	0.284308										SD	0.250155	0.335102		SD	0.186798	0.245072		SD	10.4302	4.99373		SD	0.223165	0.106846
SE	0.115447	0.0848989		SE	0.0835386	0.109599		SE	0.740936	0.961945		SE	0.0979344	0.127147										SE	0.111873	0.149862		SE	0.0835386	0.109599		SE	4.66454	2.23326		SE	0.0998024	0.0477828
		0.0203882				0.753059								0.0486842												0.111631				0.753059								0.125543										Plin4
																																																Stuffer	H3.3
																																															1	25.104	24.8495
																																															2	24.7633	24.9105
																																															3	24.446	24.2348
																																															4	24.147	24.2478
	Pla2g7				Rpl31				Normalized by Rpl31				Normalized by average												Hacd1				Rpl31				Normalized by Rpl31				Normalized by average										5	24.3072	24.5853
	Stuffer	H3.3			Stuffer	H3.3			Stuffer	H3.3			Stuffer	H3.3											Stuffer	H3.3			Stuffer	H3.3			Stuffer	H3.3			Stuffer	H3.3									AVE	24.5535	24.5656
1	24.1855	23.8659		1	21.2846	21.5342		1	13.3891	19.8649		1	0.726508	1.0779										1	24.5834	24.7154		1	21.2846	21.5342		1	10.1619	11.0249		1	0.840109	0.91146									SD	0.341929	0.286477
2	24.0409	24.0783		2	21.6668	21.6629		2	19.2903	18.7451		2	1.04672	1.01714										2	24.6844	24.7866		2	21.6668	21.6629		2	12.349	11.4731		2	1.02092	0.948515									SE	0.152915	0.128116
3	24.1557	23.6439		3	21.7447	21.6677		3	18.8025	25.4156		3	1.02025	1.37908										3	24.8265	24.7704		3	21.7447	21.6677		3	11.8111	11.6405		3	0.976451	0.962354
4	24.1835	24.4102		4	21.7392	22.1628		4	18.3731	21.0605		4	0.996949	1.14277										4	24.8027	25.0102		4	21.7392	22.1628		4	11.9615	13.8947		4	0.988889	1.14871
5	23.9697	23.8333		5	21.8043	21.4629		5	22.2917	19.3395		5	1.20958	1.04939										5	24.6207	24.7754		5	21.8043	21.4629		5	14.1961	10.0655		5	1.17363	0.832143
AVE	24.1071	23.9663		AVE	21.6479	21.6981		AVE	18.4293	20.8851		AVE	1	1.13326										AVE	24.7035	24.8116		AVE	21.6479	21.6981		AVE	12.0959	11.6198		AVE	1	0.960637
SD	0.0867236	0.261273		SD	0.186798	0.245072		SD	2.87074	2.3902		SD	0.15577	0.129695										SD	0.0965382	0.102305		SD	0.186798	0.245072		SD	1.28953	1.26228		SD	0.106609	0.104356										PGC1
SE	0.038784	0.116845		SE	0.0835386	0.109599		SE	1.28383	1.06893		SE	0.0696626	0.0580015										SE	0.0431732	0.0457522		SE	0.0835386	0.109599		SE	0.576694	0.564509		SE	0.0476768	0.0466694										Stuffer	H3.3
		0.336449				0.753059								0.225004												0.162984				0.753059								0.612012									1	24.8257	25.6007
																																															2	25.4001	25.6025
																																															3	25.3377	25.2784
																																															4	25.1529	26.0564
																																															5	25.0598	25.5251
																																															AVE	25.1552	25.6126
	Pfkfb3				Rpl31				Normalized by Rpl31				Normalized by average												Myod1				Rpl31				Normalized by Rpl31				Normalized by average										SD	0.205416	0.25162
	Stuffer	H3.3			Stuffer	H3.3			Stuffer	H3.3			Stuffer	H3.3											Stuffer	H3.3			Stuffer	H3.3			Stuffer	H3.3			Stuffer	H3.3									SE	0.0918646	0.112528
1	22.9847	23.2629		1	21.2846	21.5342		1	30.7775	30.1729		1	0.928747	0.910502										1	25.8341	25.6563		1	21.2846	21.5342		1	4.27037	5.7428		1	0.596557	0.802251
2	23.5685	22.5797		2	21.6668	21.6629		2	26.7634	52.9687		2	0.807618	1.59839										2	25.3158	26.0599		2	21.6668	21.6629		2	7.97163	4.74645		2	1.11361	0.663063
3	22.9575	22.8126		3	21.7447	21.6677		3	43.1422	45.2214		3	1.30187	1.36461										3	25.3382	25.9324		3	21.7447	21.6677		3	8.28394	5.20206		3	1.15724	0.72671
4	23.0835	23.9493		4	21.7392	22.1628		4	39.383	28.9869		4	1.18843	0.874715										4	25.5187	25.5961		4	21.7392	22.1628		4	7.28178	9.25702		4	1.01724	1.29318
5	23.7685	22.5662		5	21.8043	21.4629		5	25.6275	46.5453		5	0.77334	1.40456										5	25.451	25.3504		5	21.8043	21.4629		5	7.98411	6.757		5	1.11535	0.94393										Tgm2
AVE	23.2726	23.0341		AVE	21.6479	21.6981		AVE	33.1387	40.779		AVE	1	1.23056										AVE	25.4916	25.719		AVE	21.6479	21.6981		AVE	7.15837	6.34107		AVE	1	0.885826										Stuffer	H3.3
SD	0.332091	0.522402		SD	0.186798	0.245072		SD	6.95267	9.51963		SD	0.209805	0.287266										SD	0.186628	0.251675		SD	0.186798	0.245072		SD	1.48094	1.60461		SD	0.206882	0.224159									1	25.3039	24.9541
SE	0.148516	0.233625		SE	0.0835386	0.109599		SE	3.10933	4.25731		SE	0.0938277	0.128469										SE	0.0834627	0.112552		SE	0.0835386	0.109599		SE	0.662296	0.717604		SE	0.0925206	0.100247									2	25.0456	25.0797
		0.463261				0.753059								0.231028												0.184614				0.753059								0.475533									3	24.879	24.8497
																																															4	24.6363	25.2471
																																															5	24.3602	24.8796
																																															AVE	24.845	25.002
																																															SD	0.325747	0.145993
																																															SE	0.145678	0.0652903
	Car3				Rpl31				Normalized by Rpl31				Normalized by average
	Stuffer	H3.3			Stuffer	H3.3			Stuffer	H3.3			Stuffer	H3.3
1	19.2728	19.3071		1	21.2846	21.5342		1	403.303	468.216		1	0.725189	0.841911
2	19.1174	19.2056		2	21.6668	21.6629		2	585.39	549.187		2	1.0526	0.987507
3	19.6066	18.8193		3	21.7447	21.6677		3	440.167	720.194		3	0.791475	1.295																																		Trim63
4	19.3623	19.3787		4	21.7392	22.1628		4	519.419	688.805		4	0.933981	1.23856																																		Stuffer	H3.3
5	18.747	18.9086		5	21.8043	21.4629		5	832.396	587.379		5	1.49675	1.05618																																	1	24.2566	23.8439
AVE	19.2212	19.1238		AVE	21.6479	21.6981		AVE	556.135	602.756		AVE	1	1.08383																																	2	23.9861	23.8176
SD	0.285208	0.221043		SD	0.186798	0.245072		SD	151.875	92.0902		SD	0.27309	0.16559																																	3	23.1653	23.2936
SE	0.127549	0.0988533		SE	0.0835386	0.109599		SE	67.9206	41.184		SE	0.12213	0.074054																																	4	23.3881	24.099
		0.604059				0.753059								0.613835																																	5	23.4867	23.6673
																																															AVE	23.6566	23.7443
																																															SD	0.4027	0.264631
																																															SE	0.180093	0.118346
																																																Tuba1a
																																																Stuffer	H3.3
																																															1	25.1642	25.1368
																																															2	25.3504	25.205
																																															3	25.2345	24.8853
																																															4	24.7258	25.9339
																																															5	24.5373	25.1703
																																															AVE	25.0024	25.2663
																																															SD	0.314337	0.352313
																																															SE	0.140576	0.157559
																																																Tubb2a
																																																Stuffer	H3.3
																																															1	27.5305	27.4561
																																															2	27.5044	27.6022
																																															3	27.3241	27.0237
																																															4	26.749	27.5773
																																															5	26.9357	27.3769
																																															AVE	27.2088	27.4072
																																															SD	0.313103	0.208492
																																															SE	0.140024	0.0932405
																																																Ucp3
																																																Stuffer	H3.3
																																															1	24.3294	24.3143
																																															2	23.8508	23.5113
																																															3	23.0689	22.9331
																																															4	22.8068	23.3941
																																															5	23.4218	23.3881
																																															AVE	23.4955	23.5082
																																															SD	0.544689	0.449019
																																															SE	0.243593	0.200807

[truncated: 3 more sheets: Fig 5J ChIP, Fig 5K ChIP, Fig 5L ChIP]
